# Supplementary material for: GLI3 regulates muscle stem cell entry into GAlert and self-renewal
Source: Nat Commun. 2022 Jul 8;13:3961. doi: 10.1038/s41467-022-31695-5 (PMC9270324; doi:10.1038/s41467-022-31695-5)
Supplement: Supplementary file 4 — Supplementary Data 1 [file 41467_2022_31695_MOESM4_ESM.xlsx]

## Sheet: Control
Ctr	baseMean	log2FoldChange	lfcSE	stat	pvalue	padj	ensembl_gene_id	mgi_symbol	gene_biotype	entrezgene_id
	4947.9	0.61221	0.169875	3.60389	0.000313494	0.000766445	ENSMUSG00000040354	36951	protein_coding	216443
	1048.96	-0.212091	0.245406	-0.864246	0.387453	0.464389	ENSMUSG00000046994	37316	protein_coding	212679
	453.091	0.586523	0.24877	2.35769	0.018389	0.031913	ENSMUSG00000007777	0610009B22Rik	protein_coding	66050
	1635.35	1.29368	0.182535	7.08728	1.36773e-12	1.01746e-11	ENSMUSG00000042208	0610010F05Rik	protein_coding	71675
	87.3313	-0.817717	0.339155	-2.41104	0.015907	0.0279917	ENSMUSG00000020831	0610010K14Rik	protein_coding	104457
	339.411	1.33619	0.201929	6.61713	3.66252e-11	2.34791e-10	ENSMUSG00000107002	0610012G03Rik	protein_coding	106264
	1649.06	-1.12117	0.14788	-7.58158	3.41362e-14	2.99079e-13	ENSMUSG00000058706	0610030E20Rik	protein_coding	68364
	12.6438	2.56898	1.31702	1.95061	0.0511035	0.0798765	ENSMUSG00000060512	0610040J01Rik	protein_coding	76261
	4795.34	-0.223805	0.245366	-0.912128	0.361701	0.437299	ENSMUSG00000090066	1110002E22Rik	protein_coding	102634333
	3413.13	0.468431	0.136456	3.43283	0.000597324	0.00139713	ENSMUSG00000030663	1110004F10Rik	protein_coding	56372
	10.4365	-0.335508	1.08288	-0.309829	0.756691	0.805217	ENSMUSG00000028441	1110017D15Rik	protein_coding	73721
	339.814	-0.746845	0.26027	-2.86951	0.00411113	0.00816952	ENSMUSG00000037971	1110032A03Rik	protein_coding	68721
	1207.29	0.039494	0.107561	0.367178	0.713486	0.768081	ENSMUSG00000063236	1110038F14Rik	protein_coding	117171
	217.477	0.891042	0.239204	3.72503	0.000195289	0.000494252	ENSMUSG00000078570	1110065P20Rik	protein_coding	68920
	178.03	0.0508897	0.391334	0.130041	0.896534	0.920103	ENSMUSG00000063320	1190007I07Rik	protein_coding	544717
	6.86611	0.439981	1.01485	0.433542	0.664621	0.726123	ENSMUSG00000033688	1300017J02Rik	protein_coding	71775
	32.9748	2.77622	0.614973	4.51437	6.3504e-06	2.03273e-05	ENSMUSG00000087651	1500009L16Rik	protein_coding	69784
	232.846	0.743501	0.278261	2.67195	0.00754111	0.0142103	ENSMUSG00000072694	1500011B03Rik	protein_coding	330173
	1098.22	0.176977	0.118369	1.49513	0.13488	0.187449	ENSMUSG00000050088	1600012H06Rik	protein_coding	67912
	338.687	1.38439	0.31363	4.4141	1.01432e-05	3.14885e-05	ENSMUSG00000054676	1600014C10Rik	protein_coding	72244
	11.2569	-4.15566	1.13258	-3.66918	0.000243327	0.000605927	ENSMUSG00000095040	1700001J03Rik	protein_coding	69282
	87.2598	-2.65917	0.350479	-7.58724	3.26802e-14	2.87036e-13	ENSMUSG00000056508	1700001K19Rik	protein_coding	66323
	8.6978	-1.47362	0.981565	-1.5013	0.133279	0.185564	ENSMUSG00000021534	1700001L19Rik	protein_coding	69315
	28.1055	-0.706229	0.54093	-1.30558	0.191695	0.25484	ENSMUSG00000018543	1700001P01Rik	protein_coding	72215
	74.4647	-0.465557	0.453634	-1.02628	0.304758	0.379487	ENSMUSG00000030030	1700003E16Rik	protein_coding	71837
	22.2265	1.21696	0.593885	2.04915	0.0404475	0.0649048	ENSMUSG00000023873	1700010I14Rik	protein_coding	66931
	6.90622	1.73282	1.64673	1.05228	0.292671	0.366312	ENSMUSG00000041399	1700013G24Rik	protein_coding	69380
	9.16944	-0.753161	0.871495	-0.864217	0.387469	0.464389	ENSMUSG00000051054	1700014D04Rik	protein_coding	102638268
	42.0787	-2.59212	1.02569	-2.5272	0.0114976	0.0208251	ENSMUSG00000043629	1700019D03Rik	protein_coding	67080
	32.0348	-1.4178	0.521112	-2.72071	0.00651414	0.0124397	ENSMUSG00000028451	1700022I11Rik	protein_coding	67317
	1272.11	0.151135	0.229657	0.658091	0.51048	0.584537	ENSMUSG00000032666	1700025G04Rik	protein_coding	69399
	24.0019	-0.184725	0.600842	-0.307444	0.758505	0.806262	ENSMUSG00000038782	1700028J19Rik	protein_coding	NA
	7.3305	-1.97368	0.987373	-1.99892	0.0456171	0.0722219	ENSMUSG00000089798	1700028K03Rik	protein_coding	76421
	287.02	-2.68894	0.413275	-6.50643	7.69589e-11	4.75412e-10	ENSMUSG00000071103	1700029J07Rik	protein_coding	69479
	44.3937	2.04482	0.494773	4.13285	3.58296e-05	0.000101956	ENSMUSG00000031847	1700030J22Rik	protein_coding	69528
	8.15097	-0.687678	1.01133	-0.679972	0.496522	0.571333	ENSMUSG00000040163	1700034J05Rik	protein_coding	73344
	72.6498	0.459397	0.308529	1.48899	0.13649	0.189415	ENSMUSG00000005983	1700037C18Rik	protein_coding	73261
	38.1859	2.73259	0.452462	6.03939	1.54698e-09	8.07997e-09	ENSMUSG00000044854	1700056E22Rik	protein_coding	73363
	481.153	1.3093	0.145595	8.99281	2.40997e-19	3.32095e-18	ENSMUSG00000038323	1700066M21Rik	protein_coding	73467
	21.6109	0.0562635	0.600365	0.0937154	0.925335	0.942995	ENSMUSG00000046408	1700067K01Rik	protein_coding	73453
	65.2189	-1.05243	0.438392	-2.40067	0.0163652	0.0287156	ENSMUSG00000033029	1700088E04Rik	protein_coding	27660
	23.1706	1.96439	0.813729	2.41406	0.0157757	0.0277745	ENSMUSG00000020286	1700093K21Rik	protein_coding	67358
	60.5344	-2.00083	0.393239	-5.08808	3.61716e-07	1.39625e-06	ENSMUSG00000032611	1700102P08Rik	protein_coding	112418
	252.332	-1.5315	0.311051	-4.92364	8.49486e-07	3.12179e-06	ENSMUSG00000008307	1700109H08Rik	protein_coding	77036
	12.3778	-2.75614	0.863716	-3.19103	0.00141768	0.00308792	ENSMUSG00000047129	1700113H08Rik	protein_coding	76640
	904.571	0.638663	0.179361	3.56076	0.000369777	0.000892136	ENSMUSG00000040822	1700123O20Rik	protein_coding	58248
	18.3397	-1.37218	0.814502	-1.68469	0.0920489	0.134027	ENSMUSG00000078607	1810010H24Rik	protein_coding	69066
	2501.61	-0.360736	0.171469	-2.1038	0.0353959	0.0575919	ENSMUSG00000022507	1810013L24Rik	protein_coding	69053
	1093.29	0.15137	0.228729	0.661786	0.508108	0.5822	ENSMUSG00000073155	1810058I24Rik	protein_coding	NA
	6.4346	-1.45441	1.45256	-1.00127	0.316697	0.391965	ENSMUSG00000029384	2010109A12Rik	protein_coding	75610
	15.5536	-0.173073	0.908059	-0.190596	0.848842	0.881139	ENSMUSG00000026090	2010300C02Rik	protein_coding	72097
	329.803	-1.11356	0.237951	-4.67979	2.87169e-06	9.71029e-06	ENSMUSG00000074829	2010315B03Rik	protein_coding	630836
	20.3804	0.602117	0.625487	0.962637	0.33573	0.411554	ENSMUSG00000030587	2200002D01Rik	protein_coding	72275
	1200.11	0.347911	0.181911	1.91253	0.0558076	0.0862916	ENSMUSG00000021550	2210016F16Rik	protein_coding	70153
	1065.02	-0.63215	0.173689	-3.63955	0.000273115	0.000674274	ENSMUSG00000029559	2210016L21Rik	protein_coding	72357
	274.481	-0.527792	0.203578	-2.59258	0.00952585	0.0175721	ENSMUSG00000071252	2210408I21Rik	protein_coding	72371
	213.701	0.476232	0.268982	1.7705	0.0766438	0.114116	ENSMUSG00000032403	2300009A05Rik	protein_coding	69478
	180.382	0.80786	0.217732	3.71034	0.000206983	0.000521323	ENSMUSG00000079283	2310009B15Rik	protein_coding	69549
	998.341	0.116629	0.212219	0.549571	0.582614	0.652145	ENSMUSG00000020133	2310011J03Rik	protein_coding	66374
	1877.45	1.03145	0.11978	8.61118	7.23099e-18	8.82556e-17	ENSMUSG00000049643	2310022A10Rik	protein_coding	66367
	1917.04	0.113509	0.224429	0.50577	0.613018	0.67947	ENSMUSG00000031983	2310022B05Rik	protein_coding	69551
	152.69	-1.93271	0.336427	-5.7448	9.20288e-09	4.37253e-08	ENSMUSG00000032062	2310030G06Rik	protein_coding	66952
	498.207	-0.0268553	0.238485	-0.112608	0.910341	0.931201	ENSMUSG00000020441	2310033P09Rik	protein_coding	67862
	311.953	0.0477332	0.200933	0.237557	0.812225	0.8506	ENSMUSG00000062619	2310039H08Rik	protein_coding	67101
	622.854	-0.00204703	0.249448	-0.00820625	0.993452	0.995359	ENSMUSG00000040177	2310057M21Rik	protein_coding	68277
	3085.6	-0.871685	0.234315	-3.72014	0.000199115	0.000502914	ENSMUSG00000045411	2410002F23Rik	protein_coding	668661
	725.256	0.246263	0.154045	1.59864	0.1099	0.156428	ENSMUSG00000036873	2410004B18Rik	protein_coding	66421
	15.1176	0.945228	0.912448	1.03593	0.300237	0.374419	ENSMUSG00000071398	2410004P03Rik	protein_coding	73667
	1003.43	0.0882306	0.182361	0.483824	0.628511	0.693443	ENSMUSG00000032840	2410131K14Rik	protein_coding	76792
	364.221	-1.47572	0.300366	-4.91307	8.96591e-07	3.28121e-06	ENSMUSG00000071632	2510002D24Rik	protein_coding	72307
	2052.81	0.941926	0.148019	6.36356	1.9713e-10	1.15645e-09	ENSMUSG00000044496	2510039O18Rik	protein_coding	77034
	1522.83	1.21052	0.166745	7.25971	3.87915e-13	3.06013e-12	ENSMUSG00000052419	2610001J05Rik	protein_coding	66520
	839.412	-0.216492	0.158765	-1.3636	0.172694	0.232763	ENSMUSG00000031242	2610002M06Rik	protein_coding	67028
	1487.38	-2.07225	0.175283	-11.8223	2.99503e-32	9.911e-31	ENSMUSG00000060301	2610008E11Rik	protein_coding	72128
	1047.26	-0.786377	0.169516	-4.63896	3.50161e-06	1.16558e-05	ENSMUSG00000091474	2610021A01Rik	protein_coding	NA
	721.799	-0.593968	0.206108	-2.88183	0.0039537	0.00788336	ENSMUSG00000071302	2610044O15Rik8	protein_coding	72139
	1019.41	0.00591819	0.190781	0.0310209	0.975253	0.98187	ENSMUSG00000059482	2610301B20Rik	protein_coding	67157
	40.845	6.92138	1.15911	5.9713	2.3537e-09	1.20174e-08	ENSMUSG00000049916	2610318N02Rik	protein_coding	70458
	12836.3	0.273945	0.0900269	3.04292	0.00234295	0.00486859	ENSMUSG00000010277	2610507B11Rik	protein_coding	72503
	6.01896	1.42021	1.40339	1.01198	0.311546	0.386471	ENSMUSG00000096001	2610528A11Rik	protein_coding	70045
	933.886	-0.0987013	0.235208	-0.419634	0.674753	0.734743	ENSMUSG00000034601	2700049A03Rik	protein_coding	76967
	720.733	-1.02596	0.180937	-5.67026	1.42577e-08	6.63555e-08	ENSMUSG00000062198	2700097O09Rik	protein_coding	72658
	1419.9	0.553927	0.200961	2.7564	0.00584424	0.0112565	ENSMUSG00000031984	2810004N23Rik	protein_coding	66523
	365.768	0.302511	0.231221	1.30832	0.190765	0.253795	ENSMUSG00000047635	2810006K23Rik	protein_coding	72650
	412.899	-0.918316	0.278204	-3.30087	0.000963839	0.00216806	ENSMUSG00000020491	2810021J22Rik	protein_coding	69944
	107.699	2.61722	0.543691	4.8138	1.4809e-06	5.22561e-06	ENSMUSG00000018570	2810408A11Rik	protein_coding	70419
	1582.83	-0.649962	0.254003	-2.55888	0.0105011	0.0191878	ENSMUSG00000051339	2900026A02Rik	protein_coding	243219
	241.144	-0.960492	0.322612	-2.97724	0.00290859	0.00594755	ENSMUSG00000079737	3110001I22Rik	protein_coding	67118
	98.5714	0.695455	0.294259	2.36341	0.0181076	0.0314713	ENSMUSG00000026388	3110009E18Rik	protein_coding	73103
	21.4945	-3.55919	1.02562	-3.47027	0.000519936	0.0012265	ENSMUSG00000094958	3110021N24Rik	protein_coding	NA
	267.047	1.14476	0.217484	5.26365	1.41226e-07	5.76727e-07	ENSMUSG00000025102	3110040N11Rik	protein_coding	67290
	832.425	1.0753	0.239281	4.49386	6.99453e-06	2.22427e-05	ENSMUSG00000053553	3110082I17Rik	protein_coding	73212
	29.9733	0.468214	0.726456	0.644518	0.519239	0.59293	ENSMUSG00000071540	3425401B19Rik	protein_coding	100504518
	605.267	0.654262	0.207551	3.15229	0.00161995	0.00348807	ENSMUSG00000033111	3830406C13Rik	protein_coding	218734
	1777.8	-1.37426	0.337752	-4.06883	4.72497e-05	0.000131819	ENSMUSG00000062822	4833420G17Rik	protein_coding	67392
	3322.59	0.476684	0.211919	2.24937	0.0244892	0.0413096	ENSMUSG00000025871	4833439L19Rik	protein_coding	97820
	35.9484	-3.94459	0.712038	-5.53986	3.02718e-08	1.35559e-07	ENSMUSG00000029828	4921507P07Rik	protein_coding	70821
	549.653	-0.0660393	0.243517	-0.27119	0.786245	0.82844	ENSMUSG00000036934	4921524J17Rik	protein_coding	66714
	74.7912	0.740907	0.531456	1.39411	0.163285	0.221628	ENSMUSG00000020434	4921536K21Rik	protein_coding	67430
	21.9593	0.556515	0.577359	0.963896	0.335098	0.410951	ENSMUSG00000020234	4930404N11Rik	protein_coding	432479
	13.5909	-2.77428	0.804095	-3.45019	0.000560195	0.0013153	ENSMUSG00000022993	4930415O20Rik	protein_coding	73863
	411.102	0.551556	0.266653	2.06844	0.0385983	0.0622572	ENSMUSG00000046567	4930430F08Rik	protein_coding	68281
	61.6121	-0.408823	0.360473	-1.13413	0.25674	0.327802	ENSMUSG00000008129	4930432K21Rik	protein_coding	74666
	5.81541	-5.15901	1.483	-3.47877	0.000503726	0.00119285	ENSMUSG00000022288	4930447A16Rik	protein_coding	74892
	26.0667	-0.260719	0.516036	-0.505235	0.613394	0.679637	ENSMUSG00000021098	4930447C04Rik	protein_coding	75801
	6.717	1.75223	0.954476	1.8358	0.0663868	0.10064	ENSMUSG00000050345	4930486L24Rik	protein_coding	214639
	106.38	-1.02263	0.326021	-3.1367	0.00170863	0.00365891	ENSMUSG00000072762	4930522L14Rik	protein_coding	115486418
	232.173	-0.0140333	0.417914	-0.0335794	0.973213	0.980166	ENSMUSG00000090394	4930523C07Rik	protein_coding	67647
	8.42145	-0.558435	0.758104	-0.73662	0.461353	0.538207	ENSMUSG00000029138	4930548H24Rik	protein_coding	67656
	10.3587	-1.95889	0.852941	-2.29663	0.0216401	0.0369098	ENSMUSG00000034493	4930556J24Rik	protein_coding	NA
	91.0935	-4.21499	0.600844	-7.01511	2.29771e-12	1.66022e-11	ENSMUSG00000022518	4930562C15Rik	protein_coding	78809
	31.1222	-1.10261	0.500037	-2.20505	0.0274502	0.0458273	ENSMUSG00000053574	4930563E22Rik	protein_coding	75304
	28.1254	-7.40511	1.36095	-5.44112	5.29469e-08	2.28791e-07	ENSMUSG00000054885	4930578G10Rik	protein_coding	NA
	912.874	0.453857	0.234662	1.93409	0.053102	0.082579	ENSMUSG00000031938	4931406C07Rik	protein_coding	70984
	1963.04	-0.0228423	0.247173	-0.0924143	0.926369	0.943776	ENSMUSG00000066571	4931406P16Rik	protein_coding	233103
	331.853	0.18318	0.267402	0.685036	0.493321	0.568351	ENSMUSG00000022179	4931414P19Rik	protein_coding	74359
	215.493	1.65106	0.245188	6.73387	1.65212e-11	1.10275e-10	ENSMUSG00000014837	4931428F04Rik	protein_coding	74356
	16.1591	-0.151202	0.626379	-0.24139	0.809253	0.847866	ENSMUSG00000025961	4933402D24Rik	protein_coding	74426
	1155.94	-0.150599	0.184642	-0.815624	0.414715	0.492121	ENSMUSG00000020807	4933427D14Rik	protein_coding	74477
	50.9256	-1.96737	0.595977	-3.30108	0.00096312	0.00216713	ENSMUSG00000047988	4933428G20Rik	protein_coding	100141474
	36.5334	-0.137927	0.428082	-0.322198	0.747303	0.797192	ENSMUSG00000058046	4933430I17Rik	protein_coding	214106
	3322.87	0.667035	0.297894	2.23917	0.0251449	0.0423093	ENSMUSG00000036046	5031439G07Rik	protein_coding	223739
	79.7337	-1.92052	0.39773	-4.82869	1.37436e-06	4.87036e-06	ENSMUSG00000072763	5430403G16Rik	protein_coding	NA
	26.5882	2.30411	0.93066	2.47578	0.0132944	0.0238012	ENSMUSG00000025058	5430427O19Rik	protein_coding	71398
	661.475	-1.10549	0.227888	-4.851	1.2284e-06	4.39398e-06	ENSMUSG00000073755	5730409E04Rik	protein_coding	230757
	1792.03	-0.88143	0.152821	-5.76773	8.03485e-09	3.85919e-08	ENSMUSG00000057181	5730455P16Rik	protein_coding	70591
	417.056	0.343528	0.240436	1.42877	0.153069	0.209517	ENSMUSG00000029089	5730480H06Rik	protein_coding	66768
	12.3516	1.51096	0.946284	1.59673	0.110325	0.156985	ENSMUSG00000073197	5730507C01Rik	protein_coding	236366
	1384.91	-0.21241	0.139116	-1.52686	0.126797	0.177627	ENSMUSG00000022195	6030458C11Rik	protein_coding	77877
	19.006	0.269283	0.71245	0.377968	0.705454	0.761469	ENSMUSG00000018451	6330403K07Rik	protein_coding	103712
	74.2221	1.21306	0.38403	3.15877	0.00158437	0.00341774	ENSMUSG00000072066	6720489N17Rik	protein_coding	211378
	136.983	-0.485188	0.321229	-1.51041	0.130938	0.182738	ENSMUSG00000054951	9130008F23Rik	protein_coding	71583
	194.079	-1.53774	0.323887	-4.74778	2.05659e-06	7.10756e-06	ENSMUSG00000030823	9130019O22Rik	protein_coding	78921
	166.368	-0.240763	0.282513	-0.852219	0.394093	0.470861	ENSMUSG00000062944	9130023H24Rik	protein_coding	100043133
	420.043	0.73641	0.187717	3.92298	8.74591e-05	0.000234305	ENSMUSG00000101892	9130401M01Rik	protein_coding	75758
	4409.17	-5.49804	0.465731	-11.8052	3.67002e-32	1.20317e-30	ENSMUSG00000004360	9330159F19Rik	protein_coding	212448
	124.663	-1.41089	0.494456	-2.85341	0.00432525	0.00855041	ENSMUSG00000056004	9330182L06Rik	protein_coding	231014
	1467.54	-0.165284	0.218198	-0.757496	0.448753	0.525666	ENSMUSG00000059939	9430015G10Rik	protein_coding	230996
	257.479	-0.0721504	0.250251	-0.288313	0.773108	0.818451	ENSMUSG00000040139	9430038I01Rik	protein_coding	77252
	53.5136	5.303	0.80142	6.617	3.66551e-11	2.34876e-10	ENSMUSG00000078776	9530053A07Rik	protein_coding	319482
	7678.58	0.255434	0.123936	2.06101	0.0393021	0.0632251	ENSMUSG00000036275	9530068E07Rik	protein_coding	213673
	44.8699	1.63982	0.398206	4.11801	3.82161e-05	0.000108245	ENSMUSG00000044551	9930012K11Rik	protein_coding	268759
	991.267	-1.18276	0.184955	-6.39486	1.60698e-10	9.53434e-10	ENSMUSG00000044730	9930104L06Rik	protein_coding	194268
	17.3194	2.59725	1.10856	2.34291	0.0191339	0.0330594	ENSMUSG00000069893	9930111J21Rik1	protein_coding	667214
	46.8012	2.41014	0.825247	2.92051	0.00349463	0.00704971	ENSMUSG00000069892	9930111J21Rik2	protein_coding	245240
	441.382	-0.268405	0.224227	-1.19703	0.231296	0.299713	ENSMUSG00000079144	A130010J15Rik	protein_coding	319266
	91.4948	-1.29307	0.322074	-4.01481	5.94935e-05	0.000163052	ENSMUSG00000028794	A3galt2	protein_coding	215493
	681.007	0.250585	0.178887	1.4008	0.161274	0.219279	ENSMUSG00000047613	A430005L14Rik	protein_coding	97159
	315.005	-1.68888	0.309145	-5.46308	4.67953e-08	2.03603e-07	ENSMUSG00000056014	A430033K04Rik	protein_coding	243308
	765.097	-2.0295	0.484776	-4.18647	2.83321e-05	8.19613e-05	ENSMUSG00000047878	A4galt	protein_coding	239559
	94.0947	-0.921841	0.272544	-3.38235	0.00071868	0.00165408	ENSMUSG00000089844	A530032D15Rik	protein_coding	381287
	10.141	6.08268	1.62773	3.73692	0.000186288	0.000473428	ENSMUSG00000043939	A530064D06Rik	protein_coding	328830
	52.871	5.10087	0.849888	6.00181	1.95131e-09	1.00761e-08	ENSMUSG00000052760	A630001G21Rik	protein_coding	319997
	35.0844	-0.420522	0.746224	-0.563534	0.573072	0.643456	ENSMUSG00000048636	A730049H05Rik	protein_coding	NA
	6.12928	3.20709	1.10204	2.91014	0.0036127	0.00726717	ENSMUSG00000053181	A830005F24Rik	protein_coding	442803
	36.7818	4.35876	0.704235	6.18935	6.04129e-10	3.33977e-09	ENSMUSG00000075330	A930003A15Rik	protein_coding	NA
	56.5272	0.183549	0.531807	0.345142	0.729988	0.782142	ENSMUSG00000054057	A930004D18Rik	protein_coding	NA
	161.891	-0.371984	0.354732	-1.04863	0.294347	0.368181	ENSMUSG00000090622	A930033H14Rik	protein_coding	320700
	120.982	-0.879881	0.314169	-2.80066	0.00509975	0.00992836	ENSMUSG00000042510	AA986860	protein_coding	212439
	1182.05	0.307631	0.337638	0.911128	0.362228	0.437823	ENSMUSG00000029482	Aacs	protein_coding	78894
	1366.03	-0.406503	0.217477	-1.86918	0.0615984	0.0941916	ENSMUSG00000037257	Aagab	protein_coding	66939
	1070.38	-0.137564	0.224307	-0.613286	0.539687	0.61177	ENSMUSG00000057230	Aak1	protein_coding	269774
	451.735	0.67347	0.286865	2.34769	0.0188902	0.0326783	ENSMUSG00000035642	Aamdc	protein_coding	66273
	4947.59	-0.291865	0.172339	-1.69355	0.0903507	0.13185	ENSMUSG00000006299	Aamp	protein_coding	227290
	52.2774	0.754816	0.413633	1.82485	0.0680244	0.102868	ENSMUSG00000068522	Aard	protein_coding	239435
	7558.71	1.04634	0.360833	2.8998	0.00373404	0.00749092	ENSMUSG00000031960	Aars	protein_coding	234734
	1034.4	0.188689	0.127401	1.48106	0.13859	0.191935	ENSMUSG00000023938	Aars2	protein_coding	224805
	47.4479	-1.29952	0.543991	-2.38886	0.0169008	0.0295963	ENSMUSG00000075528	Aarsd1	protein_coding	69684
	809.472	-1.06607	0.223052	-4.77947	1.75754e-06	6.14333e-06	ENSMUSG00000055923	Aasdh	protein_coding	231326
	1457.44	-0.0654504	0.203364	-0.321839	0.747575	0.797289	ENSMUSG00000025894	Aasdhppt	protein_coding	67618
	95.3577	-5.79891	0.507147	-11.4344	2.81549e-30	8.11655e-29	ENSMUSG00000029695	Aass	protein_coding	30956
	2199.92	0.41299	0.158217	2.61028	0.00904683	0.0167661	ENSMUSG00000018697	Aatf	protein_coding	56321
	2778.02	-0.955182	0.921336	-1.03674	0.299859	0.37408	ENSMUSG00000025375	Aatk	protein_coding	11302
	142.843	4.59716	0.789247	5.82474	5.72007e-09	2.79694e-08	ENSMUSG00000057191	AB124611	protein_coding	382062
	2320.45	-4.15896	0.252746	-16.4551	7.71317e-61	1.44977e-58	ENSMUSG00000057880	Abat	protein_coding	268860
	4746.55	-0.332829	0.528164	-0.630162	0.528589	0.601317	ENSMUSG00000015243	Abca1	protein_coding	11303
	1583.06	-0.477852	0.3983	-1.19973	0.230245	0.298626	ENSMUSG00000024130	Abca3	protein_coding	27410
	6340.81	-2.05532	0.194039	-10.5923	3.23588e-26	7.34561e-25	ENSMUSG00000018800	Abca5	protein_coding	217265
	842.639	-3.60821	0.257945	-13.9883	1.83789e-44	1.23375e-42	ENSMUSG00000044749	Abca6	protein_coding	76184
	908.705	0.536042	0.249256	2.15057	0.0315105	0.051905	ENSMUSG00000035722	Abca7	protein_coding	27403
	20642.8	-3.75714	0.528162	-7.11362	1.13037e-12	8.49406e-12	ENSMUSG00000041828	Abca8a	protein_coding	217258
	13007.1	-3.67653	0.475736	-7.72809	1.09171e-14	1.00718e-13	ENSMUSG00000020620	Abca8b	protein_coding	27404
	1108.2	-0.495213	0.574511	-0.861974	0.388702	0.46555	ENSMUSG00000041797	Abca9	protein_coding	217262
	1587.6	-0.186952	0.128192	-1.45837	0.144738	0.19943	ENSMUSG00000031974	Abcb10	protein_coding	56199
	249.97	0.115986	0.273153	0.424619	0.671115	0.73163	ENSMUSG00000040584	Abcb1a	protein_coding	18671
	3276.17	-0.441924	0.199544	-2.21467	0.0267828	0.0448032	ENSMUSG00000028970	Abcb1b	protein_coding	18669
	74.4367	-0.589696	0.624569	-0.944165	0.345086	0.421001	ENSMUSG00000042476	Abcb4	protein_coding	18670
	134.688	-0.645304	0.29631	-2.1778	0.0294208	0.0488683	ENSMUSG00000026198	Abcb6	protein_coding	74104
	1214.46	0.500295	0.152038	3.29059	0.000999763	0.00224279	ENSMUSG00000028973	Abcb8	protein_coding	74610
	108.996	1.18075	0.322424	3.66212	0.000250139	0.000621906	ENSMUSG00000029408	Abcb9	protein_coding	56325
	1025.58	-0.93542	0.191303	-4.88973	1.00972e-06	3.66479e-06	ENSMUSG00000032842	Abcc10	protein_coding	224814
	367.132	7.15019	1.18978	6.00967	1.85905e-09	9.62081e-09	ENSMUSG00000020865	Abcc3	protein_coding	76408
	668.501	0.822452	0.196755	4.18008	2.91403e-05	8.39719e-05	ENSMUSG00000032849	Abcc4	protein_coding	239273
	39.1709	-0.817196	0.433315	-1.88592	0.059306	0.0911609	ENSMUSG00000040136	Abcc8	protein_coding	20927
	2003.16	-1.75046	0.868376	-2.01578	0.0438225	0.0697332	ENSMUSG00000030249	Abcc9	protein_coding	20928
	91.2223	3.14953	0.754637	4.17357	2.9987e-05	8.62531e-05	ENSMUSG00000055782	Abcd2	protein_coding	26874
	1427.72	1.09206	0.261822	4.17099	3.03284e-05	8.71682e-05	ENSMUSG00000021240	Abcd4	protein_coding	19300
	11716.1	0.646566	0.320891	2.01491	0.0439143	0.0698555	ENSMUSG00000058355	Abce1	protein_coding	24015
	5503.74	1.1819	0.252178	4.68676	2.77558e-06	9.4011e-06	ENSMUSG00000028953	Abcf2	protein_coding	27407
	2593.09	-0.247418	0.112854	-2.19238	0.0283522	0.0472324	ENSMUSG00000003234	Abcf3	protein_coding	27406
	459.03	1.93357	0.668774	2.89122	0.00383753	0.00767887	ENSMUSG00000024030	Abcg1	protein_coding	11307
	635.664	2.2015	0.219303	10.0386	1.03087e-23	1.93504e-22	ENSMUSG00000029802	Abcg2	protein_coding	26357
	57.928	4.84634	1.09493	4.42616	NA	NA	ENSMUSG00000029299	Abcg3	protein_coding	27405
	1061.96	-0.482488	0.140254	-3.4401	0.000581505	0.00136148	ENSMUSG00000040532	Abhd11	protein_coding	68758
	1813.03	0.0558192	0.17107	0.326294	0.744202	0.794386	ENSMUSG00000040396	Abhd13	protein_coding	68904
	1097.67	-0.909074	0.185567	-4.8989	9.63737e-07	3.50964e-06	ENSMUSG00000042210	Abhd14a	protein_coding	68644
	434.755	-2.47393	0.31791	-7.78186	7.1466e-15	6.71637e-14	ENSMUSG00000042073	Abhd14b	protein_coding	76491
	23.5421	1.03198	0.80068	1.28888	0.197441	0.261271	ENSMUSG00000000686	Abhd15	protein_coding	67477
	2511.57	-0.860782	0.216869	-3.96913	7.21364e-05	0.000195409	ENSMUSG00000007036	Abhd16a	protein_coding	193742
	1775.52	0.440831	0.159738	2.75971	0.00578527	0.011149	ENSMUSG00000003346	Abhd17a	protein_coding	216169
	1957.89	0.80671	0.228869	3.52477	0.000423857	0.00101428	ENSMUSG00000038459	Abhd17c	protein_coding	70178
	6128.32	0.181811	0.397889	0.45694	0.647714	0.710681	ENSMUSG00000039202	Abhd2	protein_coding	54608
	3532.39	-0.923925	0.195414	-4.72805	2.26689e-06	7.78853e-06	ENSMUSG00000040997	Abhd4	protein_coding	105501
	1013.54	0.733024	0.148993	4.91985	8.6612e-07	3.18127e-06	ENSMUSG00000032540	Abhd5	protein_coding	67469
	269.128	-0.15953	0.221676	-0.719655	0.471737	0.547988	ENSMUSG00000025277	Abhd6	protein_coding	66082
	1542.38	-0.0379557	0.249912	-0.151876	0.879285	0.905472	ENSMUSG00000007950	Abhd8	protein_coding	64296
	2353.55	0.127072	0.198962	0.638678	0.523033	0.596343	ENSMUSG00000026782	Abi2	protein_coding	329165
	23.0394	2.37672	0.968855	2.45312	0.0141624	0.0252306	ENSMUSG00000018381	Abi3	protein_coding	66610
	1422.62	0.465898	0.194003	2.40149	0.0163282	0.0286668	ENSMUSG00000038827	Abitram	protein_coding	230234
	5999.34	0.363307	0.334189	1.08713	0.27698	0.349591	ENSMUSG00000026596	Abl2	protein_coding	11352
	67.9066	-0.976832	0.35937	-2.71818	0.00656418	0.0125319	ENSMUSG00000029095	Ablim2	protein_coding	231148
	21047.9	-2.93499	0.280583	-10.4603	1.31398e-25	2.84972e-24	ENSMUSG00000017631	Abr	protein_coding	109934
	10.0589	0.355808	1.02415	0.347419	0.728276	0.780723	ENSMUSG00000042895	Abra	protein_coding	223513
	914.596	3.85033	0.231415	16.6382	3.68445e-62	7.5275e-60	ENSMUSG00000078453	Abracl	protein_coding	73112
	586.401	0.024151	0.243581	0.0991498	0.921019	0.940092	ENSMUSG00000035234	Abraxas1	protein_coding	70681
	2089.63	-0.547158	0.129156	-4.23643	2.27104e-05	6.67381e-05	ENSMUSG00000030965	Abraxas2	protein_coding	109359
	823.766	0.228758	0.182091	1.25629	0.209011	0.274393	ENSMUSG00000036376	Abt1	protein_coding	30946
	1048.35	-1.71344	0.328876	-5.21	1.88838e-07	7.6015e-07	ENSMUSG00000030083	Abtb1	protein_coding	80283
	9.82807	1.89026	0.902186	2.0952	0.0361528	0.0586879	ENSMUSG00000010651	Acaa1b	protein_coding	235674
	2653.06	0.557386	0.161254	3.45657	0.00054709	0.00128582	ENSMUSG00000020532	Acaca	protein_coding	107476
	1942.53	-3.13345	0.276708	-11.324	9.97644e-30	2.79043e-28	ENSMUSG00000042010	Acacb	protein_coding	100705
	327.127	0.108115	0.227669	0.474877	0.634874	0.698659	ENSMUSG00000029456	Acad10	protein_coding	71985
	236.862	-1.15612	0.299281	-3.86301	0.000111999	0.000294233	ENSMUSG00000042647	Acad12	protein_coding	338350
	1793.8	-0.629681	0.165628	-3.80179	0.000143657	0.000371653	ENSMUSG00000031969	Acad8	protein_coding	66948
	5162.3	1.21807	0.200268	6.08222	1.18533e-09	6.30315e-09	ENSMUSG00000026003	Acadl	protein_coding	11363
	4048.57	-0.586933	0.203329	-2.88662	0.00389399	0.0077786	ENSMUSG00000062908	Acadm	protein_coding	11364
	1752.5	1.06899	0.208569	5.12532	2.97025e-07	1.1631e-06	ENSMUSG00000029545	Acads	protein_coding	11409
	3300.11	-1.72574	0.147547	-11.6962	1.33237e-31	4.16461e-30	ENSMUSG00000030861	Acadsb	protein_coding	66885
	2051.15	-0.919196	0.119759	-7.67536	1.6495e-14	1.49345e-13	ENSMUSG00000018574	Acadvl	protein_coding	11370
	39.4589	5.68588	1.35939	4.18266	2.88119e-05	8.31446e-05	ENSMUSG00000030607	Acan	protein_coding	11595
	54.065	3.13034	0.695861	4.49851	6.84327e-06	2.17912e-05	ENSMUSG00000001588	Acap1	protein_coding	216859
	5971.9	-0.363849	0.167781	-2.16859	0.0301136	0.0498897	ENSMUSG00000049076	Acap2	protein_coding	78618
	2716.57	-0.180901	0.170945	-1.05824	0.289947	0.363582	ENSMUSG00000029033	Acap3	protein_coding	140500
	542.526	1.19373	0.190765	6.25758	3.90999e-10	2.20653e-09	ENSMUSG00000023832	Acat2	protein_coding	110460
	20.9365	0.471049	0.623622	0.755344	0.450043	0.526887	ENSMUSG00000062480	Acat3	protein_coding	224530
	3372.66	0.240466	0.131721	1.82557	0.0679144	0.102735	ENSMUSG00000026499	Acbd3	protein_coding	170760
	2062.19	-3.2477	0.260425	-12.4708	1.07778e-35	4.45558e-34	ENSMUSG00000056938	Acbd4	protein_coding	67131
	2046.44	0.237599	0.212877	1.11613	0.264365	0.336259	ENSMUSG00000026781	Acbd5	protein_coding	74159
	1606.88	0.151351	0.163209	0.927345	0.353747	0.429524	ENSMUSG00000033701	Acbd6	protein_coding	72482
	788.421	0.00614648	0.166411	0.0369355	0.970536	0.978099	ENSMUSG00000038000	Acd	protein_coding	497652
	1841.88	-0.799008	0.502806	-1.5891	0.112038	0.15923	ENSMUSG00000020681	Ace	protein_coding	11421
	141.393	0.450607	0.355752	1.26663	0.205287	0.270159	ENSMUSG00000038007	Acer2	protein_coding	230379
	685.063	0.915765	0.29689	3.08452	0.00203878	0.00429992	ENSMUSG00000030760	Acer3	protein_coding	66190
	372.484	-3.46758	0.328896	-10.5431	5.4665e-26	1.22514e-24	ENSMUSG00000023328	Ache	protein_coding	11423
	13167.3	-0.431317	0.0825382	-5.22566	1.73531e-07	7.02545e-07	ENSMUSG00000022185	Acin1	protein_coding	56215
	96.275	1.24388	0.473974	2.62437	0.00868103	0.016166	ENSMUSG00000037872	Ackr1	protein_coding	13349
	8263.8	-1.23681	0.315392	-3.92149	8.80031e-05	0.000235717	ENSMUSG00000044337	Ackr3	protein_coding	12778
	28.3059	0.268422	0.551944	0.486321	0.62674	0.691976	ENSMUSG00000079355	Ackr4	protein_coding	252837
	6793.85	0.93227	0.123496	7.54899	4.38654e-14	3.79135e-13	ENSMUSG00000020917	Acly	protein_coding	104112
	2982.13	0.878862	0.168097	5.2283	1.71073e-07	6.92992e-07	ENSMUSG00000028405	Aco1	protein_coding	11428
	13243.3	1.0159	0.125303	8.10755	5.16492e-16	5.37343e-15	ENSMUSG00000022477	Aco2	protein_coding	11429
	18.2891	4.72142	1.40213	3.36731	0.000759056	0.00174104	ENSMUSG00000022126	Acod1	protein_coding	16365
	476.534	-1.87117	0.333033	-5.61858	1.9253e-08	8.82634e-08	ENSMUSG00000072949	Acot1	protein_coding	26897
	9.97034	1.22037	0.678727	1.79803	0.0721718	0.108223	ENSMUSG00000047565	Acot10	protein_coding	64833
	508.996	-1.5042	0.306986	-4.89989	9.58899e-07	3.49292e-06	ENSMUSG00000034853	Acot11	protein_coding	329910
	34.5232	-3.34154	0.592209	-5.6425	1.67596e-08	7.74116e-08	ENSMUSG00000021620	Acot12	protein_coding	74156
	389.106	0.801029	0.205983	3.8888	0.00010074	0.000267144	ENSMUSG00000006717	Acot13	protein_coding	66834
	239.441	-0.246214	0.332241	-0.741069	0.458651	0.535454	ENSMUSG00000021226	Acot2	protein_coding	171210
	11.8088	-0.458727	0.906135	-0.506246	0.612684	0.67933	ENSMUSG00000052392	Acot4	protein_coding	171282
	256.085	-1.92946	0.262383	-7.3536	1.9294e-13	1.56225e-12	ENSMUSG00000043487	Acot6	protein_coding	217700
	2305.1	4.34229	0.273508	15.8763	9.25014e-57	1.25384e-54	ENSMUSG00000028937	Acot7	protein_coding	70025
	2864.12	0.743399	0.254839	2.91713	0.00353272	0.00711949	ENSMUSG00000025287	Acot9	protein_coding	56360
	3135.5	0.0926455	0.177005	0.523405	0.600692	0.668717	ENSMUSG00000020777	Acox1	protein_coding	11430
	1147.37	-0.0191274	0.303433	-0.0630368	0.949737	0.962298	ENSMUSG00000029098	Acox3	protein_coding	80911
	880.588	1.59543	0.289155	5.51756	3.43741e-08	1.53008e-07	ENSMUSG00000044573	Acp1	protein_coding	11431
	13.2572	3.50112	1.16214	3.01265	0.00258978	0.00534213	ENSMUSG00000032561	Acpp	protein_coding	56318
	305.799	-2.42807	0.306114	-7.9319	2.15813e-15	2.10541e-14	ENSMUSG00000072770	Acrbp	protein_coding	54137
	297.84	5.34086	0.458681	11.644	2.46288e-31	7.54767e-30	ENSMUSG00000032281	Acsbg1	protein_coding	94180
	38.3531	-0.709662	0.452041	-1.56991	0.116437	0.164768	ENSMUSG00000024209	Acsbg3	protein_coding	78625
	974.024	-2.30185	0.261139	-8.81465	1.20055e-18	1.5685e-17	ENSMUSG00000076435	Acsf2	protein_coding	264895
	597.494	0.173346	0.178351	0.971936	0.331082	0.406769	ENSMUSG00000015016	Acsf3	protein_coding	257633
	727.764	0.0796632	0.418093	0.190539	0.848886	0.881139	ENSMUSG00000018796	Acsl1	protein_coding	14081
	2394.86	0.364544	0.34382	1.06028	0.289018	0.362643	ENSMUSG00000032883	Acsl3	protein_coding	74205
	3021.99	2.10289	0.174	12.0856	1.25886e-33	4.51557e-32	ENSMUSG00000024981	Acsl5	protein_coding	433256
	288.138	0.00858999	0.173003	0.0496522	0.9604	0.970659	ENSMUSG00000020333	Acsl6	protein_coding	216739
	16.1605	-0.841564	0.699057	-1.20386	0.228645	0.296796	ENSMUSG00000030935	Acsm3	protein_coding	20216
	643.112	-4.7745	0.264683	-18.0385	9.7071e-73	3.25812e-70	ENSMUSG00000035948	Acss3	protein_coding	380660
	3230.38	2.44876	0.493684	4.96017	7.04326e-07	2.61631e-06	ENSMUSG00000031972	Acta1	protein_coding	11459
	81300.6	0.965838	0.242633	3.98064	6.87288e-05	0.000186896	ENSMUSG00000029580	Actb	protein_coding	11461
	8.29239	-2.60343	0.94105	-2.76651	0.00566594	0.0109415	ENSMUSG00000055194	Actbl2	protein_coding	238880
	889.31	3.75586	0.508445	7.38696	1.50227e-13	1.23053e-12	ENSMUSG00000068614	Actc1	protein_coding	11464
	15859	0.113503	0.230737	0.491914	0.62278	0.688197	ENSMUSG00000062825	Actg1	protein_coding	11465
	40.8234	3.72313	1.19139	3.12503	NA	NA	ENSMUSG00000059430	Actg2	protein_coding	11468
	10.0862	-0.222915	0.935286	-0.238338	0.811619	0.850092	ENSMUSG00000070979	Actl7a	protein_coding	11470
	13809.1	1.24209	0.275035	4.5161	6.29901e-06	2.01812e-05	ENSMUSG00000015143	Actn1	protein_coding	109711
	163.693	-0.180663	0.424733	-0.425357	0.670576	0.731099	ENSMUSG00000052374	Actn2	protein_coding	11472
	33378.9	-0.169227	0.107343	-1.57651	0.114909	0.16285	ENSMUSG00000054808	Actn4	protein_coding	60595
	3123.51	0.428817	0.12936	3.3149	0.000916751	0.00207007	ENSMUSG00000021076	Actr10	protein_coding	56444
	5547.27	0.0666759	0.0930436	0.71661	0.473615	0.549827	ENSMUSG00000037351	Actr1b	protein_coding	226977
	10171	1.76201	0.144911	12.1593	5.12214e-34	1.89519e-32	ENSMUSG00000020152	Actr2	protein_coding	66713
	8953.04	1.60937	0.220676	7.29291	3.03321e-13	2.41169e-12	ENSMUSG00000026341	Actr3	protein_coding	74117
	96.1398	0.822989	0.28936	2.84417	0.00445271	0.00877777	ENSMUSG00000056367	Actr3b	protein_coding	242894
	643.016	0.172243	0.181699	0.947961	0.343149	0.419147	ENSMUSG00000019948	Actr6	protein_coding	67019
	1753.57	-0.161527	0.121974	-1.32427	0.185414	0.24747	ENSMUSG00000015971	Actr8	protein_coding	56249
	961.364	-0.458293	0.285232	-1.60673	0.108113	0.15418	ENSMUSG00000000532	Acvr1b	protein_coding	11479
	741.85	0.699953	0.467898	1.49595	0.134666	0.187244	ENSMUSG00000000530	Acvrl1	protein_coding	11482
	693.277	-0.216445	0.175985	-1.22991	0.218731	0.285399	ENSMUSG00000023262	Acy1	protein_coding	109652
	216.257	-0.440946	0.280455	-1.57225	0.115892	0.164062	ENSMUSG00000008822	Acyp1	protein_coding	66204
	221.853	-0.300114	0.251046	-1.19545	0.23191	0.300426	ENSMUSG00000060923	Acyp2	protein_coding	75572
	667.722	-0.538769	0.201338	-2.67595	0.00745181	0.0140551	ENSMUSG00000027259	Adal	protein_coding	75894
	5487.87	0.709073	0.188591	3.75985	0.000170016	0.000434424	ENSMUSG00000054693	Adam10	protein_coding	11487
	137.007	2.2097	0.446957	4.94386	7.65895e-07	2.82787e-06	ENSMUSG00000020926	Adam11	protein_coding	11488
	857.676	1.37636	0.498493	2.76104	0.00576174	0.0111052	ENSMUSG00000054555	Adam12	protein_coding	11489
	4199.64	0.780793	0.229448	3.40292	0.000666709	0.00154582	ENSMUSG00000052593	Adam17	protein_coding	11491
	4966.68	3.84274	0.312135	12.3111	7.89074e-35	3.10714e-33	ENSMUSG00000011256	Adam19	protein_coding	11492
	149.015	-2.57819	0.414897	-6.21404	5.16391e-10	2.86936e-09	ENSMUSG00000072647	Adam1a	protein_coding	280668
	8.4105	-1.15845	1.25836	-0.9206	0.357259	0.432745	ENSMUSG00000008438	Adam21	protein_coding	56622
	795.585	-1.8101	0.26877	-6.73477	1.64186e-11	1.09641e-10	ENSMUSG00000040537	Adam22	protein_coding	11496
	563.386	4.6428	0.74425	6.23822	4.42564e-10	2.48559e-09	ENSMUSG00000025964	Adam23	protein_coding	23792
	5.67665	-3.11122	1.81953	-1.7099	0.0872837	0.127891	ENSMUSG00000037437	Adam32	protein_coding	353188
	44.9395	-0.442545	0.492322	-0.898893	0.368709	0.44478	ENSMUSG00000072972	Adam4	protein_coding	11498
	28.3725	-1.04499	0.69144	-1.51132	0.130708	0.182452	ENSMUSG00000031554	Adam5	protein_coding	11499
	2347.39	5.1357	0.385477	13.323	1.70196e-40	9.26355e-39	ENSMUSG00000025473	Adam8	protein_coding	11501
	4527.71	0.861371	0.223421	3.85537	0.000115553	0.000302778	ENSMUSG00000031555	Adam9	protein_coding	11502
	16723.4	-1.95492	0.406425	-4.81005	1.50892e-06	5.31248e-06	ENSMUSG00000022893	Adamts1	protein_coding	11504
	11696.2	-3.63693	0.209285	-17.3779	1.21413e-67	3.356e-65	ENSMUSG00000024299	Adamts10	protein_coding	224697
	888.11	-0.230621	0.535096	-0.430989	0.666476	0.727642	ENSMUSG00000047497	Adamts12	protein_coding	239337
	4523.2	3.57582	0.365018	9.79627	1.16814e-22	2.05072e-21	ENSMUSG00000059901	Adamts14	protein_coding	237360
	3534.82	-4.30485	0.472984	-9.10146	8.91271e-20	1.26401e-18	ENSMUSG00000033453	Adamts15	protein_coding	235130
	101.032	-2.72449	0.601826	-4.52704	5.98159e-06	1.92429e-05	ENSMUSG00000058145	Adamts17	protein_coding	233332
	714.842	1.58683	0.587706	2.70004	0.00693314	0.0131667	ENSMUSG00000036545	Adamts2	protein_coding	216725
	2416.19	-3.00348	0.345911	-8.6828	3.86135e-18	4.81712e-17	ENSMUSG00000022449	Adamts20	protein_coding	223838
	114.221	1.25474	0.336992	3.72337	0.000196584	0.000497263	ENSMUSG00000043635	Adamts3	protein_coding	330119
	2069.09	1.51394	0.418104	3.62097	0.000293503	0.000720946	ENSMUSG00000006403	Adamts4	protein_coding	240913
	251.325	1.92885	0.41142	4.68829	2.75501e-06	9.33592e-06	ENSMUSG00000046169	Adamts6	protein_coding	108154
	1130.39	2.35141	0.185422	12.6814	7.49836e-37	3.36638e-35	ENSMUSG00000032363	Adamts7	protein_coding	108153
	742.699	-4.57615	0.441948	-10.3545	3.99275e-25	8.30174e-24	ENSMUSG00000031994	Adamts8	protein_coding	30806
	2690.13	-0.574066	0.435481	-1.31823	0.187425	0.249871	ENSMUSG00000030022	Adamts9	protein_coding	101401
	1166.49	-0.720712	0.426013	-1.69176	0.0906912	0.132292	ENSMUSG00000066113	Adamtsl1	protein_coding	77739
	74.8499	-0.0361943	0.595209	-0.0608093	0.951511	0.963472	ENSMUSG00000036040	Adamtsl2	protein_coding	77794
	421.995	1.08193	0.535065	2.02206	0.04317	0.0688191	ENSMUSG00000070469	Adamtsl3	protein_coding	269959
	223.778	0.349739	0.429701	0.813912	0.415695	0.493105	ENSMUSG00000043822	Adamtsl5	protein_coding	66548
	128.078	3.99821	0.795086	5.02865	4.93952e-07	1.87335e-06	ENSMUSG00000056413	Adap1	protein_coding	231821
	155.129	2.71453	0.792921	3.42345	0.000618316	0.00144335	ENSMUSG00000020709	Adap2	protein_coding	216991
	9298.92	-1.70779	0.499966	-3.41581	0.000635923	0.00148151	ENSMUSG00000020262	Adarb1	protein_coding	110532
	521.926	-0.933779	0.260421	-3.58565	0.000336235	0.000818082	ENSMUSG00000031949	Adat1	protein_coding	30947
	337.311	0.735908	0.296101	2.48533	0.0129431	0.0232344	ENSMUSG00000019808	Adat2	protein_coding	66757
	540.089	1.02423	0.177922	5.75663	8.58111e-09	4.09783e-08	ENSMUSG00000021044	Adck1	protein_coding	72113
	542.918	-1.05394	0.23162	-4.55029	5.35721e-06	1.73531e-05	ENSMUSG00000046947	Adck2	protein_coding	57869
	1140.49	-0.797216	0.198555	-4.01509	5.9424e-05	0.000162913	ENSMUSG00000022550	Adck5	protein_coding	268822
	197.518	-0.768529	0.412041	-1.86517	0.0621571	0.0948915	ENSMUSG00000020431	Adcy1	protein_coding	432530
	2361.22	-3.28197	0.261806	-12.5359	4.75023e-36	2.02308e-34	ENSMUSG00000021536	Adcy2	protein_coding	210044
	755.477	0.428914	0.210737	2.03531	0.0418199	0.0669318	ENSMUSG00000020654	Adcy3	protein_coding	104111
	257.758	1.05424	0.507794	2.07613	0.0378821	0.0612272	ENSMUSG00000022220	Adcy4	protein_coding	104110
	98.3627	1.22835	0.702661	1.74815	0.0804385	0.119003	ENSMUSG00000022840	Adcy5	protein_coding	224129
	3727.65	-1.22653	0.232503	-5.27535	1.32505e-07	5.42685e-07	ENSMUSG00000022994	Adcy6	protein_coding	11512
	6892.3	-0.501798	0.258185	-1.94356	0.0519487	0.0810448	ENSMUSG00000031659	Adcy7	protein_coding	11513
	698.722	-1.42411	0.331578	-4.29496	1.74726e-05	5.22844e-05	ENSMUSG00000005580	Adcy9	protein_coding	11515
	360.824	-1.69473	0.425013	-3.98747	6.67821e-05	0.000181989	ENSMUSG00000029778	Adcyap1r1	protein_coding	11517
	7507.39	-0.0528174	0.175215	-0.301443	0.763077	0.810388	ENSMUSG00000029106	Add1	protein_coding	11518
	6.65201	2.73032	1.31858	2.07064	0.0383921	0.0619521	ENSMUSG00000030000	Add2	protein_coding	11519
	4034.52	-1.49203	0.317509	-4.69917	2.6122e-06	8.89473e-06	ENSMUSG00000025026	Add3	protein_coding	27360
	10.4802	7.30135	1.6779	4.35149	1.35216e-05	4.11871e-05	ENSMUSG00000025475	Adgra1	protein_coding	52389
	5825.51	-2.15975	0.314796	-6.8608	6.8476e-12	4.75989e-11	ENSMUSG00000031486	Adgra2	protein_coding	78560
	5026.9	-0.382844	0.20766	-1.84361	0.06524	0.099048	ENSMUSG00000029090	Adgra3	protein_coding	70693
	56.4009	3.44855	0.70471	4.89357	9.90213e-07	3.59954e-06	ENSMUSG00000034730	Adgrb1	protein_coding	107831
	71.8742	-0.223693	0.475433	-0.470503	0.637996	0.701547	ENSMUSG00000028782	Adgrb2	protein_coding	230775
	17.5085	1.85787	0.982503	1.89095	0.0586309	0.0902413	ENSMUSG00000033569	Adgrb3	protein_coding	210933
	181.983	1.35847	0.62782	2.16379	0.0304807	0.0504208	ENSMUSG00000044017	Adgrd1	protein_coding	243277
	27.5675	3.67373	1.54401	2.37935	0.0173431	0.0302919	ENSMUSG00000032915	Adgre4	protein_coding	52614
	8211.94	0.283828	0.170685	1.66287	0.0963376	0.139432	ENSMUSG00000002885	Adgre5	protein_coding	26364
	92.7248	-3.79231	0.480093	-7.89912	2.8087e-15	2.72312e-14	ENSMUSG00000057899	Adgrf2	protein_coding	435529
	47.2611	-4.66632	0.720017	-6.48084	9.12149e-11	5.57371e-10	ENSMUSG00000023918	Adgrf4	protein_coding	78249
	1258.51	0.846442	0.529382	1.59892	0.109837	0.156354	ENSMUSG00000056492	Adgrf5	protein_coding	224792
	311.686	0.451942	0.363146	1.24452	0.213309	0.279106	ENSMUSG00000031298	Adgrg2	protein_coding	237175
	29.1862	2.77195	1.08489	2.55506	0.010617	0.0193745	ENSMUSG00000061577	Adgrg5	protein_coding	382045
	280.464	3.48072	0.627165	5.54993	2.85784e-08	1.28221e-07	ENSMUSG00000039116	Adgrg6	protein_coding	215798
	1753.27	-0.0917776	0.178406	-0.51443	0.606951	0.674406	ENSMUSG00000013033	Adgrl1	protein_coding	330814
	1422.8	1.47305	0.278023	5.29829	1.1689e-07	4.82375e-07	ENSMUSG00000028184	Adgrl2	protein_coding	99633
	291.854	1.38841	0.603104	2.3021	0.0213293	0.0364415	ENSMUSG00000037605	Adgrl3	protein_coding	319387
	397.879	0.930931	0.577109	1.61309	0.106724	0.152508	ENSMUSG00000039167	Adgrl4	protein_coding	170757
	10.0383	3.20272	1.00727	3.17962	0.00147469	0.00320073	ENSMUSG00000069170	Adgrv1	protein_coding	110789
	2323.58	-4.30926	0.578899	-7.44389	9.77615e-14	8.15952e-13	ENSMUSG00000074207	Adh1	protein_coding	11522
	4065.93	0.592184	0.130901	4.5239	6.07107e-06	1.94952e-05	ENSMUSG00000028138	Adh5	protein_coding	11532
	133.439	-1.70553	0.407897	-4.18126	2.89894e-05	8.36225e-05	ENSMUSG00000055301	Adh7	protein_coding	11529
	156.646	-2.75431	0.403139	-6.83216	8.36433e-12	5.76023e-11	ENSMUSG00000025911	Adhfe1	protein_coding	76187
	927.935	0.559755	0.30324	1.84591	0.0649047	0.0985737	ENSMUSG00000020629	Adi1	protein_coding	104923
	5740.61	0.839262	0.153727	5.45943	4.77673e-08	2.07704e-07	ENSMUSG00000026457	Adipor1	protein_coding	72674
	4016.23	0.24888	0.182001	1.36747	0.171478	0.231301	ENSMUSG00000030168	Adipor2	protein_coding	68465
	2588.4	0.630132	0.115189	5.47041	4.48998e-08	1.96021e-07	ENSMUSG00000039197	Adk	protein_coding	11534
	306.243	-2.83102	0.790156	-3.58286	0.000339856	0.00082574	ENSMUSG00000030790	Adm	protein_coding	11535
	2498.76	-0.263317	0.131232	-2.0065	0.0448031	0.0711089	ENSMUSG00000057134	Ado	protein_coding	211488
	101.43	-0.662697	0.456758	-1.45087	0.146816	0.202022	ENSMUSG00000042429	Adora1	protein_coding	11539
	58.8012	1.93422	0.494112	3.91453	9.05803e-05	0.00024216	ENSMUSG00000020178	Adora2a	protein_coding	11540
	190.938	3.88866	0.370034	10.5089	7.85979e-26	1.75039e-24	ENSMUSG00000018500	Adora2b	protein_coding	11541
	1661.15	0.553961	0.161706	3.42573	0.000613151	0.00143272	ENSMUSG00000025236	Adpgk	protein_coding	72141
	2431.33	0.572913	0.177461	3.22839	0.00124489	0.0027402	ENSMUSG00000002844	Adprh	protein_coding	11544
	1466.89	-0.713447	0.165192	-4.31891	1.56803e-05	4.72721e-05	ENSMUSG00000042558	Adprhl2	protein_coding	100206
	697.389	-0.904769	0.158297	-5.71563	1.09299e-08	5.14283e-08	ENSMUSG00000020910	Adprm	protein_coding	66358
	124.711	-1.63952	0.609446	-2.69019	0.00714122	0.0135218	ENSMUSG00000045875	Adra1a	protein_coding	11549
	102.543	-0.101018	0.829496	-0.121782	0.903072	0.925323	ENSMUSG00000050541	Adra1b	protein_coding	11548
	25.0668	-3.33967	1.17487	-2.84257	0.00447511	0.00881577	ENSMUSG00000045318	Adra2c	protein_coding	11553
	3185.63	0.563128	0.16752	3.36156	0.000775048	0.00177454	ENSMUSG00000022407	Adsl	protein_coding	11564
	6984.06	1.01369	0.247644	4.09336	4.25169e-05	0.00011949	ENSMUSG00000015961	Adss	protein_coding	11566
	476.636	3.65246	0.494366	7.38818	1.48856e-13	1.22072e-12	ENSMUSG00000011148	Adssl1	protein_coding	11565
	1557.15	1.65694	0.353359	4.68911	2.74395e-06	9.30066e-06	ENSMUSG00000020473	Aebp1	protein_coding	11568
	6999.15	0.357487	0.214843	1.66395	0.0961231	0.139222	ENSMUSG00000030232	Aebp2	protein_coding	11569
	2733.67	1.17902	0.321275	3.66982	0.00024272	0.000604741	ENSMUSG00000030609	Aen	protein_coding	68048
	2543.34	0.300043	0.189482	1.58349	0.11331	0.160853	ENSMUSG00000029094	Afap1	protein_coding	70292
	713.138	3.10378	0.349411	8.88289	6.51445e-19	8.6636e-18	ENSMUSG00000025083	Afap1l2	protein_coding	226250
	4815.19	-1.18054	0.183547	-6.43178	1.26117e-10	7.57184e-10	ENSMUSG00000068036	Afdn	protein_coding	17356
	5781.61	-1.41598	0.303123	-4.67131	2.99285e-06	1.00741e-05	ENSMUSG00000029313	Aff1	protein_coding	17355
	140.371	0.0280685	0.659961	0.0425306	0.966076	0.974859	ENSMUSG00000037138	Aff3	protein_coding	16764
	9744.73	-0.858943	0.21309	-4.03088	5.55677e-05	0.000153115	ENSMUSG00000049470	Aff4	protein_coding	93736
	426.299	0.819267	0.274679	2.98263	0.0028578	0.00585644	ENSMUSG00000038302	Afg1l	protein_coding	215951
	3257.71	1.0358	0.114529	9.04397	1.51078e-19	2.10866e-18	ENSMUSG00000031967	Afg3l1	protein_coding	114896
	79.6265	-0.2036	0.298816	-0.681357	0.495645	0.57061	ENSMUSG00000017718	Afmid	protein_coding	71562
	2496.36	-0.391553	0.147455	-2.65541	0.00792116	0.0148708	ENSMUSG00000049659	Aftph	protein_coding	216549
	495.265	0.662971	0.182976	3.62327	0.000290902	0.000715306	ENSMUSG00000031521	Aga	protein_coding	11593
	4176.61	-1.03088	0.308337	-3.34335	0.000827747	0.00188358	ENSMUSG00000055013	Agap1	protein_coding	347722
	879.517	-1.93746	0.359973	-5.38224	7.35628e-08	3.11978e-07	ENSMUSG00000025422	Agap2	protein_coding	216439
	4474.11	0.148638	0.133414	1.11411	0.265232	0.337209	ENSMUSG00000023353	Agap3	protein_coding	213990
	241.242	-0.499153	0.238141	-2.09604	0.0360788	0.058588	ENSMUSG00000038836	Agbl3	protein_coding	76223
	487.816	-0.256554	0.263351	-0.97419	0.329962	0.40564	ENSMUSG00000029165	Agbl5	protein_coding	231093
	109.844	-0.197665	0.228253	-0.865992	0.386494	0.463379	ENSMUSG00000015452	Ager	protein_coding	11596
	4064.77	-0.11583	0.163587	-0.708061	0.478908	0.554465	ENSMUSG00000026159	Agfg1	protein_coding	15463
	601.041	-0.36272	0.340311	-1.06585	0.286492	0.360082	ENSMUSG00000029722	Agfg2	protein_coding	231801
	2809.31	0.0491827	0.129398	0.380087	0.703881	0.760237	ENSMUSG00000021681	Aggf1	protein_coding	66549
	936.567	-0.193304	0.123741	-1.56216	0.118249	0.167013	ENSMUSG00000029916	Agk	protein_coding	69923
	55.5373	1.60438	0.732721	2.18961	0.0285522	0.0475319	ENSMUSG00000050103	Agmo	protein_coding	319660
	3484.2	-0.318334	0.187254	-1.70001	0.0891298	0.130271	ENSMUSG00000041530	Ago1	protein_coding	236511
	10263.3	-0.152444	0.204378	-0.745892	0.455733	0.532532	ENSMUSG00000036698	Ago2	protein_coding	239528
	3136.1	-1.05777	0.18219	-5.80584	6.40427e-09	3.10885e-08	ENSMUSG00000028842	Ago3	protein_coding	214150
	548.882	-1.81567	0.411143	-4.41614	1.00477e-05	3.12125e-05	ENSMUSG00000042500	Ago4	protein_coding	76850
	2571.07	0.894574	0.101249	8.83539	9.97512e-19	1.30809e-17	ENSMUSG00000034254	Agpat1	protein_coding	55979
	478.693	0.204063	0.195688	1.0428	0.29704	0.371023	ENSMUSG00000026922	Agpat2	protein_coding	67512
	5506.04	0.134266	0.125713	1.06804	0.285503	0.358983	ENSMUSG00000001211	Agpat3	protein_coding	28169
	934.687	1.25715	0.220634	5.6979	1.2129e-08	5.67481e-08	ENSMUSG00000023827	Agpat4	protein_coding	68262
	4365.25	-0.634746	0.196523	-3.22988	0.00123841	0.00272822	ENSMUSG00000031467	Agpat5	protein_coding	52123
	4901.43	-0.0521603	0.402483	-0.129596	0.896886	0.920256	ENSMUSG00000041936	Agrn	protein_coding	11603
	10.9827	-2.23632	0.952756	-2.34721	0.0189144	0.032716	ENSMUSG00000005705	Agrp	protein_coding	11604
	11.1752	-0.331777	0.916369	-0.362056	0.71731	0.771255	ENSMUSG00000031980	Agt	protein_coding	11606
	1732.63	-0.0949803	0.151294	-0.627788	0.530143	0.602647	ENSMUSG00000021557	Agtpbp1	protein_coding	67269
	51.2723	1.77034	0.750692	2.35827	0.0183603	0.031875	ENSMUSG00000049115	Agtr1a	protein_coding	11607
	586.015	0.0679409	0.376364	0.180519	0.856745	0.887467	ENSMUSG00000029007	Agtrap	protein_coding	11610
	8269.33	-0.249106	0.165219	-1.50773	0.131624	0.183531	ENSMUSG00000026491	Ahctf1	protein_coding	226747
	1554.58	-0.717785	0.172557	-4.1597	3.18659e-05	9.11368e-05	ENSMUSG00000029772	Ahcyl2	protein_coding	74340
	7131.63	-2.00124	0.147355	-13.581	5.18794e-42	3.09892e-40	ENSMUSG00000037692	Ahdc1	protein_coding	230793
	1069.19	0.0725181	0.231468	0.313296	0.754056	0.802925	ENSMUSG00000019986	Ahi1	protein_coding	52906
	2882.24	4.95565	0.273163	18.1417	1.49227e-73	5.53593e-71	ENSMUSG00000072812	Ahnak2	protein_coding	100041194
	1413.32	-1.055	0.485724	-2.17201	0.029855	0.0495137	ENSMUSG00000019256	Ahr	protein_coding	11622
	5446.46	0.493802	0.23928	2.0637	0.0390459	0.0628561	ENSMUSG00000021037	Ahsa1	protein_coding	217737
	1900.57	0.953767	0.235734	4.04594	5.21139e-05	0.000144389	ENSMUSG00000020288	Ahsa2	protein_coding	268390
	8.19196	-0.231835	0.860821	-0.269319	0.787684	0.829646	ENSMUSG00000035875	AI182371	protein_coding	98870
	60.8212	0.114919	0.338693	0.339302	0.734382	0.785894	ENSMUSG00000074384	AI429214	protein_coding	621080
	1485.66	0.0317508	0.174233	0.182232	0.8554	0.886525	ENSMUSG00000010290	AI597479	protein_coding	98404
	16.3337	0.792659	0.822117	0.964169	0.334961	0.410854	ENSMUSG00000034382	AI661453	protein_coding	224833
	99.9199	-2.28406	0.459586	-4.96982	6.70138e-07	2.49655e-06	ENSMUSG00000053297	AI854703	protein_coding	NA
	478.221	-0.106359	0.1714	-0.620531	0.534908	0.607085	ENSMUSG00000056383	AI987944	protein_coding	233168
	5036.69	-0.405971	0.139956	-2.9007	0.0037233	0.00747046	ENSMUSG00000042901	Aida	protein_coding	108909
	125.146	4.83277	1.26911	3.808	0.000140097	0.000362842	ENSMUSG00000024397	Aif1	protein_coding	11629
	538.655	0.260202	0.193471	1.34491	0.178653	0.239512	ENSMUSG00000020085	Aifm2	protein_coding	71361
	7.40797	-1.11845	1.09947	-1.01726	0.309028	0.383956	ENSMUSG00000022763	Aifm3	protein_coding	72168
	1047.33	0.419189	0.197936	2.1178	0.0341918	0.055826	ENSMUSG00000019806	Aig1	protein_coding	66253
	68.7761	5.25853	0.962255	5.4648	4.63441e-08	2.01889e-07	ENSMUSG00000037860	Aim2	protein_coding	383619
	3067.91	0.587487	0.160766	3.6543	0.000257887	0.000639254	ENSMUSG00000028029	Aimp1	protein_coding	13722
	735.455	1.08665	0.224642	4.83726	1.31641e-06	4.68621e-06	ENSMUSG00000029610	Aimp2	protein_coding	231872
	10.5123	4.33097	1.1266	3.8443	0.000120898	0.000315844	ENSMUSG00000040554	Aipl1	protein_coding	114230
	197.891	4.65746	0.731624	6.36592	NA	NA	ENSMUSG00000039546	Ajap1	protein_coding	230959
	4810.36	2.0271	0.217898	9.30297	1.3657e-20	2.04812e-19	ENSMUSG00000028792	Ak2	protein_coding	11637
	5213.77	-0.558412	0.138133	-4.04256	5.2871e-05	0.000146371	ENSMUSG00000024782	Ak3	protein_coding	56248
	341.398	0.355901	0.326527	1.08996	0.275732	0.348359	ENSMUSG00000028527	Ak4	protein_coding	11639
	22.5264	1.34875	0.630702	2.13849	0.0324769	0.0533101	ENSMUSG00000039058	Ak5	protein_coding	229949
	954.811	1.91923	0.188655	10.1733	2.61033e-24	5.14215e-23	ENSMUSG00000078941	Ak6	protein_coding	108143
	3526.4	0.458923	0.194796	2.35592	0.0184769	0.032038	ENSMUSG00000018428	Akap1	protein_coding	11640
	1792.36	-0.525262	0.129371	-4.06014	4.90439e-05	0.000136635	ENSMUSG00000047804	Akap10	protein_coding	56697
	5480.27	-0.552839	0.186636	-2.96213	0.00305522	0.00622391	ENSMUSG00000022016	Akap11	protein_coding	219181
	1613.07	0.214031	0.50096	0.427241	0.669204	0.729885	ENSMUSG00000038587	Akap12	protein_coding	83397
	7702.79	-0.242291	0.281812	-0.85976	0.389921	0.466745	ENSMUSG00000066406	Akap13	protein_coding	75547
	91.7577	-1.33776	0.459102	-2.91386	0.00356994	0.00718833	ENSMUSG00000021057	Akap5	protein_coding	238276
	571.998	3.63723	0.48581	7.48694	7.04975e-14	5.97237e-13	ENSMUSG00000061603	Akap6	protein_coding	238161
	1139.45	-1.42903	0.21709	-6.58267	4.62061e-11	2.93145e-10	ENSMUSG00000039166	Akap7	protein_coding	432442
	3726.46	-2.19801	0.207768	-10.5792	3.7218e-26	8.40804e-25	ENSMUSG00000002625	Akap8l	protein_coding	54194
	5594.33	-0.802056	0.18838	-4.25765	2.06584e-05	6.10272e-05	ENSMUSG00000040407	Akap9	protein_coding	100986
	526.074	1.14416	0.198107	5.77545	7.67486e-09	3.69258e-08	ENSMUSG00000031023	Akip1	protein_coding	57373
	1823.69	1.46371	0.175548	8.33794	7.55957e-17	8.3744e-16	ENSMUSG00000023075	Akirin1	protein_coding	68050
	2869.66	0.256367	0.153418	1.67103	0.0947153	0.137423	ENSMUSG00000028291	Akirin2	protein_coding	433693
	433.229	1.36936	0.465997	2.93857	0.00329732	0.00668233	ENSMUSG00000039158	Akna	protein_coding	100182
	13536.9	0.892297	0.174369	5.1173	3.09948e-07	1.21034e-06	ENSMUSG00000028692	Akr1a1	protein_coding	58810
	574.013	0.867411	0.221648	3.91346	9.09845e-05	0.000243149	ENSMUSG00000061758	Akr1b10	protein_coding	67861
	8005.68	0.379372	0.194154	1.95398	0.050704	0.0793224	ENSMUSG00000001642	Akr1b3	protein_coding	11677
	2458.78	4.31398	0.253665	17.0066	7.33631e-65	1.7831e-62	ENSMUSG00000029762	Akr1b8	protein_coding	14187
	31.7775	4.61958	0.732837	6.30369	2.90635e-10	1.66616e-09	ENSMUSG00000021213	Akr1c13	protein_coding	27384
	139.201	-2.38786	0.55995	-4.26442	2.00422e-05	5.9356e-05	ENSMUSG00000033715	Akr1c14	protein_coding	105387
	578.19	0.179471	0.181603	0.988257	0.323027	0.398505	ENSMUSG00000045410	Akr1e1	protein_coding	56043
	761.833	-0.408434	0.243314	-1.67863	0.0932241	0.135538	ENSMUSG00000028743	Akr7a5	protein_coding	110198
	12097.2	1.0376	0.18514	5.60443	2.08943e-08	9.53842e-08	ENSMUSG00000001729	Akt1	protein_coding	11651
	2827.31	0.343721	0.193234	1.77878	0.0752754	0.112292	ENSMUSG00000011096	Akt1s1	protein_coding	67605
	4616.25	-0.615287	0.123385	-4.98671	6.14177e-07	2.30267e-06	ENSMUSG00000004056	Akt2	protein_coding	11652
	2148.25	-0.297217	0.206872	-1.43672	0.150796	0.206788	ENSMUSG00000019699	Akt3	protein_coding	23797
	1262.4	-0.502735	0.188544	-2.66641	0.00766669	0.0144373	ENSMUSG00000031667	Aktip	protein_coding	14339
	1400.83	1.6367	0.244706	6.68842	2.25585e-11	1.48255e-10	ENSMUSG00000028393	Alad	protein_coding	17025
	1906.55	0.156725	0.153427	1.0215	0.307019	0.381915	ENSMUSG00000032786	Alas1	protein_coding	11655
	1274.37	0.619444	0.23401	2.64708	0.00811892	0.0151995	ENSMUSG00000007833	Aldh16a1	protein_coding	69748
	125.039	3.67104	0.711763	5.15767	2.50038e-07	9.90943e-07	ENSMUSG00000013584	Aldh1a2	protein_coding	19378
	105.8	3.32796	0.590983	5.63122	1.78936e-08	8.2299e-08	ENSMUSG00000015134	Aldh1a3	protein_coding	56847
	26.2768	2.84452	0.983434	2.89244	NA	NA	ENSMUSG00000035561	Aldh1b1	protein_coding	72535
	224.007	-1.40722	0.288353	-4.8802	1.05977e-06	3.83655e-06	ENSMUSG00000030088	Aldh1l1	protein_coding	107747
	159.265	3.17972	0.475407	6.68843	2.25576e-11	1.48255e-10	ENSMUSG00000020256	Aldh1l2	protein_coding	216188
	17035.3	-2.24778	0.267056	-8.41687	3.86664e-17	4.39936e-16	ENSMUSG00000029455	Aldh2	protein_coding	11669
	1022.89	-3.4913	0.404954	-8.62146	6.61066e-18	8.11057e-17	ENSMUSG00000019102	Aldh3a1	protein_coding	11670
	1719.53	-0.369502	0.174705	-2.115	0.0344298	0.056143	ENSMUSG00000010025	Aldh3a2	protein_coding	11671
	637.645	-0.340188	0.227644	-1.49438	0.135075	0.187677	ENSMUSG00000028737	Aldh4a1	protein_coding	212647
	382.934	-0.644026	0.276877	-2.32604	0.0200165	0.0344492	ENSMUSG00000035936	Aldh5a1	protein_coding	214579
	4183.85	-3.57407	0.232167	-15.3944	1.78378e-53	2.04438e-51	ENSMUSG00000021238	Aldh6a1	protein_coding	104776
	10.5607	-0.112147	1.0173	-0.11024	0.912219	0.932663	ENSMUSG00000037542	Aldh8a1	protein_coding	237320
	1326.98	1.0517	0.20702	5.0802	3.77033e-07	1.45061e-06	ENSMUSG00000026687	Aldh9a1	protein_coding	56752
	34337.1	0.871558	0.161675	5.39081	7.01389e-08	2.97995e-07	ENSMUSG00000030695	Aldoa	protein_coding	11674
	240.71	0.928765	0.262374	3.53986	0.000400341	0.000960613	ENSMUSG00000059343	Aldoart1	protein_coding	353204
	15.47	-5.28252	1.33042	-3.97055	7.17059e-05	0.000194429	ENSMUSG00000028307	Aldob	protein_coding	230163
	16.1359	5.17638	1.11475	4.64355	3.42474e-06	1.14242e-05	ENSMUSG00000017390	Aldoc	protein_coding	11676
	672.52	0.485475	0.202774	2.39417	0.016658	0.0292001	ENSMUSG00000039427	Alg1	protein_coding	208211
	927.749	-0.377923	0.172856	-2.18634	0.0287907	0.0479007	ENSMUSG00000063362	Alg11	protein_coding	207958
	405.486	0.527369	0.172212	3.06233	0.00219622	0.00459484	ENSMUSG00000035845	Alg12	protein_coding	223774
	1346.56	-0.307956	0.137859	-2.23384	0.0254935	0.0428448	ENSMUSG00000039740	Alg2	protein_coding	56737
	551.747	1.2665	0.303162	4.17764	2.94547e-05	8.48431e-05	ENSMUSG00000033809	Alg3	protein_coding	208624
	632.833	0.567678	0.233824	2.42779	0.0151909	0.0268556	ENSMUSG00000073792	Alg6	protein_coding	320438
	1285.44	-0.445917	0.221079	-2.01701	0.0436946	0.0695689	ENSMUSG00000079036	Alkbh1	protein_coding	211064
	114.791	-0.298464	0.281407	-1.06061	0.288865	0.362547	ENSMUSG00000044339	Alkbh2	protein_coding	231642
	286.347	-0.481698	0.164187	-2.93383	0.00334805	0.00677832	ENSMUSG00000039754	Alkbh4	protein_coding	72041
	5889.68	-0.137414	0.140237	-0.979876	0.327148	0.402777	ENSMUSG00000042650	Alkbh5	protein_coding	268420
	551.85	-1.05799	0.174495	-6.06318	1.33453e-09	7.03286e-09	ENSMUSG00000042831	Alkbh6	protein_coding	233065
	283.669	-0.504945	0.216419	-2.33318	0.0196386	0.0338525	ENSMUSG00000002661	Alkbh7	protein_coding	66400
	984.696	0.00545823	0.196162	0.0278252	0.977802	0.983733	ENSMUSG00000025899	Alkbh8	protein_coding	67667
	1128.04	0.125387	0.235972	0.531365	0.595166	0.664032	ENSMUSG00000063810	Alms1	protein_coding	236266
	24.6819	-0.663724	0.470016	-1.41213	0.157912	0.215497	ENSMUSG00000000320	Alox12	protein_coding	11684
	6.3795	1.53855	1.3811	1.114	0.265279	0.337238	ENSMUSG00000032807	Alox12b	protein_coding	11686
	1042.94	6.25321	0.869835	7.18896	6.52878e-13	5.0156e-12	ENSMUSG00000025701	Alox5	protein_coding	11689
	360.441	5.82591	0.61654	9.44937	3.40885e-21	5.36323e-20	ENSMUSG00000060063	Alox5ap	protein_coding	11690
	28.6738	-2.33284	0.624025	-3.73838	0.000185209	0.000470854	ENSMUSG00000020892	Aloxe3	protein_coding	23801
	1827.26	-1.22725	0.339406	-3.61587	0.000299343	0.000734012	ENSMUSG00000038763	Alpk3	protein_coding	116904
	751.89	-3.51005	0.633817	-5.53796	3.06013e-08	1.36992e-07	ENSMUSG00000028766	Alpl	protein_coding	11647
	1522.55	0.183019	0.174378	1.04955	0.293926	0.367687	ENSMUSG00000026024	Als2	protein_coding	74018
	197.332	0.303268	0.480702	0.630884	0.528116	0.600935	ENSMUSG00000044037	Als2cl	protein_coding	235633
	4100.23	1.23654	0.233783	5.28927	1.22805e-07	5.05012e-07	ENSMUSG00000025134	Alyref	protein_coding	21681
	67.7864	-1.14053	0.372899	-3.05854	0.00222418	0.00464784	ENSMUSG00000060244	Alyref2	protein_coding	56009
	913.053	1.51897	0.25046	6.06469	1.32205e-09	6.9749e-09	ENSMUSG00000022244	Amacr	protein_coding	17117
	2540.65	-0.736143	0.152132	-4.83885	1.30592e-06	4.65131e-06	ENSMUSG00000040506	Ambra1	protein_coding	228361
	1671.93	0.668363	0.208486	3.2058	0.00134687	0.00294507	ENSMUSG00000075232	Amd1	protein_coding	11702
	61.2441	0.787071	0.325822	2.41565	0.0157073	0.0276678	ENSMUSG00000063953	Amd2	protein_coding	100041585
	11.8633	1.16368	0.759613	1.53194	0.125537	0.176053	ENSMUSG00000015890	Amdhd1	protein_coding	71761
	140.658	-3.22467	0.493452	-6.53493	6.36404e-11	3.97315e-10	ENSMUSG00000021986	Amer2	protein_coding	72125
	6319.31	0.308276	0.172811	1.78389	0.0744418	0.111213	ENSMUSG00000031751	Amfr	protein_coding	23802
	62.1783	-2.11139	0.366656	-5.7585	8.48642e-09	4.05673e-08	ENSMUSG00000035262	Amh	protein_coding	11705
	26.5473	-2.10408	0.677874	-3.10394	0.00190964	0.004056	ENSMUSG00000023047	Amhr2	protein_coding	110542
	288.25	2.19434	0.296938	7.38989	1.46948e-13	1.20648e-12	ENSMUSG00000048218	Amigo2	protein_coding	105827
	192.34	-1.03075	0.237398	-4.34188	1.4127e-05	4.29291e-05	ENSMUSG00000032593	Amigo3	protein_coding	320844
	16.4548	2.55231	0.73396	3.47745	0.000506216	0.00119794	ENSMUSG00000021278	Amn	protein_coding	93835
	423.311	-1.04765	0.19642	-5.3337	9.62291e-08	4.02057e-07	ENSMUSG00000068250	Amn1	protein_coding	232566
	5264.05	-0.330116	0.15511	-2.12827	0.0333147	0.0545076	ENSMUSG00000013076	Amotl1	protein_coding	75723
	7828.16	-1.7603	0.220742	-7.97446	1.53053e-15	1.51516e-14	ENSMUSG00000032531	Amotl2	protein_coding	56332
	13920.3	-4.61416	0.3551	-12.994	1.32372e-38	6.5706e-37	ENSMUSG00000005686	Ampd3	protein_coding	11717
	16.5073	1.85403	1.06159	1.74646	0.0807307	0.119369	ENSMUSG00000021314	Amph	protein_coding	218038
	338.725	-2.03582	0.343587	-5.92519	3.11937e-09	1.56993e-08	ENSMUSG00000032607	Amt	protein_coding	434437
	93.7376	2.69324	0.916584	2.93834	0.00329974	0.00668621	ENSMUSG00000050022	Amz1	protein_coding	231842
	1523.11	-0.250114	0.125436	-1.99395	0.0461576	0.0729875	ENSMUSG00000020610	Amz2	protein_coding	13929
	650.258	0.73606	0.142728	5.1571	2.508e-07	9.93686e-07	ENSMUSG00000036977	Anapc10	protein_coding	68999
	1724.67	-0.469473	0.134791	-3.48298	0.000495862	0.00117581	ENSMUSG00000025135	Anapc11	protein_coding	66156
	207.926	1.55381	0.238694	6.50963	7.53355e-11	4.65996e-10	ENSMUSG00000030649	Anapc15	protein_coding	75430
	2697.11	-1.36596	0.19376	-7.04972	1.79275e-12	1.3149e-11	ENSMUSG00000020107	Anapc16	protein_coding	52717
	5171.97	-0.396831	0.155194	-2.557	0.010558	0.0192868	ENSMUSG00000026965	Anapc2	protein_coding	99152
	3894.74	0.533797	0.14186	3.76285	0.000167989	0.000429478	ENSMUSG00000029176	Anapc4	protein_coding	52206
	14011	-0.192836	0.147091	-1.311	0.189857	0.252762	ENSMUSG00000029472	Anapc5	protein_coding	59008
	2297.15	0.451522	0.140719	3.20869	0.00133342	0.00291791	ENSMUSG00000029466	Anapc7	protein_coding	56317
	117.703	0.506609	0.53159	0.953006	0.340587	0.416595	ENSMUSG00000072115	Ang	protein_coding	11727
	4.57007	4.80309	2.08064	2.30847	0.0209731	0.0358982	ENSMUSG00000047894	Ang2	protein_coding	11731
	323.011	-0.767332	0.250892	-3.05842	0.00222508	0.00464902	ENSMUSG00000021257	Angel1	protein_coding	68737
	2957.78	-0.391841	0.122914	-3.18792	0.00143298	0.0031174	ENSMUSG00000026634	Angel2	protein_coding	52477
	329.656	-1.11819	0.442737	-2.52563	0.0115491	0.0209104	ENSMUSG00000022309	Angpt1	protein_coding	11600
	192.597	1.42484	0.517391	2.75389	0.00588911	0.0113398	ENSMUSG00000031465	Angpt2	protein_coding	11601
	372.533	-2.93154	0.507235	-5.77945	7.49456e-09	3.61076e-08	ENSMUSG00000033544	Angptl1	protein_coding	72713
	16.6985	0.129081	0.762881	0.169202	0.865638	0.894903	ENSMUSG00000028553	Angptl3	protein_coding	30924
	33.9172	-0.42155	0.669939	-0.629237	0.529194	0.601811	ENSMUSG00000038742	Angptl6	protein_coding	70726
	360.277	1.66898	0.642482	2.5977	0.00938495	0.0173281	ENSMUSG00000028989	Angptl7	protein_coding	654812
	16.1388	-1.01456	0.501962	-2.02119	0.0432597	0.0689465	ENSMUSG00000047822	Angptl8	protein_coding	624219
	5979.32	-1.80849	0.180037	-10.0451	9.65484e-24	1.81715e-22	ENSMUSG00000031543	Ank1	protein_coding	11733
	10799.6	-1.00929	0.164698	-6.1281	8.89332e-10	4.82003e-09	ENSMUSG00000069601	Ank3	protein_coding	11735
	84.9786	-0.976412	0.358477	-2.72378	0.00645404	0.0123333	ENSMUSG00000047117	Ankdd1b	protein_coding	271144
	17.5363	-2.70946	0.693971	-3.90429	9.45036e-05	0.000251742	ENSMUSG00000074771	Ankef1	protein_coding	319196
	5846.37	-0.0859458	0.125104	-0.686996	0.492085	0.567115	ENSMUSG00000020790	Ankfy1	protein_coding	11736
	2870.28	0.045759	0.21511	0.212723	0.831543	0.867224	ENSMUSG00000040351	Ankib1	protein_coding	70797
	293.032	4.90382	0.391153	12.5368	4.69401e-36	2.00519e-34	ENSMUSG00000046295	Ankle1	protein_coding	234396
	3327.88	-0.279944	0.0857501	-3.26465	0.001096	0.00243695	ENSMUSG00000029501	Ankle2	protein_coding	71782
	16.1996	-1.14745	0.563663	-2.03571	0.0417798	0.0668751	ENSMUSG00000034212	Ankmy1	protein_coding	241158
	692.416	-0.367998	0.243664	-1.51026	0.130976	0.182773	ENSMUSG00000036188	Ankmy2	protein_coding	217473
	658.088	-0.674491	0.20822	-3.23932	0.00119813	0.0026461	ENSMUSG00000021661	Ankra2	protein_coding	68558
	12096.9	3.15284	0.369917	8.52311	1.55324e-17	1.82619e-16	ENSMUSG00000024803	Ankrd1	protein_coding	107765
	5823.62	0.0943352	0.16129	0.584879	0.558629	0.630165	ENSMUSG00000031508	Ankrd10	protein_coding	102334
	12031.9	-0.834474	0.135786	-6.14549	7.97182e-10	4.34566e-09	ENSMUSG00000035569	Ankrd11	protein_coding	77087
	4305.55	0.881851	0.146103	6.03581	1.58165e-09	8.24573e-09	ENSMUSG00000041870	Ankrd13a	protein_coding	68420
	1999.2	0.817518	0.180616	4.52627	6.00329e-06	1.92995e-05	ENSMUSG00000037907	Ankrd13b	protein_coding	268445
	3560.06	-0.185194	0.18951	-0.977227	0.328457	0.403923	ENSMUSG00000039988	Ankrd13c	protein_coding	433667
	11034	-0.0673194	0.254855	-0.264148	0.791665	0.833093	ENSMUSG00000055204	Ankrd17	protein_coding	81702
	89.7509	3.05173	0.667836	4.56958	4.88704e-06	1.59105e-05	ENSMUSG00000025172	Ankrd2	protein_coding	56642
	50.684	-1.36767	0.394109	-3.47027	0.000519932	0.0012265	ENSMUSG00000067653	Ankrd23	protein_coding	78321
	270.219	-1.87389	0.320025	-5.85546	4.75697e-09	2.34801e-08	ENSMUSG00000054708	Ankrd24	protein_coding	70615
	1742.38	-0.0171225	0.258182	-0.0663197	0.947123	0.960119	ENSMUSG00000007827	Ankrd26	protein_coding	232339
	2382.51	-0.459648	0.168714	-2.72442	0.00644149	0.0123126	ENSMUSG00000034867	Ankrd27	protein_coding	245886
	244.317	0.861202	0.304655	2.82681	0.00470139	0.00923186	ENSMUSG00000022237	Ankrd33b	protein_coding	67434
	60.7226	-0.352133	0.372381	-0.945626	0.344339	0.420273	ENSMUSG00000050914	Ankrd37	protein_coding	654824
	430.18	-1.98956	0.237181	-8.38837	4.92938e-17	5.55472e-16	ENSMUSG00000079610	Ankrd39	protein_coding	109346
	4412.9	0.634608	0.127937	4.96031	7.03791e-07	2.61501e-06	ENSMUSG00000020864	Ankrd40	protein_coding	71452
	120.405	0.798619	0.382758	2.08649	0.0369346	0.0598055	ENSMUSG00000041343	Ankrd42	protein_coding	73845
	510.347	1.7792	0.380942	4.67052	3.00442e-06	1.01073e-05	ENSMUSG00000052331	Ankrd44	protein_coding	329154
	1969.39	-0.927135	0.133885	-6.92485	4.36451e-12	3.07632e-11	ENSMUSG00000048307	Ankrd46	protein_coding	68839
	637.13	0.646849	0.19072	3.39162	0.000694815	0.00160439	ENSMUSG00000031931	Ankrd49	protein_coding	56503
	7202.59	-0.619538	0.152703	-4.05715	4.96762e-05	0.000138205	ENSMUSG00000014498	Ankrd52	protein_coding	237615
	41.4701	-1.57542	0.671479	-2.34619	0.0189662	0.0327937	ENSMUSG00000014747	Ankrd53	protein_coding	75305
	1080.18	-0.482593	0.103171	-4.67759	2.90265e-06	9.79854e-06	ENSMUSG00000033055	Ankrd54	protein_coding	223690
	388.749	1.23394	0.247422	4.98718	6.12673e-07	2.29765e-06	ENSMUSG00000040183	Ankrd6	protein_coding	140577
	106.524	-1.53999	0.305214	-5.04563	4.5204e-07	1.72227e-06	ENSMUSG00000029607	Ankrd61	protein_coding	66729
	7.04248	6.33394	1.54081	4.1108	3.94294e-05	0.00011139	ENSMUSG00000096140	Ankrd66	protein_coding	100043332
	222.705	0.747887	0.244139	3.06336	0.00218865	0.00458094	ENSMUSG00000037904	Ankrd9	protein_coding	74251
	1678.41	-0.0925676	0.214673	-0.431202	0.666322	0.72762	ENSMUSG00000024219	Anks1	protein_coding	224650
	166.328	-0.387539	0.325949	-1.18896	0.234456	0.303251	ENSMUSG00000058589	Anks1b	protein_coding	77531
	2093.86	-1.33137	0.125495	-10.609	2.70764e-26	6.18631e-25	ENSMUSG00000022515	Anks3	protein_coding	72615
	345.72	-1.0985	0.278289	-3.94734	7.90249e-05	0.000213079	ENSMUSG00000066191	Anks6	protein_coding	75691
	1134.88	-1.57939	0.216542	-7.29368	3.01607e-13	2.39941e-12	ENSMUSG00000026199	Ankzf1	protein_coding	52231
	7986.08	6.89034	0.678777	10.1511	3.27621e-24	6.40564e-23	ENSMUSG00000036777	Anln	protein_coding	68743
	17.5469	-0.485144	0.613189	-0.791181	0.428838	0.505801	ENSMUSG00000038115	Ano2	protein_coding	243634
	5.98174	-1.59262	1.39418	-1.14233	0.253315	0.324016	ENSMUSG00000035189	Ano4	protein_coding	320091
	1476.94	-0.489958	0.320718	-1.52769	0.12659	0.177389	ENSMUSG00000055489	Ano5	protein_coding	233246
	5648.22	0.985144	0.1608	6.1265	8.98333e-10	4.86508e-09	ENSMUSG00000064210	Ano6	protein_coding	105722
	6.92988	-1.22077	0.836788	-1.45887	0.1446	0.199298	ENSMUSG00000034107	Ano7	protein_coding	404545
	3329.25	2.09268	0.242785	8.61947	6.72646e-18	8.2383e-17	ENSMUSG00000034863	Ano8	protein_coding	382014
	5098.54	0.244779	0.189052	1.29477	0.195399	0.258885	ENSMUSG00000032249	Anp32a	protein_coding	11737
	10536.2	1.39559	0.219214	6.36634	1.93594e-10	1.13712e-09	ENSMUSG00000028333	Anp32b	protein_coding	67628
	915.041	3.03722	0.512721	5.92373	3.14716e-09	1.58222e-08	ENSMUSG00000039062	Anpep	protein_coding	16790
	7320.14	-0.296665	0.180947	-1.63952	0.101106	0.145393	ENSMUSG00000033420	Antxr1	protein_coding	69538
	11120.6	-0.474963	0.18137	-2.61875	0.00882522	0.0164193	ENSMUSG00000029338	Antxr2	protein_coding	71914
	2660.11	-0.828481	0.148638	-5.57383	2.49201e-08	1.12922e-07	ENSMUSG00000021866	Anxa11	protein_coding	11744
	34326.2	1.98792	0.203467	9.77022	1.51127e-22	2.63668e-21	ENSMUSG00000032231	Anxa2	protein_coding	12306
	1934.1	0.23248	0.410225	0.566712	0.57091	0.64154	ENSMUSG00000029484	Anxa3	protein_coding	11745
	4351.99	0.532146	0.182762	2.91169	0.00359483	0.00723223	ENSMUSG00000029994	Anxa4	protein_coding	11746
	26058.2	-0.292108	0.103466	-2.82322	0.00475438	0.00932421	ENSMUSG00000018340	Anxa6	protein_coding	11749
	3386.47	0.808283	0.127174	6.35573	2.07441e-10	1.21181e-09	ENSMUSG00000021814	Anxa7	protein_coding	11750
	79.8863	4.46584	0.707303	6.31391	2.72075e-10	1.56677e-09	ENSMUSG00000021950	Anxa8	protein_coding	11752
	282.788	0.144418	0.290633	0.49691	0.619253	0.684997	ENSMUSG00000078651	Aoc2	protein_coding	237940
	280.187	2.10337	0.781132	2.69272	0.00708725	0.0134322	ENSMUSG00000019326	Aoc3	protein_coding	11754
	4066.83	-1.68094	0.211571	-7.94507	1.94087e-15	1.90003e-14	ENSMUSG00000021458	Aopep	protein_coding	72061
	2726.91	-3.45375	0.296102	-11.6641	1.94556e-31	6.01459e-30	ENSMUSG00000063558	Aox1	protein_coding	11761
	14.4501	-2.50487	1.15868	-2.16184	0.0306303	0.0506267	ENSMUSG00000064294	Aox3	protein_coding	71724
	5196.24	0.61204	0.178684	3.42527	0.000614199	0.00143493	ENSMUSG00000009090	Ap1b1	protein_coding	11764
	4185.79	-0.0999683	0.164919	-0.606165	0.544405	0.616077	ENSMUSG00000031731	Ap1g1	protein_coding	11765
	3526.4	0.012964	0.126564	0.102431	0.918415	0.937773	ENSMUSG00000003033	Ap1m1	protein_coding	11767
	2902.56	2.66991	0.195987	13.6229	2.92787e-42	1.77906e-40	ENSMUSG00000004849	Ap1s1	protein_coding	11769
	139.91	-0.495753	0.396382	-1.2507	0.211046	0.276626	ENSMUSG00000054702	Ap1s3	protein_coding	252903
	4323.82	0.501647	0.128509	3.90359	9.47776e-05	0.000252343	ENSMUSG00000060279	Ap2a1	protein_coding	11771
	4869.62	0.756285	0.199295	3.79479	0.000147767	0.000381376	ENSMUSG00000002957	Ap2a2	protein_coding	11772
	9085.45	-0.117351	0.179399	-0.654137	0.513024	0.58683	ENSMUSG00000035152	Ap2b1	protein_coding	71770
	2252.99	1.39697	0.130281	10.7227	7.96216e-27	1.89599e-25	ENSMUSG00000008036	Ap2s1	protein_coding	232910
	3193.01	0.20857	0.173998	1.19869	0.230649	0.299067	ENSMUSG00000021686	Ap3b1	protein_coding	11774
	1167.71	-5.18277	0.189268	-27.3832	4.34758e-165	3.06439e-161	ENSMUSG00000062444	Ap3b2	protein_coding	11775
	6566.79	-0.521607	0.149805	-3.48191	0.000497844	0.00117971	ENSMUSG00000020198	Ap3d1	protein_coding	11776
	2090.81	1.28178	0.156918	8.16847	3.12333e-16	3.30056e-15	ENSMUSG00000021824	Ap3m1	protein_coding	55946
	475.242	0.140055	0.24027	0.582907	0.559956	0.631496	ENSMUSG00000031539	Ap3m2	protein_coding	64933
	1518.7	0.191556	0.112424	1.70386	0.0884069	0.129335	ENSMUSG00000063801	Ap3s2	protein_coding	11778
	1309.14	-0.618929	0.145172	-4.26342	2.01323e-05	5.96105e-05	ENSMUSG00000019518	Ap4m1	protein_coding	11781
	548.851	-0.662944	0.257533	-2.57421	0.010047	0.0184465	ENSMUSG00000020955	Ap4s1	protein_coding	11782
	910.433	-0.454255	0.10717	-4.23865	2.24869e-05	6.60962e-05	ENSMUSG00000036291	Ap5m1	protein_coding	74385
	759.553	-0.640835	0.20908	-3.06502	0.00217655	0.0045591	ENSMUSG00000039623	Ap5z1	protein_coding	231855
	1842.85	1.60141	0.181186	8.83853	9.69869e-19	1.2754e-17	ENSMUSG00000019979	Apaf1	protein_coding	11783
	2023.14	-0.977008	0.132983	-7.34684	2.02946e-13	1.63951e-12	ENSMUSG00000004931	Apba3	protein_coding	57267
	931.474	-0.956649	0.297352	-3.21723	0.00129436	0.00283994	ENSMUSG00000037032	Apbb1	protein_coding	11785
	1813.89	0.959351	0.170576	5.62419	1.86379e-08	8.55549e-08	ENSMUSG00000029207	Apbb2	protein_coding	11787
	283.202	-2.39581	0.479382	-4.9977	5.80195e-07	2.18398e-06	ENSMUSG00000020135	Apc2	protein_coding	23805
	1473.3	0.0792587	0.163411	0.485028	0.627657	0.692771	ENSMUSG00000032590	Apeh	protein_coding	235606
	703.677	1.3549	0.291753	4.644	3.41732e-06	1.14048e-05	ENSMUSG00000035960	Apex1	protein_coding	11792
	835.334	-1.52748	0.35098	-4.35203	1.34882e-05	4.10944e-05	ENSMUSG00000032375	Aph1b	protein_coding	208117
	159.748	0.375343	0.636011	0.590152	0.555089	0.626693	ENSMUSG00000053040	Aph1c	protein_coding	68318
	501.762	-0.465109	0.200187	-2.32337	0.0201594	0.0346739	ENSMUSG00000030051	Aplf	protein_coding	72103
	396.474	3.67071	0.378082	9.70874	2.7673e-22	4.72284e-21	ENSMUSG00000037010	Apln	protein_coding	30878
	154.999	-1.03985	0.31998	-3.24975	0.00115508	0.00255865	ENSMUSG00000006651	Aplp1	protein_coding	11803
	11081.3	-0.401398	0.225878	-1.77706	0.0755591	0.112643	ENSMUSG00000031996	Aplp2	protein_coding	11804
	5.57471	6.52484	2.57174	2.53713	0.0111766	0.0202958	ENSMUSG00000005681	Apoa2	protein_coding	11807
	786.485	2.73746	0.609326	4.4926	7.03577e-06	2.23486e-05	ENSMUSG00000040613	Apobec1	protein_coding	11810
	148.424	5.39253	0.803977	6.70732	1.98229e-11	1.31071e-10	ENSMUSG00000042759	Apobr	protein_coding	171504
	42.2724	-1.81569	0.580508	-3.12776	0.00176145	0.00376344	ENSMUSG00000040564	Apoc1	protein_coding	11812
	30.7025	8.01948	1.61717	4.95897	7.08662e-07	2.63172e-06	ENSMUSG00000002992	Apoc2	protein_coding	11813
	1971.68	2.2045	0.430307	5.12308	3.00591e-07	1.17608e-06	ENSMUSG00000022548	Apod	protein_coding	11815
	44088.5	-1.00759	0.85339	-1.18069	0.237725	0.306944	ENSMUSG00000002985	Apoe	protein_coding	11816
	33.5556	-0.213392	0.632723	-0.33726	0.735921	0.787242	ENSMUSG00000050014	Apol10b	protein_coding	328561
	115.169	-2.63642	0.323015	-8.1619	3.29787e-16	3.4772e-15	ENSMUSG00000033576	Apol6	protein_coding	71939
	19.041	1.5369	0.526259	2.92043	0.00349553	0.00704971	ENSMUSG00000057346	Apol9a	protein_coding	223672
	35.3166	0.474158	0.577248	0.821412	0.411412	0.488723	ENSMUSG00000068246	Apol9b	protein_coding	71898
	366.722	2.65251	0.505517	5.24713	1.54491e-07	6.28167e-07	ENSMUSG00000090698	Apold1	protein_coding	381823
	11.9085	1.26845	0.874948	1.44974	0.14713	0.20237	ENSMUSG00000024391	Apom	protein_coding	55938
	6.84774	4.42629	1.88602	2.34689	0.0189308	0.0327404	ENSMUSG00000051716	Apon	protein_coding	28194
	658.041	0.258274	0.106422	2.42689	0.0152287	0.0269065	ENSMUSG00000037787	Apopt1	protein_coding	68020
	14368.2	0.502783	0.294009	1.71009	0.0872486	0.127866	ENSMUSG00000022892	App	protein_coding	11820
	4153.64	0.215526	0.128592	1.67604	0.0937301	0.136204	ENSMUSG00000018481	Appbp2	protein_coding	66884
	4136.16	-0.548523	0.13697	-4.00469	6.20976e-05	0.000169781	ENSMUSG00000040760	Appl1	protein_coding	72993
	3577.23	-2.17042	0.26829	-8.08984	5.97441e-16	6.17005e-15	ENSMUSG00000020263	Appl2	protein_coding	216190
	3524.09	1.24895	0.169898	7.35119	1.96453e-13	1.58978e-12	ENSMUSG00000006589	Aprt	protein_coding	11821
	789.754	-0.312009	0.153983	-2.02625	0.0427388	0.0682089	ENSMUSG00000028411	Aptx	protein_coding	66408
	6724.28	1.80559	0.333393	5.41581	6.10124e-08	2.61824e-07	ENSMUSG00000004655	Aqp1	protein_coding	11826
	48.0027	1.21046	0.47348	2.55653	0.0105723	0.0193078	ENSMUSG00000042797	Aqp11	protein_coding	66333
	13.4738	-2.61791	0.818504	-3.19842	0.00138185	0.00301453	ENSMUSG00000032204	Aqp9	protein_coding	64008
	2117.96	0.813851	0.408069	1.9944	0.0461089	0.0729186	ENSMUSG00000032812	Arap1	protein_coding	69710
	330.472	5.17622	0.494101	10.476	1.1132e-25	2.42923e-24	ENSMUSG00000037999	Arap2	protein_coding	212285
	527.605	-0.544926	0.432113	-1.26107	0.207282	0.272504	ENSMUSG00000022602	Arc	protein_coding	11838
	334.006	6.05277	0.668927	9.04848	1.4497e-19	2.03347e-18	ENSMUSG00000029378	Areg	protein_coding	11839
	1843.38	0.230682	0.167593	1.37644	0.168684	0.228013	ENSMUSG00000042350	Arel1	protein_coding	68497
	13835.8	0.897882	0.178111	5.04114	4.6276e-07	1.76121e-06	ENSMUSG00000048076	Arf1	protein_coding	11840
	1652.6	0.175436	0.180855	0.970037	0.332028	0.407789	ENSMUSG00000062421	Arf2	protein_coding	11841
	4080.52	-0.0323959	0.240584	-0.134656	0.892884	0.917085	ENSMUSG00000051853	Arf3	protein_coding	11842
	9643.06	0.0756833	0.310386	0.243836	0.807358	0.846258	ENSMUSG00000021877	Arf4	protein_coding	11843
	2910.6	0.198782	0.158075	1.25752	0.208567	0.273886	ENSMUSG00000020440	Arf5	protein_coding	11844
	5886.83	1.25505	0.155198	8.08674	6.12814e-16	6.31494e-15	ENSMUSG00000044147	Arf6	protein_coding	11845
	1190.44	-0.287713	0.316197	-0.909917	0.362866	0.438557	ENSMUSG00000054277	Arfgap3	protein_coding	66251
	5506.18	0.124033	0.18289	0.678183	0.497656	0.57227	ENSMUSG00000067851	Arfgef1	protein_coding	211673
	17.6777	0.517491	1.27636	0.405444	0.685151	0.743768	ENSMUSG00000019852	Arfgef3	protein_coding	215821
	2908.13	-0.776828	0.103658	-7.49412	6.67438e-14	5.668e-13	ENSMUSG00000030881	Arfip2	protein_coding	76932
	126.232	3.63292	0.640569	5.67139	1.41641e-08	6.59416e-08	ENSMUSG00000019987	Arg1	protein_coding	11846
	737.424	-4.68851	0.527628	-8.886	6.33473e-19	8.43255e-18	ENSMUSG00000021125	Arg2	protein_coding	11847
	5427.04	-0.392339	0.178462	-2.19845	0.0279171	0.0465626	ENSMUSG00000040459	Arglu1	protein_coding	234023
	1149.37	1.29906	0.211888	6.13086	8.74032e-10	4.74076e-09	ENSMUSG00000037148	Arhgap10	protein_coding	78514
	2349.47	-1.15037	0.189128	-6.08246	1.18353e-09	6.29593e-09	ENSMUSG00000041225	Arhgap12	protein_coding	75415
	1853.03	0.0338882	0.157688	0.214907	0.82984	0.865768	ENSMUSG00000030766	Arhgap17	protein_coding	70497
	2074.53	-0.640718	0.382439	-1.67535	0.0938666	0.136355	ENSMUSG00000039031	Arhgap18	protein_coding	73910
	349.27	-2.5852	0.317733	-8.1364	4.072e-16	4.2647e-15	ENSMUSG00000053199	Arhgap20	protein_coding	244867
	1328.46	3.57686	0.252071	14.1899	1.05865e-45	7.6927e-44	ENSMUSG00000063506	Arhgap22	protein_coding	239027
	3408.11	-1.02442	0.186468	-5.4938	3.93375e-08	1.73511e-07	ENSMUSG00000049807	Arhgap23	protein_coding	58996
	7461.11	-3.47249	0.296259	-11.7211	9.93197e-32	3.13926e-30	ENSMUSG00000057315	Arhgap24	protein_coding	231532
	160.208	4.60649	0.779345	5.91072	3.40622e-09	1.70517e-08	ENSMUSG00000030047	Arhgap25	protein_coding	232201
	172.222	2.29899	0.520927	4.41327	1.01822e-05	3.15887e-05	ENSMUSG00000034255	Arhgap27	protein_coding	544817
	8.55118	5.21626	1.84647	2.82499	0.00472815	0.00927665	ENSMUSG00000048865	Arhgap30	protein_coding	226652
	2056.96	-0.596483	0.173805	-3.43191	0.000599354	0.00140141	ENSMUSG00000041444	Arhgap32	protein_coding	330914
	330.975	-0.645742	0.32464	-1.9891	0.0466899	0.0736886	ENSMUSG00000036882	Arhgap33	protein_coding	233071
	7152.58	0.389036	0.209982	1.85271	0.063924	0.0973255	ENSMUSG00000058230	Arhgap35	protein_coding	232906
	2151.82	-0.636922	0.246242	-2.58657	0.00969355	0.0178581	ENSMUSG00000033697	Arhgap39	protein_coding	223666
	2240.6	-0.65195	0.187737	-3.47268	0.000515286	0.0012169	ENSMUSG00000050730	Arhgap42	protein_coding	71544
	270.31	-0.161744	0.263903	-0.612893	0.539947	0.611917	ENSMUSG00000033389	Arhgap44	protein_coding	216831
	583.843	5.44132	0.747294	7.28136	3.30465e-13	2.62012e-12	ENSMUSG00000035697	Arhgap45	protein_coding	70719
	4857.84	0.0294946	0.194758	0.151443	0.879627	0.905711	ENSMUSG00000035133	Arhgap5	protein_coding	11855
	783.008	-1.71738	0.215551	-7.96739	1.62055e-15	1.60203e-14	ENSMUSG00000031355	Arhgap6	protein_coding	11856
	150.972	5.85844	0.819024	7.15295	8.49322e-13	6.43704e-12	ENSMUSG00000040345	Arhgap9	protein_coding	216445
	18214.9	1.20682	0.171731	7.02742	2.10385e-12	1.5264e-11	ENSMUSG00000025132	Arhgdia	protein_coding	192662
	638.265	3.88368	0.584692	6.64227	3.08893e-11	2.00418e-10	ENSMUSG00000030220	Arhgdib	protein_coding	11857
	190.242	3.8047	0.44485	8.55275	1.20185e-17	1.43581e-16	ENSMUSG00000073433	Arhgdig	protein_coding	14570
	8011.52	-0.547244	0.164408	-3.32856	0.000872947	0.00197781	ENSMUSG00000040940	Arhgef1	protein_coding	16801
	2883.74	-1.39175	0.338417	-4.11253	3.91339e-05	0.000110622	ENSMUSG00000071176	Arhgef10	protein_coding	234094
	713.149	0.974763	0.460872	2.11504	0.0344264	0.056143	ENSMUSG00000040964	Arhgef10l	protein_coding	72754
	241.925	0.482485	0.572283	0.843088	0.399179	0.475666	ENSMUSG00000052921	Arhgef15	protein_coding	442801
	72.35	4.51283	0.804903	5.60667	2.06257e-08	9.42498e-08	ENSMUSG00000029032	Arhgef16	protein_coding	230972
	2743.57	0.407146	0.261486	1.55705	0.119459	0.168587	ENSMUSG00000032875	Arhgef17	protein_coding	207212
	1701.14	-0.864618	0.177915	-4.85972	1.17554e-06	4.21885e-06	ENSMUSG00000004568	Arhgef18	protein_coding	102098
	483.591	0.000743613	0.365162	0.00203639	0.998375	0.999084	ENSMUSG00000028919	Arhgef19	protein_coding	213649
	2542.69	-1.55821	0.227912	-6.83688	8.09375e-12	5.57934e-11	ENSMUSG00000019467	Arhgef25	protein_coding	52666
	655.558	2.50164	0.221422	11.298	1.34185e-29	3.73097e-28	ENSMUSG00000021662	Arhgef28	protein_coding	110596
	710.192	1.40493	0.361765	3.88355	0.000102941	0.000272571	ENSMUSG00000021895	Arhgef3	protein_coding	71704
	239.269	3.1547	0.434206	7.26543	3.71841e-13	2.93497e-12	ENSMUSG00000051517	Arhgef39	protein_coding	230098
	223.706	-1.04334	0.346883	-3.00775	0.00263192	0.00542351	ENSMUSG00000037509	Arhgef4	protein_coding	226970
	6473.83	-0.964108	0.149865	-6.43316	1.24977e-10	7.51299e-10	ENSMUSG00000004562	Arhgef40	protein_coding	268739
	1428.31	-1.01332	0.143935	-7.04015	1.92038e-12	1.40413e-11	ENSMUSG00000033542	Arhgef5	protein_coding	54324
	5417.22	-0.17105	0.10666	-1.60369	0.108783	0.154995	ENSMUSG00000031511	Arhgef7	protein_coding	54126
	9491.81	-0.196348	0.1181	-1.66256	0.0963997	0.139479	ENSMUSG00000007880	Arid1a	protein_coding	93760
	4881.79	-0.462924	0.136312	-3.39605	0.000683656	0.00158044	ENSMUSG00000033237	Arid2	protein_coding	77044
	186.124	0.957919	0.512035	1.87081	0.0613718	0.0939266	ENSMUSG00000019564	Arid3a	protein_coding	13496
	257.399	-1.53271	0.348646	-4.39619	1.1017e-05	3.40063e-05	ENSMUSG00000004661	Arid3b	protein_coding	56380
	5.86008	-2.56288	1.14727	-2.2339	0.0254898	0.0428448	ENSMUSG00000066224	Arid3c	protein_coding	550619
	2044.94	-0.611795	0.253034	-2.41784	0.015613	0.0275154	ENSMUSG00000048118	Arid4a	protein_coding	238247
	3950.8	-1.12255	0.119996	-9.35491	8.36706e-21	1.27239e-19	ENSMUSG00000039219	Arid4b	protein_coding	94246
	1622.7	-0.586522	0.412525	-1.42178	0.155089	0.211932	ENSMUSG00000037447	Arid5a	protein_coding	214855
	2219.06	-0.381695	0.372297	-1.02524	0.305249	0.379931	ENSMUSG00000019947	Arid5b	protein_coding	71371
	3160.82	-0.561158	0.132165	-4.24587	2.17742e-05	6.41487e-05	ENSMUSG00000064145	Arih2	protein_coding	23807
	4385.71	0.542806	0.182576	2.97305	0.00294857	0.00602232	ENSMUSG00000060904	Arl1	protein_coding	104303
	532.172	-0.276662	0.179442	-1.54179	0.123125	0.173171	ENSMUSG00000025870	Arl10	protein_coding	56795
	111.876	5.63281	0.988536	5.69813	1.21129e-08	5.66919e-08	ENSMUSG00000043157	Arl11	protein_coding	219144
	977.374	-0.848598	0.270677	-3.1351	0.00171796	0.00367777	ENSMUSG00000042348	Arl15	protein_coding	218639
	374.899	-0.00717932	0.163776	-0.0438362	0.965035	0.974087	ENSMUSG00000057594	Arl16	protein_coding	70317
	2330.11	0.296325	0.120391	2.46136	0.0138411	0.0247048	ENSMUSG00000031776	Arl2bp	protein_coding	107566
	1062.67	-0.304238	0.136775	-2.22437	0.0261234	0.0438094	ENSMUSG00000025035	Arl3	protein_coding	56350
	848.296	-0.275966	0.234733	-1.17566	0.239731	0.309279	ENSMUSG00000047446	Arl4a	protein_coding	11861
	3437.87	4.49766	0.270261	16.6419	3.46325e-62	7.28677e-60	ENSMUSG00000049866	Arl4c	protein_coding	320982
	6939.17	-5.06796	0.43041	-11.7747	5.26907e-32	1.69973e-30	ENSMUSG00000034936	Arl4d	protein_coding	80981
	222.831	0.868723	0.501608	1.73188	0.0832952	0.122684	ENSMUSG00000038352	Arl5c	protein_coding	217151
	643.249	0.529735	0.244814	2.16383	0.0304774	0.0504208	ENSMUSG00000022722	Arl6	protein_coding	56297
	4844.62	1.87349	0.162608	11.5215	1.02802e-30	3.0129e-29	ENSMUSG00000030654	Arl6ip1	protein_coding	54208
	1762.45	0.610708	0.176007	3.46979	0.000520863	0.00122848	ENSMUSG00000029404	Arl6ip4	protein_coding	65105
	9211.33	1.30141	0.175555	7.41309	1.23391e-13	1.01961e-12	ENSMUSG00000035199	Arl6ip5	protein_coding	65106
	2064.15	0.428353	0.141044	3.03702	0.00238931	0.00495908	ENSMUSG00000026426	Arl8a	protein_coding	68724
	3739.2	0.104723	0.194242	0.539139	0.589791	0.658935	ENSMUSG00000030105	Arl8b	protein_coding	67166
	12.599	-0.509432	0.633316	-0.804389	0.421172	0.498218	ENSMUSG00000063820	Arl9	protein_coding	384185
	1767.97	0.850931	0.170546	4.98945	6.05522e-07	2.27204e-06	ENSMUSG00000038525	Armc10	protein_coding	67211
	31.2084	-0.18966	0.627908	-0.302051	0.762613	0.810018	ENSMUSG00000071324	Armc2	protein_coding	213402
	1046.35	0.292704	0.142361	2.05607	0.039776	0.0638999	ENSMUSG00000042178	Armc5	protein_coding	233912
	1134.87	0.354018	0.165853	2.13453	0.0327993	0.0537641	ENSMUSG00000002343	Armc6	protein_coding	76813
	201.745	0.534911	0.314351	1.70164	0.0888233	0.12989	ENSMUSG00000057219	Armc7	protein_coding	276905
	634.932	-0.642903	0.228434	-2.8144	0.00488685	0.00955346	ENSMUSG00000062590	Armc9	protein_coding	78795
	5945.47	0.35872	0.147449	2.43285	0.0149807	0.0265371	ENSMUSG00000033436	Armcx2	protein_coding	67416
	697.097	-0.306915	0.236249	-1.29912	0.193903	0.257338	ENSMUSG00000049047	Armcx3	protein_coding	71703
	745.868	1.19469	0.23441	5.09658	3.45844e-07	1.33865e-06	ENSMUSG00000049804	Armcx4	protein_coding	100503043
	138.143	1.83703	0.284187	6.46414	1.01873e-10	6.20886e-10	ENSMUSG00000050394	Armcx6	protein_coding	278097
	878.17	-0.24784	0.152514	-1.62503	0.104156	0.149292	ENSMUSG00000039901	Armh3	protein_coding	71617
	243.311	2.90935	0.597374	4.87022	1.11472e-06	4.02309e-06	ENSMUSG00000036242	Armh4	protein_coding	67419
	1171	0.476765	0.188926	2.52356	0.0116174	0.0210124	ENSMUSG00000061759	Armt1	protein_coding	73419
	364.997	3.85912	0.360696	10.6991	1.02783e-26	2.42702e-25	ENSMUSG00000015709	Arnt2	protein_coding	11864
	1440.22	-2.12197	0.336203	-6.31157	2.76219e-10	1.58868e-09	ENSMUSG00000055116	Arntl	protein_coding	11865
	238.597	-0.383976	0.377102	-1.01823	0.30857	0.383489	ENSMUSG00000040187	Arntl2	protein_coding	272322
	2549.66	0.522704	0.153733	3.40009	0.00067364	0.00155958	ENSMUSG00000029621	Arpc1a	protein_coding	56443
	7952.14	3.20582	0.205627	15.5905	8.452e-55	1.06382e-52	ENSMUSG00000029622	Arpc1b	protein_coding	11867
	10217.7	1.47884	0.309795	4.7736	1.80959e-06	6.31586e-06	ENSMUSG00000006304	Arpc2	protein_coding	76709
	3162.49	0.931622	0.218305	4.26753	1.97653e-05	5.86098e-05	ENSMUSG00000029465	Arpc3	protein_coding	56378
	5026.08	1.02856	0.250763	4.1017	4.10119e-05	0.000115513	ENSMUSG00000079426	Arpc4	protein_coding	68089
	5134.58	0.968028	0.197091	4.91159	9.0342e-07	3.3025e-06	ENSMUSG00000008475	Arpc5	protein_coding	67771
	1482.98	1.06743	0.244728	4.36169	1.2906e-05	3.93801e-05	ENSMUSG00000039043	Arpin	protein_coding	70420
	813.793	3.25974	0.325413	10.0172	1.28029e-23	2.38103e-22	ENSMUSG00000032503	Arpp21	protein_coding	74100
	1414.39	1.1603	0.38433	3.01903	0.00253589	0.00524094	ENSMUSG00000060216	Arrb2	protein_coding	216869
	432.656	0.730601	0.317962	2.29776	0.0215754	0.036813	ENSMUSG00000026972	Arrdc1	protein_coding	215705
	6490.97	-5.42125	0.540793	-10.0246	1.18803e-23	2.21823e-22	ENSMUSG00000002910	Arrdc2	protein_coding	70807
	1964.21	-0.846315	0.273852	-3.09041	0.00199882	0.00422513	ENSMUSG00000074794	Arrdc3	protein_coding	105171
	661.925	-0.498554	0.461591	-1.08008	0.280107	0.353064	ENSMUSG00000042659	Arrdc4	protein_coding	66412
	1024.18	0.336136	0.363564	0.924559	0.355196	0.430777	ENSMUSG00000042082	Arsb	protein_coding	11881
	398.135	-2.39252	0.459589	-5.20578	1.93185e-07	7.76985e-07	ENSMUSG00000020604	Arsg	protein_coding	74008
	797.017	-1.3498	0.196941	-6.85385	7.18902e-12	4.98493e-11	ENSMUSG00000021592	Arsk	protein_coding	77041
	11.5442	1.0568	1.22323	0.863949	0.387616	0.464526	ENSMUSG00000030996	Art1	protein_coding	11870
	823.988	0.979146	0.656772	1.49085	0.136002	0.188851	ENSMUSG00000034842	Art3	protein_coding	109979
	12.8905	-0.678992	0.753529	-0.901083	0.367544	0.443526	ENSMUSG00000070424	Art5	protein_coding	11875
	16.606	1.75602	0.758585	2.31486	0.0206204	0.0353761	ENSMUSG00000028539	Artn	protein_coding	11876
	353.708	-0.450874	0.279989	-1.61033	0.107326	0.153212	ENSMUSG00000031982	Arv1	protein_coding	68865
	2160.31	-2.79723	0.420783	-6.64768	2.97746e-11	1.93693e-10	ENSMUSG00000000325	Arvcf	protein_coding	11877
	887.708	-0.410605	0.292842	-1.40214	0.160874	0.218776	ENSMUSG00000003559	As3mt	protein_coding	57344
	3697.67	0.574714	0.255447	2.24984	0.0244592	0.041264	ENSMUSG00000031591	Asah1	protein_coding	11886
	1247.48	-0.604278	0.133097	-4.54013	5.62193e-06	1.81563e-05	ENSMUSG00000052632	Asap2	protein_coding	211914
	854.38	-1.1899	0.246386	-4.82942	1.3693e-06	4.85368e-06	ENSMUSG00000036995	Asap3	protein_coding	230837
	1233.21	-0.544578	0.197133	-2.76249	0.00573631	0.0110634	ENSMUSG00000026311	Asb1	protein_coding	65247
	849.601	-1.84899	0.157566	-11.7347	8.45838e-32	2.68554e-30	ENSMUSG00000033781	Asb13	protein_coding	142688
	18.7201	-0.922919	0.715685	-1.28956	0.197203	0.26103	ENSMUSG00000021898	Asb14	protein_coding	142687
	5.67259	-3.4109	1.37158	-2.48684	0.0128884	0.0231449	ENSMUSG00000029685	Asb15	protein_coding	78910
	12.426	0.366108	0.773243	0.473471	0.635877	0.699544	ENSMUSG00000034768	Asb16	protein_coding	217217
	1728.5	-3.79403	0.425503	-8.91657	4.80941e-19	6.45083e-18	ENSMUSG00000021200	Asb2	protein_coding	65256
	640.22	-0.406478	0.173854	-2.33804	0.019385	0.0334562	ENSMUSG00000020305	Asb3	protein_coding	65257
	143.784	2.12301	0.660107	3.21616	0.00129919	0.00284899	ENSMUSG00000042607	Asb4	protein_coding	65255
	3992.99	-0.126785	0.425254	-0.29814	0.765596	0.812268	ENSMUSG00000031519	Asb5	protein_coding	76294
	909.362	-0.402225	0.124133	-3.24028	0.00119414	0.00263893	ENSMUSG00000030509	Asb7	protein_coding	117589
	864.269	0.682843	0.213919	3.19206	0.00141261	0.00307783	ENSMUSG00000048175	Asb8	protein_coding	78541
	649.766	-0.257815	0.260286	-0.990506	0.321927	0.397529	ENSMUSG00000044475	Ascc1	protein_coding	69090
	3161.14	-0.241219	0.162371	-1.4856	0.137385	0.190509	ENSMUSG00000020412	Ascc2	protein_coding	75452
	2871.37	-0.169801	0.216562	-0.784075	0.432996	0.50984	ENSMUSG00000038774	Ascc3	protein_coding	77987
	1215.46	0.399888	0.174255	2.29485	0.0217417	0.0370697	ENSMUSG00000019857	Asf1a	protein_coding	66403
	1063.46	5.58633	0.3092	18.0671	5.79131e-73	1.99122e-70	ENSMUSG00000005470	Asf1b	protein_coding	66929
	3418.77	0.636522	0.119183	5.34071	9.25851e-08	3.87982e-07	ENSMUSG00000031575	Ash2l	protein_coding	23808
	77.2175	0.260823	0.312668	0.834184	0.404177	0.480899	ENSMUSG00000023017	Asic1	protein_coding	11419
	8.36151	0.0382373	0.933768	0.0409494	0.967336	0.975781	ENSMUSG00000020704	Asic2	protein_coding	11418
	90.2032	-1.1778	0.489611	-2.40558	0.0161466	0.0283743	ENSMUSG00000038276	Asic3	protein_coding	171209
	837.405	0.315958	0.160136	1.97306	0.0484892	0.0762639	ENSMUSG00000025533	Asl	protein_coding	109900
	2149.03	1.35374	0.116502	11.6198	3.26885e-31	9.93125e-30	ENSMUSG00000052456	Asna1	protein_coding	56495
	1346	5.19185	0.400166	12.9742	1.71309e-38	8.44387e-37	ENSMUSG00000029752	Asns	protein_coding	27053
	330.218	1.03253	0.181179	5.69892	1.20571e-08	5.64496e-08	ENSMUSG00000026095	Asnsd1	protein_coding	70396
	244.417	0.432539	0.552325	0.783125	0.433554	0.510381	ENSMUSG00000020774	Aspa	protein_coding	11484
	15.9089	1.40915	0.657431	2.14342	0.032079	0.0527245	ENSMUSG00000037686	Aspg	protein_coding	104816
	5095.2	0.396892	0.15797	2.51245	0.0119895	0.0216382	ENSMUSG00000028207	Asph	protein_coding	65973
	9.81108	-3.58174	1.21661	-2.94403	0.00323972	0.00657032	ENSMUSG00000046378	Asphd1	protein_coding	233879
	49.9525	-0.979678	0.850305	-1.15215	0.24926	0.319729	ENSMUSG00000029348	Asphd2	protein_coding	72898
	2041.18	6.53083	0.530093	12.3202	7.0554e-35	2.79382e-33	ENSMUSG00000033952	Aspm	protein_coding	12316
	701.808	4.0316	0.680072	5.9282	NA	NA	ENSMUSG00000021388	Aspn	protein_coding	66695
	14.7387	-0.430595	0.822394	-0.523587	0.600566	0.668681	ENSMUSG00000033508	Asprv1	protein_coding	67855
	1078.04	0.320495	0.170437	1.88043	0.0600497	0.0921233	ENSMUSG00000025142	Aspscr1	protein_coding	68938
	994.297	-0.0551569	0.203997	-0.270381	0.786867	0.828848	ENSMUSG00000024654	Asrgl1	protein_coding	66514
	415.047	0.720147	0.248668	2.89602	0.00377926	0.00757519	ENSMUSG00000032567	Aste1	protein_coding	66595
	14.5666	1.69654	1.25796	1.34864	0.177453	0.23813	ENSMUSG00000026587	Astn1	protein_coding	11899
	18.061	1.82283	1.0408	1.75137	0.0798821	0.1183	ENSMUSG00000028373	Astn2	protein_coding	56079
	3297.18	0.0543326	0.135991	0.39953	0.689503	0.747571	ENSMUSG00000037486	Asxl2	protein_coding	75302
	3994.14	2.19025	0.225147	9.72811	2.28815e-22	3.9241e-21	ENSMUSG00000022360	Atad2	protein_coding	70472
	1540.94	-0.44866	0.14858	-3.01964	0.00253072	0.00523179	ENSMUSG00000052812	Atad2b	protein_coding	320817
	6074.74	-0.00241882	0.244938	-0.00987526	0.992121	0.994656	ENSMUSG00000029036	Atad3a	protein_coding	108888
	1178.01	1.40337	0.207221	6.77236	1.26697e-11	8.56617e-11	ENSMUSG00000017550	Atad5	protein_coding	237877
	617.641	-0.367617	0.140514	-2.61623	0.00889057	0.0165147	ENSMUSG00000024426	Atat1	protein_coding	73242
	6.41347	1.32778	1.28616	1.03236	0.301903	0.376331	ENSMUSG00000034958	Atcay	protein_coding	16467
	2649.85	-0.170634	0.192199	-0.887795	0.374651	0.450982	ENSMUSG00000030850	Ate1	protein_coding	11907
	8171.43	-2.23364	0.850253	-2.62703	0.00861335	0.0160463	ENSMUSG00000026628	Atf3	protein_coding	11910
	12372.9	-0.640296	0.196039	-3.26616	0.00109016	0.0024259	ENSMUSG00000042406	Atf4	protein_coding	11911
	2665.3	-0.946163	0.324766	-2.91337	0.00357549	0.00719744	ENSMUSG00000038539	Atf5	protein_coding	107503
	5171.38	0.0281844	0.155525	0.181221	0.856194	0.887092	ENSMUSG00000026663	Atf6	protein_coding	226641
	4735.56	-1.50118	0.129851	-11.5607	6.51675e-31	1.93811e-29	ENSMUSG00000099083	Atf7	protein_coding	223922
	4395.03	-0.895022	0.185867	-4.81539	1.46915e-06	5.19064e-06	ENSMUSG00000030213	Atf7ip	protein_coding	54343
	17.3084	2.62026	0.858923	3.05063	0.00228359	0.00476069	ENSMUSG00000039200	Atf7ip2	protein_coding	75329
	285.662	-0.057078	0.192867	-0.295945	0.767272	0.813556	ENSMUSG00000021619	Atg10	protein_coding	66795
	689.109	0.730768	0.161213	4.53294	5.81685e-06	1.87643e-05	ENSMUSG00000037204	Atg101	protein_coding	68118
	915.725	-1.30409	0.209707	-6.21864	5.01489e-10	2.79758e-09	ENSMUSG00000037526	Atg14	protein_coding	100504663
	2494.4	-0.69615	0.17323	-4.01865	5.85313e-05	0.000160685	ENSMUSG00000026289	Atg16l1	protein_coding	77040
	1417.84	-1.90691	0.178136	-10.7048	9.66395e-27	2.29188e-25	ENSMUSG00000047767	Atg16l2	protein_coding	73683
	3958.75	-0.82182	0.136143	-6.03644	1.57548e-09	8.22271e-09	ENSMUSG00000041341	Atg2b	protein_coding	76559
	2561.22	-0.76295	0.135961	-5.61153	2.00546e-08	9.16696e-08	ENSMUSG00000026280	Atg4b	protein_coding	66615
	725.592	0.2673	0.240604	1.11095	0.266589	0.338599	ENSMUSG00000028550	Atg4c	protein_coding	242557
	838.141	0.117523	0.147804	0.795128	0.426539	0.503342	ENSMUSG00000002820	Atg4d	protein_coding	235040
	1383.32	0.728198	0.155766	4.67495	2.94023e-06	9.91351e-06	ENSMUSG00000038160	Atg5	protein_coding	11793
	1813.69	-0.619383	0.217003	-2.85426	0.00431375	0.0085336	ENSMUSG00000030314	Atg7	protein_coding	74244
	999.714	-0.72879	0.218457	-3.33609	0.000849667	0.00192917	ENSMUSG00000033124	Atg9a	protein_coding	245860
	681.496	6.63829	0.920043	7.2152	5.38561e-13	4.1669e-12	ENSMUSG00000038295	Atg9b	protein_coding	213948
	6981.71	1.17949	0.199293	5.91839	3.25103e-09	1.63386e-08	ENSMUSG00000026192	Atic	protein_coding	108147
	238.598	-1.78973	0.428115	-4.1805	2.9087e-05	8.38471e-05	ENSMUSG00000021066	Atl1	protein_coding	73991
	2712.09	0.319589	0.240308	1.32991	0.183547	0.24535	ENSMUSG00000034218	Atm	protein_coding	11920
	983.572	0.443547	0.141398	3.13686	0.00170768	0.00365741	ENSMUSG00000047388	Atmin	protein_coding	234776
	6514.07	-0.577584	0.105873	-5.45544	4.88515e-08	2.12091e-07	ENSMUSG00000004263	Atn1	protein_coding	13498
	1200.18	-0.827914	0.369358	-2.24149	0.0249941	0.0420857	ENSMUSG00000037621	Atoh8	protein_coding	71093
	889.262	1.953	0.173992	11.2246	3.08649e-29	8.39965e-28	ENSMUSG00000018585	Atox1	protein_coding	11927
	1378.92	-0.0315907	0.149973	-0.210642	0.833166	0.86866	ENSMUSG00000025324	Atp10a	protein_coding	11982
	4668.15	-0.884801	0.20819	-4.24997	2.13798e-05	6.30526e-05	ENSMUSG00000031441	Atp11a	protein_coding	50770
	3294.87	-0.409711	0.119178	-3.43782	0.000586427	0.00137232	ENSMUSG00000062949	Atp11c	protein_coding	320940
	4632.42	-0.24405	0.135983	-1.79471	0.0727	0.108924	ENSMUSG00000031862	Atp13a1	protein_coding	170759
	2239.26	0.433868	0.425997	1.01848	0.308452	0.383376	ENSMUSG00000036622	Atp13a2	protein_coding	74772
	13746.9	0.552868	0.281295	1.96544	0.0493631	0.0774826	ENSMUSG00000022533	Atp13a3	protein_coding	224088
	9535.23	-2.86108	0.515513	-5.54996	2.85735e-08	1.28221e-07	ENSMUSG00000007097	Atp1a2	protein_coding	98660
	401.436	6.42782	0.983735	6.5341	6.39949e-11	3.98998e-10	ENSMUSG00000040907	Atp1a3	protein_coding	232975
	240.493	-4.14569	0.437851	-9.46826	2.84541e-21	4.51709e-20	ENSMUSG00000007107	Atp1a4	protein_coding	27222
	1796.78	3.71287	0.326628	11.3673	6.08443e-30	1.7258e-28	ENSMUSG00000026576	Atp1b1	protein_coding	11931
	554.132	2.06247	0.494173	4.17359	2.99843e-05	8.62531e-05	ENSMUSG00000041329	Atp1b2	protein_coding	11932
	5876.24	0.467241	0.148549	3.14536	0.00165883	0.0035658	ENSMUSG00000032412	Atp1b3	protein_coding	11933
	259.8	0.749131	0.234775	3.19084	0.00141858	0.00308894	ENSMUSG00000025436	Atp23	protein_coding	68876
	2465.46	0.390992	0.31842	1.22791	0.21948	0.286296	ENSMUSG00000030730	Atp2a1	protein_coding	11937
	22618.5	0.787341	0.230506	3.41571	0.00063616	0.00148182	ENSMUSG00000029467	Atp2a2	protein_coding	11938
	2092.52	-0.96354	0.184277	-5.22877	1.70645e-07	6.91458e-07	ENSMUSG00000020788	Atp2a3	protein_coding	53313
	10274.7	0.985467	0.20265	4.8629	1.15681e-06	4.15796e-06	ENSMUSG00000019943	Atp2b1	protein_coding	67972
	14.2871	-0.909869	0.547598	-1.66156	0.0966002	0.139701	ENSMUSG00000030302	Atp2b2	protein_coding	11941
	10805.7	-1.20747	0.373378	-3.23391	0.00122107	0.00269212	ENSMUSG00000026463	Atp2b4	protein_coding	381290
	4292.47	0.109233	0.149198	0.732134	0.464087	0.540859	ENSMUSG00000032570	Atp2c1	protein_coding	235574
	64399	1.36948	0.174809	7.83416	4.71994e-15	4.50487e-14	ENSMUSG00000025393	Atp5b	protein_coding	11947
	6704.03	0.756888	0.116733	6.48393	8.93629e-11	5.47241e-10	ENSMUSG00000003072	Atp5d	protein_coding	66043
	1878.82	1.52333	0.157053	9.69948	3.03032e-22	5.1468e-21	ENSMUSG00000006057	Atp5g1	protein_coding	11951
	1338.84	0.696838	0.147605	4.72097	2.3472e-06	8.04876e-06	ENSMUSG00000062683	Atp5g2	protein_coding	67942
	4059.35	0.530794	0.125178	4.24031	2.23214e-05	6.56647e-05	ENSMUSG00000034566	Atp5h	protein_coding	71679
	4168.88	1.11026	0.111821	9.9289	3.11681e-23	5.67671e-22	ENSMUSG00000022890	Atp5j	protein_coding	11957
	4597.85	1.42581	0.113793	12.5299	5.12372e-36	2.17558e-34	ENSMUSG00000038690	Atp5j2	protein_coding	57423
	1946.87	1.97763	0.182186	10.855	1.88722e-27	4.63487e-26	ENSMUSG00000050856	Atp5k	protein_coding	11958
	2407.86	1.50047	0.151277	9.91872	3.4516e-23	6.26219e-22	ENSMUSG00000021290	Atp5mpl	protein_coding	70257
	6291.03	1.85045	0.161854	11.4328	2.86604e-30	8.24541e-29	ENSMUSG00000022956	Atp5o	protein_coding	28080
	2232.54	-0.0361173	0.303147	-0.119141	0.905164	0.927063	ENSMUSG00000019302	Atp6v0a1	protein_coding	11975
	3757.27	1.19445	0.157943	7.56258	3.95153e-14	3.43432e-13	ENSMUSG00000038023	Atp6v0a2	protein_coding	21871
	19.378	3.10616	1.18629	2.61838	0.00883475	0.0164305	ENSMUSG00000038600	Atp6v0a4	protein_coding	140494
	2142.42	-0.14292	0.272867	-0.523771	0.600438	0.668592	ENSMUSG00000033379	Atp6v0b	protein_coding	114143
	2094.98	0.237142	0.29717	0.798001	0.42487	0.501666	ENSMUSG00000013160	Atp6v0d1	protein_coding	11972
	262.772	8.82552	1.97178	4.47591	NA	NA	ENSMUSG00000028238	Atp6v0d2	protein_coding	242341
	2420.27	0.547856	0.196363	2.79001	0.00527063	0.0102384	ENSMUSG00000015575	Atp6v0e	protein_coding	11974
	749.225	-1.45652	0.246285	-5.91396	3.33977e-09	1.67428e-08	ENSMUSG00000039347	Atp6v0e2	protein_coding	76252
	4004.63	1.27586	0.239103	5.33604	9.49987e-08	3.97473e-07	ENSMUSG00000006273	Atp6v1b2	protein_coding	11966
	1956.01	1.28337	0.208452	6.15667	7.42914e-10	4.06397e-09	ENSMUSG00000022295	Atp6v1c1	protein_coding	66335
	1495.49	1.28525	0.151748	8.46967	2.46097e-17	2.84363e-16	ENSMUSG00000021114	Atp6v1d	protein_coding	73834
	2563.52	0.836476	0.153603	5.4457	5.16018e-08	2.23207e-07	ENSMUSG00000019210	Atp6v1e1	protein_coding	11973
	1128.11	0.524293	0.153809	3.40872	0.000652675	0.00151728	ENSMUSG00000004285	Atp6v1f	protein_coding	66144
	1721.67	0.415299	0.21072	1.97086	0.0487399	0.0766067	ENSMUSG00000039105	Atp6v1g1	protein_coding	66290
	113.488	-0.0523523	0.326832	-0.160181	0.872738	0.900197	ENSMUSG00000024403	Atp6v1g2	protein_coding	66237
	2409.66	0.559021	0.224257	2.49277	0.012675	0.0227907	ENSMUSG00000033793	Atp6v1h	protein_coding	108664
	2624.81	-0.306484	0.198031	-1.54766	0.121704	0.171395	ENSMUSG00000033792	Atp7a	protein_coding	11977
	21.0986	0.825102	0.757514	1.08922	0.276055	0.348675	ENSMUSG00000006567	Atp7b	protein_coding	11979
	1450.85	0.332033	0.390479	0.850322	0.395146	0.471706	ENSMUSG00000037685	Atp8a1	protein_coding	11980
	8.43814	0.423583	0.788319	0.537325	0.591043	0.659989	ENSMUSG00000021983	Atp8a2	protein_coding	50769
	18.0719	0.209866	0.733769	0.286011	0.774869	0.819886	ENSMUSG00000028457	Atp8b5	protein_coding	320571
	453.867	0.86653	0.192104	4.51073	6.46046e-06	2.06515e-05	ENSMUSG00000028710	Atpaf1	protein_coding	230649
	1140.83	1.39661	0.160738	8.68874	3.66476e-18	4.59219e-17	ENSMUSG00000042709	Atpaf2	protein_coding	246782
	2134.39	1.76004	0.204688	8.59866	8.06522e-18	9.77605e-17	ENSMUSG00000054428	Atpif1	protein_coding	11983
	810.055	-0.678221	0.242469	-2.79714	0.00515566	0.010033	ENSMUSG00000039065	Atpsckmt	protein_coding	68073
	2809.12	-0.545471	0.161208	-3.38366	0.000715272	0.00164704	ENSMUSG00000032409	Atr	protein_coding	245000
	1342.03	-1.10236	0.255117	-4.32099	1.55327e-05	4.68374e-05	ENSMUSG00000013622	Atraid	protein_coding	381629
	72.9363	-0.742445	0.493356	-1.50488	0.132354	0.184458	ENSMUSG00000025646	Atrip	protein_coding	235610
	555.53	1.16241	0.272236	4.26988	1.95579e-05	5.80803e-05	ENSMUSG00000046876	Atxn1	protein_coding	20238
	5732.28	-0.140029	0.114474	-1.22324	0.221241	0.28822	ENSMUSG00000016541	Atxn10	protein_coding	54138
	3528.76	-0.669805	0.10415	-6.43115	1.26639e-10	7.59994e-10	ENSMUSG00000069895	Atxn1l	protein_coding	52335
	4626.62	0.290461	0.21419	1.35609	0.17507	0.235336	ENSMUSG00000042605	Atxn2	protein_coding	20239
	11015.6	-0.322642	0.142893	-2.25792	0.0239504	0.040483	ENSMUSG00000032637	Atxn2l	protein_coding	233871
	1696.85	-0.189556	0.125576	-1.50949	0.131173	0.183008	ENSMUSG00000021189	Atxn3	protein_coding	110616
	2293.85	-1.17082	0.189909	-6.16515	7.04171e-10	3.86253e-09	ENSMUSG00000021738	Atxn7	protein_coding	246103
	1478.37	-1.55768	0.224416	-6.94106	3.89158e-12	2.76371e-11	ENSMUSG00000020564	Atxn7l1	protein_coding	380753
	4254.8	-0.153989	0.152232	-1.01154	0.31176	0.3867	ENSMUSG00000074748	Atxn7l3b	protein_coding	382423
	10.2653	4.2287	1.13727	3.71828	0.000200581	0.00050592	ENSMUSG00000054753	AU018091	protein_coding	245128
	23.9209	-0.680957	0.543568	-1.25275	0.210295	0.275693	ENSMUSG00000051669	AU021092	protein_coding	239691
	1042.77	0.105594	0.134914	0.782675	0.433818	0.510649	ENSMUSG00000078584	AU022252	protein_coding	230696
	1661.6	0.386194	0.225591	1.71192	0.0869109	0.127437	ENSMUSG00000028830	AU040320	protein_coding	100317
	63.3134	-0.0682059	0.381871	-0.17861	0.858244	0.888563	ENSMUSG00000078435	AU041133	protein_coding	216177
	1150.04	-1.37421	0.244126	-5.6291	1.81155e-08	8.3265e-08	ENSMUSG00000021460	Auh	protein_coding	11992
	107.102	5.63911	0.579251	9.73517	2.13461e-22	3.67418e-21	ENSMUSG00000078521	Aunip	protein_coding	69885
	2935.67	0.171246	0.125396	1.36565	0.17205	0.232006	ENSMUSG00000068328	Aup1	protein_coding	11993
	1690.64	0.752451	0.116907	6.4363	1.22419e-10	7.37494e-10	ENSMUSG00000065990	Aurkaip1	protein_coding	66077
	1463.03	6.68174	0.694265	9.62419	6.32024e-22	1.05067e-20	ENSMUSG00000020897	Aurkb	protein_coding	20877
	3818.32	-1.30799	0.429216	-3.04739	0.00230834	0.00480589	ENSMUSG00000029673	Auts2	protein_coding	319974
	165.536	-1.0404	0.451533	-2.30414	0.0212147	0.0362589	ENSMUSG00000025432	Avil	protein_coding	11567
	1437.05	-0.75991	0.164872	-4.6091	4.04416e-06	1.33389e-05	ENSMUSG00000029787	Avl9	protein_coding	78937
	523.485	2.00727	0.327908	6.12145	9.27265e-10	5.00829e-09	ENSMUSG00000018821	Avpi1	protein_coding	69534
	63.3767	0.212413	0.986198	0.215385	0.829467	0.865443	ENSMUSG00000020123	Avpr1a	protein_coding	54140
	269.022	-1.75854	0.282157	-6.23248	4.59122e-10	2.57448e-09	ENSMUSG00000074166	AW146154	protein_coding	101835
	495.033	0.601999	0.192719	3.12371	0.00178586	0.00381385	ENSMUSG00000039182	AW209491	protein_coding	105351
	3942.37	-1.86381	0.192753	-9.66941	4.06733e-22	6.87495e-21	ENSMUSG00000041935	AW549877	protein_coding	106064
	190.917	-0.144538	0.443026	-0.326252	0.744233	0.794386	ENSMUSG00000038112	AW551984	protein_coding	244810
	30.0309	-0.0182449	0.659999	-0.0276438	0.977946	0.983746	ENSMUSG00000031220	Awat2	protein_coding	245532
	17.3224	-0.0171291	1.08793	-0.0157447	0.987438	0.991141	ENSMUSG00000026601	Axdnd1	protein_coding	77352
	3522.28	-0.16132	0.157427	-1.02473	0.30549	0.380163	ENSMUSG00000024182	Axin1	protein_coding	12005
	581.204	-0.446793	0.26146	-1.70884	0.0874811	0.128107	ENSMUSG00000000142	Axin2	protein_coding	12006
	23925.4	1.71915	0.242396	7.09233	1.31876e-12	9.83627e-12	ENSMUSG00000002602	Axl	protein_coding	26362
	261.96	-0.211597	0.336129	-0.629511	0.529015	0.601656	ENSMUSG00000028789	Azin2	protein_coding	242669
	171.537	-0.526714	0.3087	-1.70623	0.087965	0.128742	ENSMUSG00000050538	B230217C12Rik	protein_coding	NA
	6292.57	-0.0852126	0.13921	-0.612115	0.540462	0.612401	ENSMUSG00000045767	B230219D22Rik	protein_coding	78521
	2053.89	0.278576	0.148738	1.87293	0.061078	0.0935277	ENSMUSG00000039242	B3galnt2	protein_coding	97884
	44.3233	0.872678	0.649298	1.34403	0.178937	0.239848	ENSMUSG00000033849	B3galt2	protein_coding	26878
	62.5596	0.695336	0.428976	1.62092	0.105035	0.150445	ENSMUSG00000067370	B3galt4	protein_coding	54218
	20.3403	2.48665	0.885928	2.80683	0.00500322	0.00975928	ENSMUSG00000074892	B3galt5	protein_coding	93961
	416.253	-0.000478547	0.228565	-0.0020937	0.998329	0.999084	ENSMUSG00000050796	B3galt6	protein_coding	117592
	12.2565	0.357707	0.746599	0.479116	0.631856	0.696208	ENSMUSG00000045994	B3gat1	protein_coding	76898
	103.871	-0.962145	0.418624	-2.29835	0.0215418	0.0367689	ENSMUSG00000026156	B3gat2	protein_coding	280645
	1052.92	-0.404787	0.204459	-1.9798	0.0477263	0.0751645	ENSMUSG00000051950	B3glct	protein_coding	381694
	9.19878	0.726644	1.03832	0.699829	0.484034	0.559023	ENSMUSG00000051650	B3gnt2	protein_coding	53625
	91.2143	2.1621	0.667439	3.2394	0.0011978	0.00264579	ENSMUSG00000031803	B3gnt3	protein_coding	72297
	753.295	3.51828	0.411525	8.54936	1.23768e-17	1.47486e-16	ENSMUSG00000022686	B3gnt5	protein_coding	108105
	6.40082	0.057065	1.03475	0.0551486	0.95602	0.966995	ENSMUSG00000074004	B3gnt6	protein_coding	272411
	45.7624	5.99596	0.912287	6.57245	4.94927e-11	3.12869e-10	ENSMUSG00000079445	B3gnt7	protein_coding	227327
	157.806	0.484419	0.428905	1.12943	0.258716	0.329996	ENSMUSG00000059479	B3gnt8	protein_coding	232984
	272.876	-0.316448	0.402914	-0.785399	0.43222	0.509278	ENSMUSG00000069920	B3gnt9	protein_coding	97440
	462.349	-1.17907	0.281282	-4.19177	2.76782e-05	8.02013e-05	ENSMUSG00000046605	B3gntl1	protein_coding	210004
	246.18	4.14757	0.672433	6.168	6.91593e-10	3.80093e-09	ENSMUSG00000006731	B4galnt1	protein_coding	14421
	12.5072	4.66088	1.03217	4.51562	6.3131e-06	2.02217e-05	ENSMUSG00000041372	B4galnt3	protein_coding	330406
	16.8875	1.41857	0.817308	1.73566	0.082624	0.121861	ENSMUSG00000055629	B4galnt4	protein_coding	330671
	1976.46	1.48775	0.343277	4.33398	1.46439e-05	4.44041e-05	ENSMUSG00000028413	B4galt1	protein_coding	14595
	776.016	0.47571	0.240477	1.97819	0.047907	0.0754238	ENSMUSG00000028541	B4galt2	protein_coding	53418
	812.419	-0.266901	0.145085	-1.83962	0.0658238	0.099862	ENSMUSG00000052423	B4galt3	protein_coding	57370
	713.308	0.123015	0.151187	0.81366	0.41584	0.493202	ENSMUSG00000021504	B4galt7	protein_coding	218271
	335.515	-0.101431	0.24132	-0.420316	0.674254	0.734314	ENSMUSG00000001039	B9d1	protein_coding	27078
	482.967	-0.3356	0.177146	-1.89449	0.0581603	0.0895952	ENSMUSG00000063439	B9d2	protein_coding	232987
	8.88583	-0.498912	0.981088	-0.508529	0.611082	0.678082	ENSMUSG00000039653	Baat	protein_coding	12012
	1871.28	0.642346	0.0917498	7.00106	2.54026e-12	1.82984e-11	ENSMUSG00000031820	Babam1	protein_coding	68251
	877.745	0.596781	0.183797	3.24695	0.00116649	0.00258188	ENSMUSG00000052139	Babam2	protein_coding	107976
	185.838	0.162946	0.353683	0.460711	0.645006	0.708185	ENSMUSG00000040605	Bace2	protein_coding	56175
	3090.38	0.164297	0.256751	0.639909	0.522232	0.595671	ENSMUSG00000025612	Bach1	protein_coding	12013
	803.727	-2.24602	0.457293	-4.91155	9.03578e-07	3.3025e-06	ENSMUSG00000040270	Bach2	protein_coding	12014
	3894.82	1.56003	0.118121	13.2071	7.98612e-40	4.18514e-38	ENSMUSG00000028416	Bag1	protein_coding	12017
	469.838	1.30725	0.198275	6.59311	4.30713e-11	2.74244e-10	ENSMUSG00000042215	Bag2	protein_coding	213539
	5819.4	-1.0395	0.288833	-3.59897	0.000319481	0.000780135	ENSMUSG00000030847	Bag3	protein_coding	29810
	829.057	0.50805	0.242012	2.09927	0.0357927	0.0581905	ENSMUSG00000037316	Bag4	protein_coding	67384
	1572	-0.303372	0.161289	-1.88092	0.0599829	0.0920409	ENSMUSG00000049792	Bag5	protein_coding	70369
	11156.1	0.0184065	0.0743567	0.247544	0.804488	0.843877	ENSMUSG00000024392	Bag6	protein_coding	224727
	2924.3	0.98885	0.323975	3.05224	0.00227137	0.00473801	ENSMUSG00000039741	Bahcc1	protein_coding	268515
	3848.03	1.32556	0.567969	2.33386	0.0196029	0.0337951	ENSMUSG00000025372	Baiap2	protein_coding	108100
	1072.83	4.14132	0.272485	15.1984	3.62565e-52	3.97857e-50	ENSMUSG00000038859	Baiap2l1	protein_coding	66898
	32.0507	-2.44006	0.683782	-3.56848	0.000359064	0.000868667	ENSMUSG00000018126	Baiap2l2	protein_coding	207495
	23.405	-2.15937	0.648689	-3.32883	0.000872126	0.00197659	ENSMUSG00000047507	Baiap3	protein_coding	545192
	2087.9	-1.44025	0.246827	-5.83507	5.3769e-09	2.63462e-08	ENSMUSG00000025316	Banp	protein_coding	53325
	4439.37	-0.204987	0.126758	-1.61715	0.105845	0.151436	ENSMUSG00000021901	Bap1	protein_coding	104416
	494.688	2.95206	0.350383	8.42525	3.59981e-17	4.10239e-16	ENSMUSG00000026196	Bard1	protein_coding	12021
	120.544	0.388229	0.550275	0.705519	0.480487	0.556111	ENSMUSG00000032033	Barx2	protein_coding	12023
	1619.88	6.35425	0.587754	10.8111	3.05062e-27	7.41458e-26	ENSMUSG00000045763	Basp1	protein_coding	70350
	18.3722	4.69324	1.06336	4.41358	1.01676e-05	3.15503e-05	ENSMUSG00000034266	Batf	protein_coding	53314
	10.5603	2.67088	1.187	2.25011	0.024442	0.0412398	ENSMUSG00000026630	Batf3	protein_coding	381319
	3406.19	2.06297	0.175081	11.7829	4.78142e-32	1.54596e-30	ENSMUSG00000003873	Bax	protein_coding	12028
	4831.3	1.21426	0.371731	3.26649	0.0010889	0.00242347	ENSMUSG00000035021	Baz1a	protein_coding	217578
	13028.9	-0.105849	0.101346	-1.04443	0.296287	0.370313	ENSMUSG00000002748	Baz1b	protein_coding	22385
	6200.56	-0.361351	0.137478	-2.62842	0.00857821	0.0159851	ENSMUSG00000040054	Baz2a	protein_coding	116848
	582.21	1.26505	0.335589	3.76963	0.000163488	0.000418958	ENSMUSG00000002083	Bbc3	protein_coding	170770
	815.75	0.0576964	0.205689	0.280503	0.779092	0.822747	ENSMUSG00000084957	Bbip1	protein_coding	100503572
	96.7544	-0.391095	0.354608	-1.10289	0.270073	0.342276	ENSMUSG00000057265	Bbof1	protein_coding	72873
	136.236	-0.532215	0.278286	-1.91247	0.0558156	0.0862944	ENSMUSG00000035759	Bbs10	protein_coding	71769
	1189.63	-1.74695	0.185377	-9.42378	4.35115e-21	6.7852e-20	ENSMUSG00000031755	Bbs2	protein_coding	67378
	571.4	-1.19447	0.206254	-5.79127	6.98544e-09	3.38281e-08	ENSMUSG00000025235	Bbs4	protein_coding	102774
	1188.85	0.249141	0.198948	1.25229	0.210463	0.275888	ENSMUSG00000067722	BC003965	protein_coding	214489
	1533.38	0.323306	0.174991	1.84756	0.0646661	0.0982716	ENSMUSG00000052712	BC004004	protein_coding	80748
	13312.5	-0.362465	0.143543	-2.52513	0.0115655	0.020932	ENSMUSG00000019132	BC005537	protein_coding	79555
	844.177	-0.553258	0.166146	-3.32994	0.000868641	0.001969	ENSMUSG00000030780	BC017158	protein_coding	233913
	14.0201	-2.02356	0.926669	-2.18369	0.0289847	0.0481893	ENSMUSG00000044361	BC024139	protein_coding	271278
	368.857	-0.707938	0.253807	-2.78928	0.0052825	0.0102586	ENSMUSG00000078786	BC024978	protein_coding	414069
	33.8272	-1.00602	0.543493	-1.85103	0.0641647	0.0976076	ENSMUSG00000074862	BC025920	protein_coding	NA
	1037.83	1.6308	0.281586	5.79149	6.97663e-09	3.37971e-08	ENSMUSG00000033722	BC034090	protein_coding	207792
	436.795	-0.461973	0.240043	-1.92454	0.0542865	0.0841863	ENSMUSG00000053684	BC048403	protein_coding	270802
	5.60599	-0.324399	1.32927	-0.244043	0.807198	0.846153	ENSMUSG00000047515	BC049715	protein_coding	320135
	8.27466	-1.5807	1.05818	-1.4938	0.135229	0.187835	ENSMUSG00000057246	BC051142	protein_coding	407788
	663.73	2.2245	0.27626	8.05221	8.13115e-16	8.26423e-15	ENSMUSG00000041406	BC055324	protein_coding	381306
	1880.63	-1.68346	0.278493	-6.04489	1.49516e-09	7.83252e-09	ENSMUSG00000021763	BC067074	protein_coding	408066
	1877.97	-0.185354	0.320925	-0.577562	0.56356	0.634697	ENSMUSG00000002980	Bcam	protein_coding	57278
	1727.29	0.587065	0.209981	2.7958	0.0051771	0.010072	ENSMUSG00000020650	Bcap29	protein_coding	12033
	2812.55	2.9701	0.27251	10.8991	1.16467e-27	2.90954e-26	ENSMUSG00000031955	Bcar1	protein_coding	12927
	939.631	-1.02755	0.186518	-5.50914	3.60591e-08	1.59951e-07	ENSMUSG00000059439	Bcas3	protein_coding	192197
	826.308	5.36025	0.419663	12.7728	2.32722e-37	1.08273e-35	ENSMUSG00000030268	Bcat1	protein_coding	12035
	1776.52	-0.388083	0.121906	-3.18347	0.00145523	0.00316092	ENSMUSG00000030826	Bcat2	protein_coding	12036
	3247.73	0.362013	0.168314	2.15081	0.0314909	0.051885	ENSMUSG00000030983	Bccip	protein_coding	66165
	458.006	-1.6331	0.201753	-8.09456	5.74719e-16	5.95284e-15	ENSMUSG00000037525	Bcdin3d	protein_coding	75284
	1921.66	-0.812347	0.16895	-4.80821	1.5229e-06	5.35638e-06	ENSMUSG00000060376	Bckdha	protein_coding	12039
	983.158	-0.0601282	0.267899	-0.224444	0.822412	0.859227	ENSMUSG00000032263	Bckdhb	protein_coding	12040
	2437.76	0.190671	0.164377	1.15996	0.246065	0.316177	ENSMUSG00000030802	Bckdk	protein_coding	12041
	2322.87	0.760355	0.144872	5.24845	1.5338e-07	6.24192e-07	ENSMUSG00000028191	Bcl10	protein_coding	12042
	14.8831	3.92963	1.16331	3.37797	0.000730233	0.0016793	ENSMUSG00000000861	Bcl11a	protein_coding	14025
	6.47392	3.23827	1.43474	2.25704	0.0240055	0.0405714	ENSMUSG00000048251	Bcl11b	protein_coding	58208
	2458	-2.82028	0.268738	-10.4945	9.1551e-26	2.01971e-24	ENSMUSG00000057329	Bcl2	protein_coding	12043
	14.7658	7.93575	1.65825	4.78562	1.70461e-06	5.97311e-06	ENSMUSG00000089929	Bcl2a1b	protein_coding	12045
	3187.62	0.317131	0.151246	2.09678	0.0360126	0.0585143	ENSMUSG00000009112	Bcl2l13	protein_coding	94044
	2067.94	-0.740097	0.156943	-4.71571	2.40866e-06	8.24755e-06	ENSMUSG00000089682	Bcl2l2	protein_coding	12050
	8050.19	-1.87929	0.297642	-6.31392	2.72055e-10	1.56677e-09	ENSMUSG00000022508	Bcl6	protein_coding	12053
	378.106	2.64432	0.433898	6.09433	1.09894e-09	5.87922e-09	ENSMUSG00000000317	Bcl6b	protein_coding	12029
	4837.07	-1.10995	0.174463	-6.36212	1.98982e-10	1.16683e-09	ENSMUSG00000029438	Bcl7a	protein_coding	77045
	1188.3	0.206968	0.103563	1.99847	0.0456662	0.0722834	ENSMUSG00000029681	Bcl7b	protein_coding	12054
	1461.38	-0.219706	0.216538	-1.01463	0.310283	0.385345	ENSMUSG00000030814	Bcl7c	protein_coding	12055
	11491.4	-0.180056	0.136077	-1.32319	0.185773	0.247878	ENSMUSG00000037608	Bclaf1	protein_coding	72567
	31.2934	-0.326617	0.682092	-0.478846	0.632048	0.696365	ENSMUSG00000032066	Bco2	protein_coding	170752
	1752.1	0.511869	0.256999	1.99172	0.0464018	0.0733159	ENSMUSG00000009681	Bcr	protein_coding	110279
	676.991	-0.0713274	0.16962	-0.420512	0.674111	0.734215	ENSMUSG00000026172	Bcs1l	protein_coding	66821
	60.5888	4.77931	0.570306	8.38025	5.28166e-17	5.94219e-16	ENSMUSG00000046598	Bdh1	protein_coding	71911
	154.437	-2.80672	0.364834	-7.69315	1.43557e-14	1.30985e-13	ENSMUSG00000028167	Bdh2	protein_coding	69772
	328.381	-2.11886	0.329244	-6.43553	1.23044e-10	7.40947e-10	ENSMUSG00000041347	Bdkrb1	protein_coding	12061
	39.6285	0.736602	0.542022	1.35899	0.17415	0.23421	ENSMUSG00000021070	Bdkrb2	protein_coding	12062
	4143.91	-0.299988	0.260485	-1.15165	0.249465	0.319933	ENSMUSG00000049658	Bdp1	protein_coding	544971
	43.339	1.98387	0.645296	3.07436	0.00210953	0.00443058	ENSMUSG00000031872	Bean1	protein_coding	65115
	2760.82	-0.00815655	0.121198	-0.0672993	0.946343	0.959549	ENSMUSG00000035086	Becn1	protein_coding	56208
	100.704	-2.20607	0.413536	-5.33466	9.57213e-08	4.00292e-07	ENSMUSG00000040867	Begain	protein_coding	380785
	1362.5	0.293452	0.278674	1.05303	0.292327	0.365947	ENSMUSG00000038214	Bend3	protein_coding	331623
	231.141	2.61228	0.263208	9.92476	3.24869e-23	5.90927e-22	ENSMUSG00000092060	Bend4	protein_coding	666938
	58.7312	0.785723	0.546419	1.43795	0.150448	0.206426	ENSMUSG00000028545	Bend5	protein_coding	67621
	326.247	5.60487	0.533836	10.4992	8.70786e-26	1.92707e-24	ENSMUSG00000042182	Bend6	protein_coding	320705
	105.112	-1.74322	0.421187	-4.13883	3.49089e-05	9.94364e-05	ENSMUSG00000037418	Best1	protein_coding	24115
	6.40777	1.07089	1.10785	0.966645	0.333721	0.409476	ENSMUSG00000020169	Best3	protein_coding	382427
	1191.96	-0.14896	0.145648	-1.02274	0.306431	0.381301	ENSMUSG00000032757	Bet1	protein_coding	12068
	804.808	-0.903364	0.150994	-5.98278	2.19367e-09	1.12452e-08	ENSMUSG00000025484	Bet1l	protein_coding	54399
	360.116	1.34815	0.244189	5.52094	3.37181e-08	1.50277e-07	ENSMUSG00000050071	Bex1	protein_coding	19716
	10.0181	1.4541	0.724266	2.00769	0.0446765	0.07094	ENSMUSG00000047844	Bex4	protein_coding	406217
	1914.89	-0.18542	0.139352	-1.33059	0.183324	0.245122	ENSMUSG00000022684	Bfar	protein_coding	67118
	6.42182	4.91675	1.54922	3.17369	0.00150515	0.00326082	ENSMUSG00000032556	Bfsp2	protein_coding	107993
	20.426	-0.298475	0.487833	-0.611838	0.540645	0.612511	ENSMUSG00000052271	Bhlha15	protein_coding	17341
	1523.31	0.38778	0.181596	2.13539	0.0327288	0.0536549	ENSMUSG00000072964	Bhlhb9	protein_coding	70237
	10847	-2.45462	0.423927	-5.79021	7.03002e-09	3.39973e-08	ENSMUSG00000030103	Bhlhe40	protein_coding	20893
	2128.12	-1.35398	0.280662	-4.82424	1.40539e-06	4.97533e-06	ENSMUSG00000030256	Bhlhe41	protein_coding	79362
	5186.35	-2.56785	0.280672	-9.14893	5.74985e-20	8.27099e-19	ENSMUSG00000014329	Bicc1	protein_coding	83675
	626.197	1.16342	0.292677	3.97509	7.03525e-05	0.000191127	ENSMUSG00000003452	Bicd1	protein_coding	12121
	6585.07	-0.0249863	0.166989	-0.149629	0.881058	0.90692	ENSMUSG00000037933	Bicd2	protein_coding	76895
	173.705	0.368176	0.291353	1.26368	0.206346	0.27145	ENSMUSG00000041609	Bicdl1	protein_coding	75665
	44.7636	-1.7604	0.770036	-2.28613	0.0222469	0.0378349	ENSMUSG00000043782	Bicdl2	protein_coding	212733
	1779.96	-1.35017	0.197096	-6.85032	7.36873e-12	5.10202e-11	ENSMUSG00000070808	Bicra	protein_coding	243842
	2588.69	-2.23988	0.176499	-12.6906	6.66945e-37	3.01344e-35	ENSMUSG00000036568	Bicral	protein_coding	210982
	634.513	1.70018	0.314966	5.39797	6.73983e-08	2.87304e-07	ENSMUSG00000004446	Bid	protein_coding	12122
	45.6165	2.60409	0.43907	5.93091	3.01256e-09	1.5178e-08	ENSMUSG00000016758	Bik	protein_coding	12124
	169.644	5.41017	1.14184	4.7381	2.15728e-06	7.4355e-06	ENSMUSG00000098112	Bin2	protein_coding	668218
	933.742	1.09167	0.159528	6.84314	7.74774e-12	5.34867e-11	ENSMUSG00000022089	Bin3	protein_coding	57784
	2439.66	-1.5223	0.129889	-11.72	1.00682e-31	3.16811e-30	ENSMUSG00000057367	Birc2	protein_coding	11797
	898.185	-0.0725052	0.296102	-0.244865	0.806561	0.845654	ENSMUSG00000032000	Birc3	protein_coding	11796
	1841.8	6.48183	0.573539	11.3015	1.29054e-29	3.59539e-28	ENSMUSG00000017716	Birc5	protein_coding	11799
	1002.31	1.33318	0.24724	5.39223	6.95886e-08	2.96014e-07	ENSMUSG00000041684	Bivm	protein_coding	246229
	1008.51	1.21139	0.19009	6.37271	1.85718e-10	1.0936e-09	ENSMUSG00000030528	Blm	protein_coding	12144
	3039.46	0.555836	0.137264	4.04939	5.13506e-05	0.00014247	ENSMUSG00000020840	Blmh	protein_coding	104184
	2026.99	-1.72992	0.266131	-6.50023	8.01947e-11	4.93886e-10	ENSMUSG00000061132	Blnk	protein_coding	17060
	50.6042	-0.635141	0.46111	-1.37742	0.168383	0.227692	ENSMUSG00000090247	Bloc1s1	protein_coding	14533
	239.198	0.304446	0.305944	0.995101	0.319687	0.39511	ENSMUSG00000057667	Bloc1s3	protein_coding	232946
	572.688	-0.313211	0.198521	-1.57772	0.11463	0.162504	ENSMUSG00000060708	Bloc1s4	protein_coding	117197
	581.792	0.682811	0.161721	4.22216	2.41976e-05	7.07704e-05	ENSMUSG00000038982	Bloc1s5	protein_coding	17828
	574.309	-0.434386	0.297212	-1.46154	0.143868	0.198387	ENSMUSG00000040466	Blvrb	protein_coding	233016
	1263.89	-0.653341	0.182393	-3.58205	0.000340909	0.000827871	ENSMUSG00000026577	Blzf1	protein_coding	66352
	537.482	-1.68315	0.63375	-2.65586	0.0079106	0.0148549	ENSMUSG00000040093	Bmf	protein_coding	171543
	4469.2	0.197949	0.1862	1.0631	0.287735	0.361324	ENSMUSG00000026739	Bmi1	protein_coding	12151
	8726.75	-1.2469	0.256165	-4.86758	1.12976e-06	4.06903e-06	ENSMUSG00000022098	Bmp1	protein_coding	12153
	1408.59	0.591433	0.208251	2.84	0.00451134	0.00888217	ENSMUSG00000034663	Bmp2k	protein_coding	140780
	34.6236	-0.91691	0.53068	-1.7278	0.084024	0.123629	ENSMUSG00000029335	Bmp3	protein_coding	110075
	4174.6	-4.223	0.40058	-10.5422	5.51744e-26	1.23459e-24	ENSMUSG00000021835	Bmp4	protein_coding	12159
	42.4891	2.39704	0.927639	2.58402	0.00976548	0.0179812	ENSMUSG00000032179	Bmp5	protein_coding	12160
	5799.6	-4.89343	0.503822	-9.71262	2.66392e-22	4.55744e-21	ENSMUSG00000039004	Bmp6	protein_coding	12161
	20.5621	2.88311	1.0178	2.83269	0.00461578	0.00907133	ENSMUSG00000032726	Bmp8a	protein_coding	12163
	7.61017	-0.441063	1.32119	-0.333838	0.738502	0.789643	ENSMUSG00000002384	Bmp8b	protein_coding	12164
	573.079	0.149492	0.315009	0.474566	0.635097	0.698849	ENSMUSG00000031963	Bmper	protein_coding	73230
	6478.81	-0.468821	0.160411	-2.92263	0.00347091	0.00700793	ENSMUSG00000021796	Bmpr1a	protein_coding	12166
	69.5806	0.0874241	0.4269	0.204788	0.837738	0.872415	ENSMUSG00000052430	Bmpr1b	protein_coding	12167
	7174.95	-0.501215	0.202098	-2.48006	0.0131361	0.0235567	ENSMUSG00000067336	Bmpr2	protein_coding	12168
	6763.06	0.287339	0.163787	1.75434	0.0793717	0.117618	ENSMUSG00000030138	Bms1	protein_coding	213895
	1533.52	-0.345302	0.145052	-2.38054	0.0172875	0.0302097	ENSMUSG00000042742	Bmt2	protein_coding	101148
	25.3733	0.265999	0.655349	0.405889	0.684824	0.743528	ENSMUSG00000031377	Bmx	protein_coding	12169
	666.492	-2.66724	0.276228	-9.65594	4.63872e-22	7.81267e-21	ENSMUSG00000049086	Bmyc	protein_coding	107771
	1887.02	-0.972337	0.183949	-5.2859	1.25087e-07	5.13799e-07	ENSMUSG00000028487	Bnc2	protein_coding	242509
	5755.17	0.789656	0.115316	6.84777	7.50081e-12	5.18837e-11	ENSMUSG00000011958	Bnip2	protein_coding	12175
	429.437	0.143157	0.242125	0.591253	0.554351	0.625976	ENSMUSG00000078566	Bnip3	protein_coding	12176
	2525.02	0.120946	0.197429	0.612606	0.540137	0.612083	ENSMUSG00000022051	Bnip3l	protein_coding	12177
	1935.14	0.895257	0.194525	4.60228	4.17898e-06	1.3745e-05	ENSMUSG00000044502	Bod1	protein_coding	69556
	5380.74	-0.733647	0.121149	-6.05573	1.39785e-09	7.35554e-09	ENSMUSG00000061755	Bod1l	protein_coding	665775
	1452.12	1.98369	0.17785	11.1537	6.86669e-29	1.82297e-27	ENSMUSG00000026278	Bok	protein_coding	51800
	977.894	0.913717	0.184649	4.9484	7.48256e-07	2.76782e-06	ENSMUSG00000047721	Bola2	protein_coding	66162
	812.781	1.66344	0.182109	9.13427	6.58473e-20	9.40476e-19	ENSMUSG00000045160	Bola3	protein_coding	78653
	10.1242	-0.0746419	0.762564	-0.0978828	0.922025	0.940778	ENSMUSG00000025977	Boll	protein_coding	75388
	4910.28	0.771201	0.321334	2.4	0.0163953	0.0287631	ENSMUSG00000022557	Bop1	protein_coding	12181
	779.319	1.51778	0.206895	7.336	2.20066e-13	1.7719e-12	ENSMUSG00000022070	Bora	protein_coding	77744
	328.426	0.584095	0.241232	2.4213	0.0154652	0.0272892	ENSMUSG00000042992	Borcs5	protein_coding	67774
	441.664	-0.511647	0.214216	-2.38846	0.0169191	0.0296246	ENSMUSG00000045176	Borcs6	protein_coding	71923
	781.259	-0.789676	0.146343	-5.39605	6.81253e-08	2.90052e-07	ENSMUSG00000062376	Borcs7	protein_coding	66439
	604.44	0.489335	0.243466	2.00987	0.0444449	0.0706039	ENSMUSG00000038871	Bpgm	protein_coding	12183
	586.32	-1.37339	0.243082	-5.64993	1.60509e-08	7.4284e-08	ENSMUSG00000038286	Bphl	protein_coding	68021
	1603.39	0.925038	0.186235	4.96706	6.79766e-07	2.52907e-06	ENSMUSG00000026617	Bpnt1	protein_coding	23827
	9343.54	-0.857059	0.144241	-5.94184	2.81833e-09	1.42555e-08	ENSMUSG00000040481	Bptf	protein_coding	207165
	3711.15	-1.24604	0.196409	-6.34412	2.23699e-10	1.30095e-09	ENSMUSG00000002413	Braf	protein_coding	109880
	3893.6	0.105906	0.149753	0.707207	0.479438	0.555033	ENSMUSG00000029458	Brap	protein_coding	72399
	1347.41	-0.971408	0.151731	-6.40215	1.532e-10	9.10099e-10	ENSMUSG00000000148	Brat1	protein_coding	231841
	1080.52	5.78352	0.406169	14.2392	5.23183e-46	3.84131e-44	ENSMUSG00000017146	Brca1	protein_coding	12189
	1150.54	1.44145	0.25867	5.57254	2.51048e-08	1.13671e-07	ENSMUSG00000041147	Brca2	protein_coding	12190
	4694.85	-0.240793	0.124092	-1.94044	0.052326	0.0815521	ENSMUSG00000022387	Brd1	protein_coding	223770
	18974	-0.941392	0.0909335	-10.3525	4.07583e-25	8.44956e-24	ENSMUSG00000024335	Brd2	protein_coding	14312
	9461.13	-0.608728	0.19252	-3.1619	0.00156744	0.00338383	ENSMUSG00000024002	Brd4	protein_coding	57261
	3149.86	0.358434	0.142043	2.52342	0.0116219	0.0210152	ENSMUSG00000031660	Brd7	protein_coding	26992
	2236.4	-0.336703	0.12795	-2.63152	0.00850047	0.0158528	ENSMUSG00000057649	Brd9	protein_coding	105246
	389.27	-2.5946	0.378516	-6.85467	7.14755e-12	4.95861e-11	ENSMUSG00000029279	Brdt	protein_coding	114642
	2856.4	-1.13661	0.131564	-8.63916	5.66291e-18	6.99037e-17	ENSMUSG00000011158	Brf1	protein_coding	72308
	388.761	-0.192864	0.205588	-0.938111	0.348187	0.423722	ENSMUSG00000031487	Brf2	protein_coding	66653
	849.474	0.793266	0.22228	3.56877	0.000358665	0.000867852	ENSMUSG00000047843	Bri3	protein_coding	55950
	1624.61	0.652248	0.19876	3.28158	0.00103227	0.0023113	ENSMUSG00000037905	Bri3bp	protein_coding	76809
	500.642	4.73392	0.244319	19.376	1.23148e-83	7.54792e-81	ENSMUSG00000034329	Brip1	protein_coding	237911
	3283.21	0.272089	0.134526	2.02258	0.0431167	0.0687496	ENSMUSG00000033940	Brk1	protein_coding	101314
	1375.38	-0.0343791	0.125692	-0.273519	0.784454	0.827109	ENSMUSG00000012076	Brms1l	protein_coding	52592
	2991.45	-0.40967	0.0971016	-4.21898	2.45409e-05	7.16704e-05	ENSMUSG00000046836	Brox	protein_coding	71678
	3152.63	-0.203545	0.136718	-1.4888	0.136541	0.189432	ENSMUSG00000001632	Brpf1	protein_coding	78783
	3088.13	-1.16981	0.133919	-8.73519	2.43241e-18	3.08639e-17	ENSMUSG00000063952	Brpf3	protein_coding	268936
	786.368	-1.77027	0.186122	-9.51132	1.88252e-21	3.01224e-20	ENSMUSG00000035390	Brsk1	protein_coding	381979
	182.494	-1.74648	0.566491	-3.08297	0.00204943	0.00431915	ENSMUSG00000053046	Brsk2	protein_coding	75770
	6145.47	-1.29462	0.204693	-6.32469	2.53735e-10	1.46474e-09	ENSMUSG00000022914	Brwd1	protein_coding	93871
	1453.95	-0.392622	0.213127	-1.84219	0.0654467	0.0993328	ENSMUSG00000063663	Brwd3	protein_coding	382236
	9796.2	0.957887	0.100658	9.51622	1.79596e-21	2.88027e-20	ENSMUSG00000023175	Bsg	protein_coding	12215
	194.768	0.033638	0.422349	0.0796451	0.936519	0.951411	ENSMUSG00000032589	Bsn	protein_coding	12217
	289.917	-6.40207	0.439334	-14.5722	4.2203e-48	3.64991e-46	ENSMUSG00000025418	Bsnd	protein_coding	140475
	61.1399	-1.60863	0.378699	-4.24777	2.15905e-05	6.36472e-05	ENSMUSG00000028392	Bspry	protein_coding	192120
	111.057	5.48118	0.816978	6.70909	1.95841e-11	1.29675e-10	ENSMUSG00000029082	Bst1	protein_coding	12182
	595.693	1.89124	0.420785	4.49455	6.97159e-06	2.21848e-05	ENSMUSG00000046718	Bst2	protein_coding	69550
	2612.43	0.766484	0.16384	4.67824	2.89342e-06	9.77673e-06	ENSMUSG00000025103	Btbd1	protein_coding	83962
	1144.29	0.735907	0.216367	3.4012	0.000670901	0.00155401	ENSMUSG00000038187	Btbd10	protein_coding	68815
	976.152	1.41022	0.311519	4.52691	5.98534e-06	1.92506e-05	ENSMUSG00000020042	Btbd11	protein_coding	74007
	24.333	2.65297	0.873399	3.03753	0.00238527	0.00495144	ENSMUSG00000000202	Btbd17	protein_coding	72014
	768.054	1.27443	0.275074	4.63304	3.6034e-06	1.19664e-05	ENSMUSG00000073771	Btbd19	protein_coding	NA
	1636.18	-1.0502	0.200271	-5.24391	1.57205e-07	6.38653e-07	ENSMUSG00000003344	Btbd2	protein_coding	208198
	652.96	-0.185928	0.160009	-1.16198	0.245243	0.315379	ENSMUSG00000002803	Btbd6	protein_coding	399566
	2544.43	-0.280335	0.180344	-1.55445	0.120078	0.169392	ENSMUSG00000041702	Btbd7	protein_coding	238386
	54.0032	1.06999	0.295591	3.61983	0.0002948	0.000723755	ENSMUSG00000082361	Btc	protein_coding	12223
	732.407	-0.737436	0.239019	-3.08526	0.00203376	0.00429062	ENSMUSG00000021900	Btd	protein_coding	26363
	9915.85	0.702333	0.14715	4.77289	1.81603e-06	6.3352e-06	ENSMUSG00000021660	Btf3	protein_coding	218490
	1062.64	-0.365863	0.140055	-2.61228	0.00899412	0.0166829	ENSMUSG00000028568	Btf3l4	protein_coding	70533
	12070.8	-1.6233	0.211594	-7.67178	1.69625e-14	1.52988e-13	ENSMUSG00000036478	Btg1	protein_coding	12226
	40925.9	-4.78673	0.27656	-17.3081	4.08602e-67	1.10771e-64	ENSMUSG00000020423	Btg2	protein_coding	12227
	446.907	-0.000119408	0.275771	-0.000432999	0.999655	0.999725	ENSMUSG00000022863	Btg3	protein_coding	12228
	58.4261	0.430501	1.09719	0.392367	0.694787	0.752143	ENSMUSG00000040283	Btnl9	protein_coding	237754
	1217.35	-0.351808	0.162349	-2.16698	0.0302364	0.0500813	ENSMUSG00000025217	Btrc	protein_coding	12234
	4137.67	0.924156	0.166295	5.55733	2.7394e-08	1.23221e-07	ENSMUSG00000066979	Bub3	protein_coding	12237
	1360.99	0.660288	0.222655	2.96551	0.00302179	0.00616382	ENSMUSG00000005378	Bud23	protein_coding	66138
	1342.93	1.20533	0.202883	5.94103	2.83234e-09	1.43161e-08	ENSMUSG00000038722	Bud31	protein_coding	231889
	1615	1.97633	0.274099	7.21028	5.58386e-13	4.31319e-12	ENSMUSG00000071317	Bves	protein_coding	23828
	2332.66	1.15252	0.34079	3.38192	0.000719808	0.00165641	ENSMUSG00000023988	Bysl	protein_coding	53414
	15396.2	1.26285	0.29224	4.32126	1.55142e-05	4.68016e-05	ENSMUSG00000051223	Bzw1	protein_coding	66882
	3917.5	1.80914	0.245143	7.37996	1.58336e-13	1.29245e-12	ENSMUSG00000020547	Bzw2	protein_coding	66912
	29.907	1.69234	0.706815	2.39432	0.016651	0.0291915	ENSMUSG00000044092	C130050O18Rik	protein_coding	319772
	252.683	0.712795	0.554043	1.28653	0.198257	0.26216	ENSMUSG00000039349	C130074G19Rik	protein_coding	226777
	1568.93	0.819753	0.15203	5.39206	6.96558e-08	2.96121e-07	ENSMUSG00000000581	C1d	protein_coding	57316
	1131.97	0.594708	0.158528	3.75144	0.000175821	0.000448281	ENSMUSG00000042460	C1galt1	protein_coding	94192
	1099.75	7.82781	1.18615	6.59935	4.12963e-11	2.63656e-10	ENSMUSG00000036887	C1qa	protein_coding	12259
	1994.52	7.66641	1.34298	5.7085	1.13979e-08	5.35228e-08	ENSMUSG00000036905	C1qb	protein_coding	12260
	9273.83	1.2844	0.248467	5.16928	2.34992e-07	9.34992e-07	ENSMUSG00000018446	C1qbp	protein_coding	12261
	1093.56	8.23715	1.22226	6.73925	1.59203e-11	1.06465e-10	ENSMUSG00000036896	C1qc	protein_coding	12262
	144.147	-0.775357	0.416846	-1.86005	0.0628778	0.0958672	ENSMUSG00000045532	C1ql1	protein_coding	23829
	311.791	-1.43732	0.549203	-2.61711	0.0088679	0.0164813	ENSMUSG00000017446	C1qtnf1	protein_coding	56745
	403.253	-0.322573	0.158775	-2.03163	0.0421912	0.0674572	ENSMUSG00000023571	C1qtnf12	protein_coding	67389
	33.4491	0.516878	1.31626	0.392689	0.69455	0.75203	ENSMUSG00000046491	C1qtnf2	protein_coding	69183
	2866.5	0.564443	0.476373	1.18487	0.236067	0.305054	ENSMUSG00000058914	C1qtnf3	protein_coding	81799
	1535.38	-0.282621	0.399039	-0.708254	0.478788	0.554371	ENSMUSG00000022440	C1qtnf6	protein_coding	72709
	59.9613	-2.18203	1.00917	-2.1622	0.0306028	0.0505931	ENSMUSG00000061535	C1qtnf7	protein_coding	109323
	172.925	0.282985	0.637487	0.443907	0.65711	0.719366	ENSMUSG00000071347	C1qtnf9	protein_coding	239126
	584.756	-1.56762	0.588898	-2.66194	0.00776906	0.0146144	ENSMUSG00000055172	C1ra	protein_coding	50909
	72.3903	-0.492018	0.579924	-0.848417	0.396206	0.47271	ENSMUSG00000038527	C1rl	protein_coding	232371
	697.941	0.483108	0.540774	0.893364	0.371662	0.447805	ENSMUSG00000038521	C1s1	protein_coding	50908
	12.1018	-1.79381	1.00747	-1.78051	0.0749929	0.11193	ENSMUSG00000079343	C1s2	protein_coding	317677
	819.766	-0.0501644	0.157593	-0.318316	0.750246	0.799653	ENSMUSG00000045975	C2cd2	protein_coding	207781
	2315.81	-0.570617	0.228212	-2.50038	0.012406	0.0223413	ENSMUSG00000047248	C2cd3	protein_coding	277939
	29.8451	-3.95089	0.629895	-6.2723	3.55749e-10	2.01567e-09	ENSMUSG00000045912	C2cd4c	protein_coding	237397
	1295.91	-0.000701791	0.188969	-0.0037138	0.997037	0.998312	ENSMUSG00000030279	C2cd5	protein_coding	74741
	519.793	2.99575	0.712002	4.2075	2.58211e-05	7.516e-05	ENSMUSG00000024164	C3	protein_coding	12266
	982.725	7.18823	0.993523	7.2351	4.65194e-13	3.62913e-12	ENSMUSG00000040552	C3ar1	protein_coding	12267
	1175.06	2.75254	0.660027	4.17034	3.04144e-05	8.734e-05	ENSMUSG00000073418	C4b	protein_coding	12268
	167.839	2.50118	0.517369	4.83443	1.33527e-06	4.74496e-06	ENSMUSG00000036377	C530008M17Rik	protein_coding	320827
	285.438	7.07272	1.08915	6.49383	8.36829e-11	5.14021e-10	ENSMUSG00000049130	C5ar1	protein_coding	12273
	17.2564	8.01044	1.64499	4.8696	1.11826e-06	4.03483e-06	ENSMUSG00000074361	C5ar2	protein_coding	319430
	23.557	1.29171	1.34549	0.960026	0.337042	0.412797	ENSMUSG00000079105	C7	protein_coding	109828
	766.927	2.10724	0.357333	5.89714	3.69847e-09	1.84492e-08	ENSMUSG00000050390	C77080	protein_coding	97130
	893.122	-0.924588	0.152986	-6.0436	1.50714e-09	7.89234e-09	ENSMUSG00000046679	C87436	protein_coding	232196
	930.7	0.118709	0.17525	0.677369	0.498172	0.572723	ENSMUSG00000028300	C9orf72	protein_coding	73205
	603.718	0.367175	0.179146	2.04958	0.0404051	0.0648441	ENSMUSG00000028578	Caap1	protein_coding	67770
	5595.98	0.215347	0.182829	1.17786	0.238853	0.308287	ENSMUSG00000036707	Cab39	protein_coding	12283
	1492.04	0.61523	0.184026	3.34317	0.000828258	0.00188443	ENSMUSG00000021981	Cab39l	protein_coding	69008
	4.54551	3.55505	1.75165	2.02954	0.0424033	0.0677501	ENSMUSG00000019945	Cabcoco1	protein_coding	73287
	4447.21	-0.06125	0.117761	-0.52012	0.60298	0.670628	ENSMUSG00000020196	Cabin1	protein_coding	104248
	39.1155	0.771463	0.705018	1.09425	0.273848	0.346289	ENSMUSG00000029544	Cabp1	protein_coding	29867
	1298.88	-0.395473	0.1951	-2.02703	0.0426594	0.0680976	ENSMUSG00000028532	Cachd1	protein_coding	320508
	788.334	-2.66157	0.283857	-9.37643	6.82445e-21	1.04798e-19	ENSMUSG00000034656	Cacna1a	protein_coding	12286
	44.351	3.50456	0.793141	4.41858	9.93511e-06	3.08968e-05	ENSMUSG00000004113	Cacna1b	protein_coding	12287
	140.945	0.438467	0.617588	0.709966	0.477725	0.553596	ENSMUSG00000051331	Cacna1c	protein_coding	12288
	2885.55	-3.94159	0.352015	-11.1972	4.20695e-29	1.13178e-27	ENSMUSG00000015968	Cacna1d	protein_coding	12289
	39.2444	-0.952615	0.669687	-1.42248	0.154888	0.211728	ENSMUSG00000004110	Cacna1e	protein_coding	12290
	135.648	-0.266061	0.621915	-0.42781	0.668789	0.729603	ENSMUSG00000020866	Cacna1g	protein_coding	12291
	51.3162	1.56167	0.57838	2.70007	0.00693258	0.0131667	ENSMUSG00000026407	Cacna1s	protein_coding	12292
	3126.08	-0.78513	0.183957	-4.26801	1.97222e-05	5.84985e-05	ENSMUSG00000040118	Cacna2d1	protein_coding	12293
	450.806	-7.06192	0.505477	-13.9708	2.34932e-44	1.56218e-42	ENSMUSG00000041460	Cacna2d4	protein_coding	319734
	512.539	-0.381504	0.29456	-1.29517	0.195263	0.258729	ENSMUSG00000020882	Cacnb1	protein_coding	12295
	198.618	1.88332	0.371245	5.07298	3.91628e-07	1.50389e-06	ENSMUSG00000003352	Cacnb3	protein_coding	12297
	705.651	5.43403	0.439127	12.3746	3.58595e-35	1.44846e-33	ENSMUSG00000020722	Cacng1	protein_coding	12299
	19.7103	2.45816	0.665367	3.69444	0.000220371	0.000552771	ENSMUSG00000020723	Cacng4	protein_coding	54377
	15.341	1.32497	0.861843	1.53736	0.124204	0.174532	ENSMUSG00000040373	Cacng5	protein_coding	140723
	38.5488	6.16022	0.955857	6.44471	1.15825e-10	7.01369e-10	ENSMUSG00000078815	Cacng6	protein_coding	54378
	543.049	-2.69393	0.401832	-6.70412	2.02618e-11	1.33785e-10	ENSMUSG00000069806	Cacng7	protein_coding	81904
	8.18137	6.3131	1.59739	3.95213	7.74587e-05	0.000209023	ENSMUSG00000053395	Cacng8	protein_coding	81905
	2342.06	0.536562	0.199636	2.68769	0.00719471	0.0136121	ENSMUSG00000034889	Cactin	protein_coding	70312
	4686.51	2.05491	0.320375	6.41409	1.41664e-10	8.4513e-10	ENSMUSG00000014226	Cacybp	protein_coding	12301
	11512.2	1.30552	0.18499	7.05725	1.69825e-12	1.25342e-11	ENSMUSG00000013629	Cad	protein_coding	69719
	249.53	-2.9409	0.320993	-9.16189	5.09978e-20	7.3735e-19	ENSMUSG00000064115	Cadm2	protein_coding	239857
	236.339	0.974814	0.494792	1.97015	0.0488211	0.0767249	ENSMUSG00000005338	Cadm3	protein_coding	94332
	1657.12	0.272969	0.621455	0.439241	0.660487	0.722502	ENSMUSG00000054793	Cadm4	protein_coding	260299
	321.543	-3.56047	0.257227	-13.8418	1.42653e-43	9.05844e-42	ENSMUSG00000017978	Cadps2	protein_coding	320405
	79.5686	0.526659	0.407854	1.29129	0.196602	0.260343	ENSMUSG00000044566	Cage1	protein_coding	71213
	71.3006	-0.347999	0.524061	-0.664043	0.506663	0.58078	ENSMUSG00000030669	Calca	protein_coding	12310
	4249.92	-1.53101	0.279384	-5.47996	4.25431e-08	1.86252e-07	ENSMUSG00000023055	Calcoco1	protein_coding	67488
	5463.78	-6.60957	0.415666	-15.9012	6.21849e-57	8.51087e-55	ENSMUSG00000023964	Calcr	protein_coding	12311
	12634.1	0.390979	0.219765	1.77907	0.0752278	0.112245	ENSMUSG00000029761	Cald1	protein_coding	109624
	49.3919	-0.324335	0.963492	-0.336624	0.7364	0.787695	ENSMUSG00000049872	Calhm5	protein_coding	103511
	19787.2	2.33327	0.184742	12.6298	1.44566e-36	6.40864e-35	ENSMUSG00000001175	Calm1	protein_coding	12313
	8954.31	1.21147	0.133911	9.04686	1.47141e-19	2.05779e-18	ENSMUSG00000036438	Calm2	protein_coding	12314
	8095.7	1.10859	0.183457	6.04281	1.51453e-09	7.92513e-09	ENSMUSG00000019370	Calm3	protein_coding	12315
	5.19368	-1.3003	2.08337	-0.624135	0.532539	0.604737	ENSMUSG00000063130	Calml3	protein_coding	70405
	55.2552	-0.0931657	0.566469	-0.164467	0.869363	0.897767	ENSMUSG00000032246	Calml4	protein_coding	75600
	26868.7	1.09454	0.275316	3.97558	7.02087e-05	0.000190773	ENSMUSG00000003814	Calr	protein_coding	12317
	54.3138	-0.202799	0.430475	-0.471105	0.637566	0.701129	ENSMUSG00000019732	Calr3	protein_coding	73316
	18.2538	-0.477455	0.806685	-0.591873	0.553936	0.625557	ENSMUSG00000028558	Calr4	protein_coding	108802
	20861.8	0.493352	0.233981	2.10851	0.0349868	0.0569855	ENSMUSG00000029767	Calu	protein_coding	12321
	1885.3	-0.608829	0.337488	-1.804	0.0712311	0.107	ENSMUSG00000030272	Camk1	protein_coding	52163
	8.09594	3.532	1.16674	3.02724	0.00246797	0.0051118	ENSMUSG00000016179	Camk1g	protein_coding	215303
	285.588	2.87606	0.500132	5.7506	8.89288e-09	4.23095e-08	ENSMUSG00000057897	Camk2b	protein_coding	12323
	3408.73	-3.3904	0.221912	-15.2781	1.06969e-52	1.19678e-50	ENSMUSG00000046447	Camk2n1	protein_coding	66259
	212.087	1.82707	0.375283	4.86851	1.12442e-06	4.05316e-06	ENSMUSG00000020785	Camkk1	protein_coding	55984
	1147.58	1.60299	0.431236	3.71719	0.000201449	0.000508019	ENSMUSG00000029471	Camkk2	protein_coding	207565
	1061	0.232708	0.120283	1.93468	0.0530295	0.0824754	ENSMUSG00000021501	Caml	protein_coding	12328
	62.4232	0.61745	1.04754	0.589429	0.555573	0.627156	ENSMUSG00000038357	Camp	protein_coding	12796
	3775.37	0.0748783	0.147164	0.508808	0.610887	0.677977	ENSMUSG00000041570	Camsap2	protein_coding	67886
	36.2153	0.555732	0.579138	0.959585	0.337264	0.412996	ENSMUSG00000044433	Camsap3	protein_coding	69697
	1983.37	-2.90198	0.19985	-14.5207	8.95442e-48	7.46926e-46	ENSMUSG00000014592	Camta1	protein_coding	100072
	2490.33	-1.08493	0.263166	-4.12263	3.74577e-05	0.000106203	ENSMUSG00000040712	Camta2	protein_coding	216874
	8538.62	0.309067	0.116514	2.65261	0.00798725	0.0149889	ENSMUSG00000020114	Cand1	protein_coding	71902
	1028.82	0.762645	0.228106	3.34338	0.000827649	0.00188358	ENSMUSG00000030319	Cand2	protein_coding	67088
	2383.22	0.0865187	0.209389	0.413197	0.679463	0.738731	ENSMUSG00000025575	Cant1	protein_coding	76025
	25099.2	1.25585	0.211158	5.94742	2.72401e-09	1.38032e-08	ENSMUSG00000020368	Canx	protein_coding	12330
	11799	1.29586	0.173668	7.46172	8.53994e-14	7.17019e-13	ENSMUSG00000028656	Cap1	protein_coding	12331
	2524.02	0.440927	0.246911	1.78577	0.074136	0.110827	ENSMUSG00000021373	Cap2	protein_coding	67252
	3979.53	1.824	0.276733	6.59119	4.36329e-11	2.77319e-10	ENSMUSG00000056737	Capg	protein_coding	12332
	776.507	-0.299303	0.167162	-1.79049	0.0733744	0.109805	ENSMUSG00000026270	Capn10	protein_coding	23830
	63.1987	-4.94552	0.805752	-6.13777	8.36879e-10	4.5515e-09	ENSMUSG00000058626	Capn11	protein_coding	268958
	56.6137	-2.33127	0.705709	-3.30345	0.000955035	0.00214963	ENSMUSG00000054083	Capn12	protein_coding	60594
	14521.8	0.694685	0.180467	3.84938	0.000118416	0.000309705	ENSMUSG00000026509	Capn2	protein_coding	12334
	1919.55	-1.99405	0.313559	-6.35942	2.02513e-10	1.18458e-09	ENSMUSG00000035547	Capn5	protein_coding	12337
	4818.5	-1.45241	0.30869	-4.70508	2.53767e-06	8.65766e-06	ENSMUSG00000067276	Capn6	protein_coding	12338
	3502.21	-0.0460256	0.145493	-0.316343	0.751742	0.800885	ENSMUSG00000021893	Capn7	protein_coding	12339
	11858.2	0.152427	0.143088	1.06527	0.286754	0.360314	ENSMUSG00000001794	Capns1	protein_coding	12336
	6.82233	-1.0675	1.69058	-0.631438	0.527754	0.600767	ENSMUSG00000078144	Capns2	protein_coding	69543
	863.42	-0.55019	0.154763	-3.55505	0.000377905	0.000910654	ENSMUSG00000030309	Caprin2	protein_coding	232560
	9166.29	0.996578	0.155775	6.39754	1.57901e-10	9.37629e-10	ENSMUSG00000015733	Capza2	protein_coding	12343
	8747.63	0.923995	0.193604	4.7726	1.81863e-06	6.3427e-06	ENSMUSG00000028745	Capzb	protein_coding	12345
	456.468	-2.42074	0.588392	-4.11416	3.88594e-05	0.000109868	ENSMUSG00000003273	Car11	protein_coding	12348
	2484.77	-2.40118	0.359359	-6.68183	2.35969e-11	1.54791e-10	ENSMUSG00000032373	Car12	protein_coding	76459
	25.5062	-2.93392	0.712983	-4.11499	3.87193e-05	0.000109538	ENSMUSG00000090236	Car15	protein_coding	80733
	38.3074	0.619951	0.805923	0.769243	NA	NA	ENSMUSG00000000805	Car4	protein_coding	12351
	5.678	-6.86973	2.05832	-3.33755	0.000845219	0.00192054	ENSMUSG00000025317	Car5a	protein_coding	12352
	458.982	0.485791	0.229409	2.11758	0.0342107	0.055844	ENSMUSG00000031373	Car5b	protein_coding	56078
	34.2355	-1.17895	0.566403	-2.08146	0.0373916	0.0604899	ENSMUSG00000031883	Car7	protein_coding	12354
	40.592	0.825593	0.7154	1.15403	0.248488	0.318912	ENSMUSG00000041261	Car8	protein_coding	12319
	59.9441	0.54853	0.646308	0.848714	0.396041	0.472614	ENSMUSG00000028463	Car9	protein_coding	230099
	6106.23	-4.65552	0.290655	-16.0173	9.67282e-58	1.46621e-55	ENSMUSG00000033170	Card10	protein_coding	105844
	40.1487	6.92299	1.24235	5.57251	2.51101e-08	1.13671e-07	ENSMUSG00000036526	Card11	protein_coding	108723
	44.9822	-0.742468	0.359751	-2.06384	0.0390334	0.062843	ENSMUSG00000013483	Card14	protein_coding	170720
	576.109	1.91916	0.223064	8.60363	7.72326e-18	9.39385e-17	ENSMUSG00000037960	Card19	protein_coding	68480
	120.811	3.31328	0.841521	3.93726	8.24179e-05	0.000221599	ENSMUSG00000026928	Card9	protein_coding	332579
	676.6	-1.0413	0.189996	-5.48064	4.23799e-08	1.85595e-07	ENSMUSG00000026017	Carf	protein_coding	241066
	5704.42	0.111686	0.182906	0.610623	0.541449	0.613323	ENSMUSG00000008393	Carhsp1	protein_coding	52502
	3977.23	-0.0483476	0.164585	-0.293755	0.768945	0.815146	ENSMUSG00000032185	Carm1	protein_coding	59035
	543.739	0.427314	0.19	2.24902	0.0245114	0.0413421	ENSMUSG00000021338	Carmil1	protein_coding	68732
	81.8167	0.58619	0.347319	1.68776	0.0914572	0.133327	ENSMUSG00000050357	Carmil2	protein_coding	234695
	365.785	-3.38664	0.327786	-10.3318	5.05787e-25	1.03635e-23	ENSMUSG00000022211	Carmil3	protein_coding	268747
	3482.99	0.0825091	0.376893	0.21892	0.826713	0.86308	ENSMUSG00000010755	Cars	protein_coding	27267
	542.716	0.174823	0.217677	0.803127	0.421901	0.498913	ENSMUSG00000056228	Cars2	protein_coding	71941
	34.5471	1.30808	0.370057	3.5348	0.000408079	0.000977518	ENSMUSG00000043541	Casc1	protein_coding	320662
	4194.76	-0.669035	0.109813	-6.09251	1.11156e-09	5.94222e-09	ENSMUSG00000078676	Casc3	protein_coding	192160
	2156.21	-0.2012	0.181189	-1.11045	0.266807	0.338753	ENSMUSG00000015189	Casd1	protein_coding	213819
	187.067	-2.01818	0.286107	-7.05394	1.73919e-12	1.28028e-11	ENSMUSG00000033597	Caskin1	protein_coding	268932
	2217.86	-0.872482	0.192104	-4.54172	5.57971e-06	1.80282e-05	ENSMUSG00000034471	Caskin2	protein_coding	140721
	92.2906	4.32776	0.79565	5.43927	5.34982e-08	2.30914e-07	ENSMUSG00000025888	Casp1	protein_coding	12362
	1032.63	-1.58488	0.312225	-5.0761	3.85259e-07	1.48105e-06	ENSMUSG00000025887	Casp12	protein_coding	12364
	1845.76	-0.383481	0.180031	-2.13008	0.0331647	0.0542873	ENSMUSG00000029863	Casp2	protein_coding	12366
	1760.72	2.45226	0.241051	10.1732	2.61174e-24	5.14215e-23	ENSMUSG00000031628	Casp3	protein_coding	12367
	111.858	2.13508	0.580981	3.67495	0.000237894	0.000593661	ENSMUSG00000033538	Casp4	protein_coding	12363
	550.279	1.17828	0.186146	6.32986	2.45381e-10	1.41884e-09	ENSMUSG00000027997	Casp6	protein_coding	12368
	1029.11	3.0053	0.365982	8.21163	2.18208e-16	2.33389e-15	ENSMUSG00000026029	Casp8	protein_coding	12370
	2036.43	0.0515145	0.15012	0.343155	0.731482	0.783445	ENSMUSG00000028282	Casp8ap2	protein_coding	26885
	857.632	-0.77655	0.214111	-3.62686	0.000286886	0.00070617	ENSMUSG00000028914	Casp9	protein_coding	12371
	162.567	-0.258915	0.523631	-0.494461	0.62098	0.686639	ENSMUSG00000007122	Casq1	protein_coding	12372
	141.339	-4.15212	1.34139	-3.09539	0.00196552	0.00416159	ENSMUSG00000051980	Casr	protein_coding	12374
	4136.7	0.491796	0.12904	3.81119	0.0001383	0.000358254	ENSMUSG00000021585	Cast	protein_coding	12380
	174.399	0.147829	0.346267	0.426923	0.669435	0.730025	ENSMUSG00000020424	Castor1	protein_coding	71962
	2229.56	-0.871781	0.281843	-3.09314	0.00198051	0.00419083	ENSMUSG00000015944	Castor2	protein_coding	80909
	210.729	0.324389	0.445174	0.728678	0.466198	0.542826	ENSMUSG00000028977	Casz1	protein_coding	69743
	59.5433	2.59402	0.508405	5.10227	3.35599e-07	1.30329e-06	ENSMUSG00000073650	Catip	protein_coding	241112
	12.6258	-1.38416	1.15462	-1.1988	0.230606	0.299038	ENSMUSG00000040828	Catsperd	protein_coding	106757
	33.3339	-3.05041	0.830362	-3.67358	0.000239173	0.000596431	ENSMUSG00000091476	Catspere2	protein_coding	545391
	106.806	-3.15292	0.535435	-5.88851	3.89682e-09	1.93837e-08	ENSMUSG00000049676	Catsperg1	protein_coding	320225
	5.54852	-2.81709	1.8554	-1.51832	0.128935	0.180263	ENSMUSG00000049123	Catsperg2	protein_coding	76718
	33218.8	-0.955079	0.285919	-3.34039	0.000836617	0.00190192	ENSMUSG00000007655	Cav1	protein_coding	12389
	3251.07	0.443445	0.156477	2.83394	0.00459782	0.00903856	ENSMUSG00000000058	Cav2	protein_coding	12390
	307.487	1.04687	0.400166	2.6161	0.00889399	0.0165189	ENSMUSG00000062694	Cav3	protein_coding	12391
	20351.4	0.477879	0.232383	2.05643	0.039741	0.0638583	ENSMUSG00000004044	Cavin1	protein_coding	19285
	13815.1	-0.907569	0.289567	-3.13423	0.00172304	0.00368594	ENSMUSG00000045954	Cavin2	protein_coding	20324
	2424.17	-0.439041	0.240701	-1.82401	0.068151	0.103001	ENSMUSG00000037060	Cavin3	protein_coding	109042
	1616.95	7.2775	0.525839	13.8398	1.46667e-43	9.27157e-42	ENSMUSG00000028348	Cavin4	protein_coding	68016
	493.238	-1.39921	0.280282	-4.99214	5.97148e-07	2.2436e-06	ENSMUSG00000035640	Cbarp	protein_coding	100503659
	2105.02	-3.58391	0.48241	-7.42919	1.09261e-13	9.06033e-13	ENSMUSG00000006362	Cbfa2t3	protein_coding	12398
	6394.84	0.962907	0.133965	7.18775	6.58697e-13	5.05479e-12	ENSMUSG00000031885	Cbfb	protein_coding	12400
	6.02694	-2.86278	1.11997	-2.55612	0.0105846	0.0193229	ENSMUSG00000040525	Cblc	protein_coding	80794
	649.631	-0.547395	0.152271	-3.59488	0.000324539	0.000791801	ENSMUSG00000020659	Cbll1	protein_coding	104836
	9.60721	0.272146	1.07765	0.252537	0.800626	0.840514	ENSMUSG00000040380	Cbln3	protein_coding	56410
	708.468	-0.265357	0.227206	-1.16791	0.242843	0.312692	ENSMUSG00000051483	Cbr1	protein_coding	12408
	307.215	6.42394	0.650648	9.87314	5.44334e-23	9.70097e-22	ENSMUSG00000025150	Cbr2	protein_coding	12409
	420.223	-0.378555	0.273351	-1.38487	0.166093	0.224962	ENSMUSG00000022947	Cbr3	protein_coding	109857
	367.435	0.180536	0.246821	0.731443	0.464509	0.541224	ENSMUSG00000031641	Cbr4	protein_coding	234309
	4192.32	0.398045	0.127973	3.11039	0.00186841	0.0039757	ENSMUSG00000018666	Cbx1	protein_coding	12412
	569.718	1.12158	0.250471	4.47787	7.53897e-06	2.38771e-05	ENSMUSG00000025577	Cbx2	protein_coding	12416
	2651.94	0.854789	0.161599	5.28956	1.22612e-07	5.0449e-07	ENSMUSG00000029836	Cbx3	protein_coding	12417
	634.645	-0.768342	0.326435	-2.35373	0.0185859	0.0322072	ENSMUSG00000039989	Cbx4	protein_coding	12418
	11303.8	0.877719	0.160786	5.45893	4.7901e-08	2.08221e-07	ENSMUSG00000009575	Cbx5	protein_coding	12419
	4477.01	-1.61528	0.289514	-5.57929	2.41497e-08	1.09571e-07	ENSMUSG00000089715	Cbx6	protein_coding	494448
	230.352	-0.692302	0.377434	-1.83423	0.0666194	0.10096	ENSMUSG00000025578	Cbx8	protein_coding	30951
	720.488	0.737632	0.257712	2.86224	0.00420663	0.00834049	ENSMUSG00000022428	Cby1	protein_coding	73739
	1711.66	-0.379194	0.147279	-2.57467	0.0100336	0.0184243	ENSMUSG00000036686	Cc2d1a	protein_coding	212139
	1981.78	-0.0828023	0.172711	-0.479426	0.631636	0.696019	ENSMUSG00000028582	Cc2d1b	protein_coding	319965
	2582.7	-1.92362	0.24752	-7.77157	7.75201e-15	7.26903e-14	ENSMUSG00000039765	Cc2d2a	protein_coding	231214
	8358.1	0.213648	0.186563	1.14518	0.252136	0.32283	ENSMUSG00000020074	Ccar1	protein_coding	67500
	3789.56	-0.0357526	0.126366	-0.282928	0.777232	0.821645	ENSMUSG00000033712	Ccar2	protein_coding	219158
	618.401	-0.665779	0.251115	-2.6513	0.00801838	0.0150373	ENSMUSG00000063605	Ccdc102a	protein_coding	234582
	13.5321	0.531806	0.691014	0.769603	0.441536	0.518391	ENSMUSG00000020930	Ccdc103	protein_coding	73293
	34.6815	0.356046	0.494247	0.72038	0.471291	0.547626	ENSMUSG00000035228	Ccdc106	protein_coding	232821
	539.619	0.403876	0.150442	2.6846	0.00726168	0.0137222	ENSMUSG00000028461	Ccdc107	protein_coding	622404
	367.487	1.33482	0.2451	5.44601	5.15118e-08	2.22886e-07	ENSMUSG00000040189	Ccdc114	protein_coding	211535
	784.796	0.329693	0.297934	1.1066	0.268468	0.340555	ENSMUSG00000042111	Ccdc115	protein_coding	69668
	28.2533	0.996556	0.609996	1.63371	0.10232	0.146989	ENSMUSG00000022768	Ccdc116	protein_coding	76872
	2983.63	-0.952421	0.213829	-4.45414	8.42319e-06	2.65048e-05	ENSMUSG00000020482	Ccdc117	protein_coding	104479
	1030.92	1.06382	0.101703	10.46	1.31884e-25	2.85587e-24	ENSMUSG00000019659	Ccdc12	protein_coding	72654
	2438.55	1.41923	0.201598	7.03989	1.92393e-12	1.40599e-11	ENSMUSG00000007721	Ccdc124	protein_coding	234388
	35.2895	2.39389	0.650928	3.67765	0.000235389	0.000587929	ENSMUSG00000048924	Ccdc125	protein_coding	76041
	283.925	-0.380319	0.193451	-1.96597	0.0493025	0.0773961	ENSMUSG00000050786	Ccdc126	protein_coding	57895
	2149.21	-0.0831295	0.159809	-0.520182	0.602937	0.670628	ENSMUSG00000021578	Ccdc127	protein_coding	67433
	418.776	-0.832406	0.171437	-4.85546	1.20105e-06	4.30709e-06	ENSMUSG00000004994	Ccdc130	protein_coding	67736
	631.062	-2.42535	0.296389	-8.18299	2.76881e-16	2.93915e-15	ENSMUSG00000029769	Ccdc136	protein_coding	232664
	1859.23	-0.493844	0.296667	-1.66464	0.0959844	0.139078	ENSMUSG00000049957	Ccdc137	protein_coding	67291
	129.441	1.05212	0.217592	4.83529	1.32953e-06	4.72576e-06	ENSMUSG00000038010	Ccdc138	protein_coding	76138
	475.635	-0.0723909	0.281252	-0.257388	0.796879	0.837391	ENSMUSG00000022833	Ccdc14	protein_coding	239839
	52.3449	-1.43032	0.540926	-2.6442	0.00818844	0.0153134	ENSMUSG00000064280	Ccdc146	protein_coding	75172
	221.14	-1.13341	0.468286	-2.42034	0.0155058	0.0273471	ENSMUSG00000045790	Ccdc149	protein_coding	100503884
	193.269	-0.427087	0.271033	-1.57578	0.115078	0.16304	ENSMUSG00000034303	Ccdc15	protein_coding	245902
	30.6307	-0.448966	0.666215	-0.673906	0.500371	0.574595	ENSMUSG00000025983	Ccdc150	protein_coding	78016
	15.4636	1.23903	0.717259	1.72745	0.0840871	0.123709	ENSMUSG00000039632	Ccdc151	protein_coding	77609
	79.4455	-1.93143	0.501246	-3.85325	0.000116561	0.000305307	ENSMUSG00000091119	Ccdc152	protein_coding	100039139
	7.02401	-3.33194	1.67175	-1.99309	0.0462519	0.0731039	ENSMUSG00000059562	Ccdc154	protein_coding	207209
	1917.15	-2.11778	0.171412	-12.355	4.5804e-35	1.83205e-33	ENSMUSG00000051427	Ccdc157	protein_coding	216516
	25.8701	-1.93966	0.62433	-3.10679	0.00189131	0.00402017	ENSMUSG00000050050	Ccdc158	protein_coding	320696
	100.491	-1.58801	0.386693	-4.10663	4.01465e-05	0.000113234	ENSMUSG00000006241	Ccdc159	protein_coding	67119
	151.989	-2.46363	0.441729	-5.57725	2.44353e-08	1.10832e-07	ENSMUSG00000075225	Ccdc162	protein_coding	75973
	1307.89	-1.45838	0.20128	-7.24549	4.30868e-13	3.38005e-12	ENSMUSG00000028689	Ccdc163	protein_coding	68394
	89.7697	0.99168	0.388817	2.55051	0.0107567	0.0196141	ENSMUSG00000098176	Ccdc166	protein_coding	223648
	365.692	-1.65992	0.217751	-7.62302	2.47801e-14	2.20394e-13	ENSMUSG00000024018	Ccdc167	protein_coding	68597
	88.6839	-1.22565	0.386036	-3.17495	0.00149861	0.0032487	ENSMUSG00000034035	Ccdc17	protein_coding	622665
	49.3397	-1.76698	0.667274	-2.64805	0.00809569	0.0151621	ENSMUSG00000019767	Ccdc170	protein_coding	100504234
	244.742	-1.28435	0.184723	-6.95283	3.58032e-12	2.55295e-11	ENSMUSG00000052407	Ccdc171	protein_coding	320226
	977.727	-0.521695	0.165964	-3.14342	0.00166988	0.00358518	ENSMUSG00000034083	Ccdc174	protein_coding	232236
	20.1976	-4.0445	0.952497	-4.24621	2.17421e-05	6.40674e-05	ENSMUSG00000062961	Ccdc177	protein_coding	380768
	248.403	1.72803	0.315046	5.48503	4.13404e-08	1.8155e-07	ENSMUSG00000056531	Ccdc18	protein_coding	73254
	440.149	-0.143382	0.183629	-0.780827	0.434904	0.511714	ENSMUSG00000026578	Ccdc181	protein_coding	74895
	34.0233	4.48459	1.15614	3.87894	0.000104915	0.000277327	ENSMUSG00000029875	Ccdc184	protein_coding	239650
	2615.6	-1.07577	0.161907	-6.64434	3.04581e-11	1.97774e-10	ENSMUSG00000035173	Ccdc186	protein_coding	213993
	8.50817	-3.23205	0.948052	-3.40915	0.000651658	0.00151541	ENSMUSG00000090777	Ccdc188	protein_coding	102638083
	85.0901	0.770935	0.283127	2.72293	0.00647062	0.0123633	ENSMUSG00000057176	Ccdc189	protein_coding	233899
	7.60422	-4.55739	1.35618	-3.36045	0.000778146	0.00178106	ENSMUSG00000070532	Ccdc190	protein_coding	78465
	8.64428	-3.26972	1.20489	-2.7137	0.00665359	0.0126957	ENSMUSG00000078588	Ccdc24	protein_coding	381546
	1177.94	0.807536	0.198987	4.05823	4.94455e-05	0.000137645	ENSMUSG00000022035	Ccdc25	protein_coding	67179
	244.016	-1.72171	0.284466	-6.05242	1.42684e-09	7.4969e-09	ENSMUSG00000059554	Ccdc28a	protein_coding	215814
	334.594	-1.37651	0.302731	-4.54696	5.44264e-06	1.76055e-05	ENSMUSG00000028795	Ccdc28b	protein_coding	66264
	25.6037	2.63712	0.753247	3.501	0.000463523	0.00110339	ENSMUSG00000028637	Ccdc30	protein_coding	73332
	42.4788	0.344	0.52856	0.650826	0.515159	0.589081	ENSMUSG00000036168	Ccdc38	protein_coding	237465
	25.8053	-0.394834	0.410018	-0.962968	0.335564	0.41145	ENSMUSG00000039963	Ccdc40	protein_coding	207607
	1733.03	1.07168	0.178579	6.00116	1.95913e-09	1.01127e-08	ENSMUSG00000020925	Ccdc43	protein_coding	52715
	5120.86	0.0545289	0.127027	0.429272	0.667725	0.728667	ENSMUSG00000078622	Ccdc47	protein_coding	67163
	9504.78	-0.923766	0.122348	-7.55032	4.34182e-14	3.755e-13	ENSMUSG00000038127	Ccdc50	protein_coding	67501
	339.413	1.5569	0.223986	6.95089	3.6299e-12	2.58438e-11	ENSMUSG00000025645	Ccdc51	protein_coding	66658
	578.915	-1.67674	0.276553	-6.06301	1.33598e-09	7.03788e-09	ENSMUSG00000048445	Ccdc57	protein_coding	71276
	1127.91	1.73832	0.199036	8.73367	2.46532e-18	3.12532e-17	ENSMUSG00000075229	Ccdc58	protein_coding	381045
	1783.28	-0.431928	0.16782	-2.57376	0.01006	0.0184632	ENSMUSG00000019897	Ccdc59	protein_coding	52713
	4196.46	-0.420945	0.156628	-2.68755	0.0071979	0.0136163	ENSMUSG00000048701	Ccdc6	protein_coding	76551
	727.724	0.119749	0.22834	0.524432	0.599978	0.668344	ENSMUSG00000074358	Ccdc61	protein_coding	232933
	135.152	-2.32799	0.362639	-6.41958	1.36647e-10	8.16606e-10	ENSMUSG00000061882	Ccdc62	protein_coding	208908
	9.20599	1.49675	0.786767	1.90241	0.0571176	0.0880949	ENSMUSG00000003354	Ccdc65	protein_coding	105833
	1326.7	-0.886542	0.133922	-6.61984	3.5958e-11	2.31039e-10	ENSMUSG00000046753	Ccdc66	protein_coding	320234
	56.7442	-1.04127	0.609282	-1.709	0.0874503	0.128086	ENSMUSG00000049588	Ccdc69	protein_coding	52570
	1110.59	0.01072	0.147042	0.072904	0.941882	0.95585	ENSMUSG00000049305	Ccdc71	protein_coding	72454
	813.919	0.486544	0.156517	3.10856	0.00187999	0.00399852	ENSMUSG00000090946	Ccdc71l	protein_coding	72123
	118.993	-0.421764	0.24458	-1.72444	0.0846283	0.12444	ENSMUSG00000041617	Ccdc74a	protein_coding	72315
	832.25	-0.421118	0.198114	-2.12564	0.0335335	0.0548147	ENSMUSG00000030177	Ccdc77	protein_coding	67200
	2850.44	-1.19422	0.269985	-4.42329	9.72075e-06	3.02703e-05	ENSMUSG00000041117	Ccdc8	protein_coding	434130
	11.339	-2.51905	0.77769	-3.23914	0.0011989	0.00264738	ENSMUSG00000039391	Ccdc81	protein_coding	70884
	701.356	-0.746944	0.194549	-3.83937	0.000123353	0.000321804	ENSMUSG00000079084	Ccdc82	protein_coding	66396
	65.6927	-2.72342	0.448621	-6.07065	1.27395e-09	6.74641e-09	ENSMUSG00000030617	Ccdc83	protein_coding	75338
	74.2941	1.51254	0.722372	2.09385	NA	NA	ENSMUSG00000032878	Ccdc85a	protein_coding	216613
	93.1789	-0.0107614	0.267336	-0.0402544	0.96789	0.9762	ENSMUSG00000084883	Ccdc85c	protein_coding	668158
	4201.56	0.256269	0.162009	1.58182	0.11369	0.161236	ENSMUSG00000032740	Ccdc88a	protein_coding	108686
	829.082	3.65215	0.348289	10.486	1.00212e-25	2.20045e-24	ENSMUSG00000021182	Ccdc88c	protein_coding	68339
	34.5485	0.137084	0.449245	0.305144	0.760257	0.807758	ENSMUSG00000044362	Ccdc89	protein_coding	70054
	3594.13	-0.939534	0.200048	-4.69655	2.64591e-06	8.99648e-06	ENSMUSG00000041375	Ccdc9	protein_coding	243846
	675.104	0.496085	0.195786	2.53381	0.011283	0.0204706	ENSMUSG00000030613	Ccdc90b	protein_coding	66365
	989.935	-0.35708	0.20046	-1.7813	0.0748631	0.111748	ENSMUSG00000030301	Ccdc91	protein_coding	67015
	65.0695	0.396184	0.395028	1.00293	0.315896	0.391077	ENSMUSG00000037979	Ccdc92	protein_coding	215707
	9.05395	-2.05781	1.17861	-1.74596	0.0808181	0.119485	ENSMUSG00000069814	Ccdc92b	protein_coding	432582
	2381.66	-0.519437	0.1583	-3.28135	0.00103312	0.00231283	ENSMUSG00000026339	Ccdc93	protein_coding	70829
	48.5826	2.88606	0.593194	4.86529	1.14288e-06	4.11313e-06	ENSMUSG00000050677	Ccdc96	protein_coding	66717
	2190.52	-0.217233	0.153135	-1.41857	0.156024	0.213126	ENSMUSG00000002608	Ccdc97	protein_coding	52132
	5.87195	0.925182	1.44629	0.639695	0.522371	0.595734	ENSMUSG00000096257	Ccer2	protein_coding	100504112
	1353.16	0.70362	0.168136	4.18483	2.85381e-05	8.24388e-05	ENSMUSG00000040312	Cchcr1	protein_coding	240084
	72.2749	-1.09711	0.416515	-2.63401	0.00843818	0.0157491	ENSMUSG00000070999	Ccin	protein_coding	442829
	333.718	-0.727905	0.538797	-1.35098	0.176701	0.237283	ENSMUSG00000020676	Ccl11	protein_coding	20292
	31.7576	6.70773	1.05281	6.37129	1.87445e-10	1.10238e-09	ENSMUSG00000035352	Ccl12	protein_coding	20293
	118.93	-4.55662	0.458104	-9.9467	2.60697e-23	4.779e-22	ENSMUSG00000071005	Ccl19	protein_coding	24047
	696.355	2.87537	0.402207	7.14899	8.74173e-13	6.62182e-12	ENSMUSG00000035385	Ccl2	protein_coding	20296
	20.4426	-2.01836	1.25105	-1.61334	0.106672	0.152448	ENSMUSG00000094686	Ccl21a	protein_coding	18829
	9.02635	6.84996	4.2512	1.6113	NA	NA	ENSMUSG00000031779	Ccl22	protein_coding	20299
	11.3854	6.62306	1.44706	4.57691	4.71905e-06	1.54063e-05	ENSMUSG00000004814	Ccl24	protein_coding	56221
	122.226	1.27897	0.244175	5.23792	1.62401e-07	6.59188e-07	ENSMUSG00000023235	Ccl25	protein_coding	20300
	85.6506	-3.52609	0.508141	-6.93919	3.94365e-12	2.79928e-11	ENSMUSG00000073888	Ccl27a	protein_coding	20301
	44.6729	-2.67876	0.839795	-3.18978	0.00142381	0.00309936	ENSMUSG00000074715	Ccl28	protein_coding	56838
	154.842	7.65563	0.957647	7.99421	1.30406e-15	1.30102e-14	ENSMUSG00000000982	Ccl3	protein_coding	20302
	105.467	9.00959	1.31005	6.87728	6.10065e-12	4.25747e-11	ENSMUSG00000018930	Ccl4	protein_coding	20303
	57.804	5.73165	0.914907	6.26473	3.73464e-10	2.11434e-09	ENSMUSG00000035042	Ccl5	protein_coding	20304
	994.8	7.38903	0.900343	8.2069	2.26964e-16	2.42387e-15	ENSMUSG00000018927	Ccl6	protein_coding	20305
	385.623	3.80298	0.51998	7.3137	2.59881e-13	2.07801e-12	ENSMUSG00000035373	Ccl7	protein_coding	20306
	64.6379	8.34963	1.14812	7.27246	3.53008e-13	2.79413e-12	ENSMUSG00000009185	Ccl8	protein_coding	20307
	1150.12	7.48819	1.16313	6.43795	1.21095e-10	7.30142e-10	ENSMUSG00000019122	Ccl9	protein_coding	20308
	1578.01	1.26961	0.167563	7.57693	3.53838e-14	3.09625e-13	ENSMUSG00000000378	Ccm2	protein_coding	216527
	30112	-2.20044	0.276938	-7.9456	1.9326e-15	1.89325e-14	ENSMUSG00000028195	Ccn1	protein_coding	16007
	5462.71	-1.48448	0.941943	-1.57597	0.115032	0.162992	ENSMUSG00000019997	Ccn2	protein_coding	14219
	143.878	2.65656	0.546658	4.85963	1.17606e-06	4.21964e-06	ENSMUSG00000037362	Ccn3	protein_coding	18133
	2258.55	0.646992	0.475209	1.36149	0.173359	0.233414	ENSMUSG00000005124	Ccn4	protein_coding	22402
	601.68	-1.0449	0.755206	-1.3836	0.166481	0.225467	ENSMUSG00000027656	Ccn5	protein_coding	22403
	23.4851	-2.17403	0.606337	-3.58551	0.000336417	0.000818374	ENSMUSG00000062074	Ccn6	protein_coding	327743
	2162.89	6.71011	0.950543	7.05924	NA	NA	ENSMUSG00000041431	Ccnb1	protein_coding	268697
	1863.62	5.38376	0.232526	23.1533	1.34561e-118	2.37114e-115	ENSMUSG00000032218	Ccnb2	protein_coding	12442
	1526.24	0.717392	0.1966	3.649	0.000263265	0.000651249	ENSMUSG00000028252	Ccnc	protein_coding	51813
	16460.1	3.16989	0.482377	6.5714	4.98447e-11	3.14642e-10	ENSMUSG00000070348	Ccnd1	protein_coding	12443
	779.486	3.06228	0.401886	7.61978	2.54112e-14	2.25296e-13	ENSMUSG00000000184	Ccnd2	protein_coding	12444
	6985.24	-0.448079	0.198296	-2.25965	0.0238432	0.040326	ENSMUSG00000034165	Ccnd3	protein_coding	12445
	1867.03	6.36286	0.468063	13.594	4.34454e-42	2.60617e-40	ENSMUSG00000002068	Ccne1	protein_coding	12447
	1247.8	3.28299	0.22422	14.6418	1.51896e-48	1.36387e-46	ENSMUSG00000028212	Ccne2	protein_coding	12448
	11825.6	3.04531	0.376398	8.09066	5.93412e-16	6.13293e-15	ENSMUSG00000020326	Ccng1	protein_coding	12450
	4333.43	-1.5341	0.336747	-4.55564	5.22256e-06	1.69403e-05	ENSMUSG00000029385	Ccng2	protein_coding	12452
	1336.99	0.204013	0.168197	1.21295	0.225151	0.29261	ENSMUSG00000021548	Ccnh	protein_coding	66671
	12565.5	-1.52752	0.163792	-9.32598	1.0996e-20	1.65786e-19	ENSMUSG00000063015	Ccni	protein_coding	12453
	27.534	1.9365	0.588071	3.29297	0.000991367	0.00222572	ENSMUSG00000044707	Ccnjl	protein_coding	380694
	2088.22	0.428107	0.126812	3.37592	0.000735683	0.00169073	ENSMUSG00000021258	Ccnk	protein_coding	12454
	17756.8	-2.0011	0.11813	-16.9398	2.2883e-64	5.37636e-62	ENSMUSG00000029068	Ccnl2	protein_coding	56036
	80.049	-1.26662	0.496508	-2.55107	0.0107394	0.0195851	ENSMUSG00000042417	Ccno	protein_coding	218630
	538.553	0.252297	0.164576	1.53301	0.125273	0.175726	ENSMUSG00000049489	Ccnq	protein_coding	69109
	4695.81	-1.21574	0.203826	-5.96458	2.45265e-09	1.24955e-08	ENSMUSG00000026349	Ccnt2	protein_coding	72949
	1032.37	1.66161	0.224636	7.39687	1.3943e-13	1.14944e-12	ENSMUSG00000070871	Ccnyl1	protein_coding	227210
	3923.05	-0.0525763	0.221996	-0.236834	0.812786	0.850998	ENSMUSG00000033904	Ccp110	protein_coding	101565
	36.5421	-2.02041	0.484399	-4.17096	3.03324e-05	8.71682e-05	ENSMUSG00000034563	Ccpg1	protein_coding	72278
	85.691	-0.431215	0.373019	-1.15601	0.247675	0.318014	ENSMUSG00000086158	Ccpg1os	protein_coding	546143
	273.313	7.17529	1.55805	4.6053	4.11877e-06	1.35628e-05	ENSMUSG00000025804	Ccr1	protein_coding	12768
	75.9035	-3.14714	0.360249	-8.73603	2.41453e-18	3.06646e-17	ENSMUSG00000044052	Ccr10	protein_coding	12777
	727.447	7.42635	1.32004	5.62584	1.84602e-08	8.47666e-08	ENSMUSG00000049103	Ccr2	protein_coding	12772
	7.35051	4.56999	1.38004	3.3115	0.000927969	0.00209406	ENSMUSG00000047898	Ccr4	protein_coding	12773
	489.638	8.39291	1.30223	6.44503	1.15574e-10	7.00148e-10	ENSMUSG00000079227	Ccr5	protein_coding	12774
	699.265	1.08765	0.63446	1.7143	0.0864745	0.12685	ENSMUSG00000043953	Ccrl2	protein_coding	54199
	192.303	2.9608	0.332297	8.91009	5.09915e-19	6.83296e-18	ENSMUSG00000031971	Ccsap	protein_coding	73420
	9.89431	1.38219	1.0142	1.36284	0.172934	0.232976	ENSMUSG00000039578	Ccser1	protein_coding	232035
	3743.12	0.790768	0.158313	4.99497	5.88448e-07	2.21327e-06	ENSMUSG00000058690	Ccser2	protein_coding	72972
	23714.7	1.11363	0.19826	5.61703	1.94272e-08	8.8975e-08	ENSMUSG00000034024	Cct2	protein_coding	12461
	15597.5	0.720413	0.160038	4.50152	6.74687e-06	2.14988e-05	ENSMUSG00000007739	Cct4	protein_coding	12464
	18642.6	0.729289	0.201552	3.61837	0.000296465	0.000727462	ENSMUSG00000022234	Cct5	protein_coding	12465
	16157.2	1.26013	0.264893	4.75712	1.96374e-06	6.81674e-06	ENSMUSG00000029447	Cct6a	protein_coding	12466
	11.0914	-0.17604	0.64874	-0.271357	0.786117	0.828367	ENSMUSG00000020698	Cct6b	protein_coding	12467
	16894.2	1.31009	0.210165	6.23362	4.55779e-10	2.55777e-09	ENSMUSG00000030007	Cct7	protein_coding	12468
	18284.4	1.24598	0.267569	4.65669	3.21334e-06	1.077e-05	ENSMUSG00000025613	Cct8	protein_coding	12469
	2705.11	0.860998	0.136235	6.31996	2.61632e-10	1.50909e-09	ENSMUSG00000029617	Ccz1	protein_coding	231874
	1336.05	1.58562	0.41036	3.86398	0.000111555	0.000293174	ENSMUSG00000046186	Cd109	protein_coding	235505
	6029.23	1.01756	0.230669	4.41134	1.02733e-05	3.18223e-05	ENSMUSG00000025510	Cd151	protein_coding	12476
	417.71	5.27796	0.568877	9.27785	1.72925e-20	2.57416e-19	ENSMUSG00000008845	Cd163	protein_coding	93671
	12634.3	-0.31128	0.140282	-2.21895	0.02649	0.0443767	ENSMUSG00000019818	Cd164	protein_coding	53599
	10.6502	-0.684186	0.73001	-0.937229	0.348641	0.424164	ENSMUSG00000028865	Cd164l2	protein_coding	69655
	49.219	2.05815	1.29634	1.58766	0.112364	0.159596	ENSMUSG00000052212	Cd177	protein_coding	68891
	258.041	5.22235	1.08116	4.8303	1.36325e-06	4.83464e-06	ENSMUSG00000021624	Cd180	protein_coding	17079
	23.5	5.58563	1.52982	3.65116	NA	NA	ENSMUSG00000031494	Cd209a	protein_coding	170786
	6.99838	4.11622	1.35759	3.03201	0.00242933	0.00503547	ENSMUSG00000031495	Cd209d	protein_coding	170779
	47.5208	5.29209	1.12412	4.70775	2.50463e-06	8.55947e-06	ENSMUSG00000030577	Cd22	protein_coding	12483
	13.8757	3.95843	1.03274	3.83295	0.000126616	0.000329865	ENSMUSG00000004709	Cd244a	protein_coding	18106
	12.9612	-0.148528	0.870642	-0.170596	0.864541	0.8939	ENSMUSG00000005763	Cd247	protein_coding	12503
	420.883	2.05719	0.322426	6.38034	1.7669e-10	1.04348e-09	ENSMUSG00000047139	Cd24a	protein_coding	12484
	17.509	-0.490714	0.691815	-0.709314	0.47813	0.553888	ENSMUSG00000030336	Cd27	protein_coding	21940
	1100.22	6.18199	0.505146	12.238	1.94693e-34	7.43792e-33	ENSMUSG00000035914	Cd276	protein_coding	102657
	26.0136	6.52566	1.3372	4.88008	1.06041e-06	3.83788e-06	ENSMUSG00000026012	Cd28	protein_coding	12487
	5294.53	-0.172681	0.173847	-0.993289	0.320569	0.396062	ENSMUSG00000061665	Cd2ap	protein_coding	12488
	2912.37	-0.261765	0.131334	-1.99312	0.0462488	0.0731039	ENSMUSG00000042502	Cd2bp2	protein_coding	70233
	252.127	5.85642	1.14453	5.11686	3.10672e-07	1.21283e-06	ENSMUSG00000034652	Cd300a	protein_coding	217303
	196.324	9.76698	1.92708	5.06828	4.01418e-07	1.53939e-06	ENSMUSG00000044811	Cd300c2	protein_coding	140497
	131.13	8.05292	1.63889	4.91364	8.93998e-07	3.27258e-06	ENSMUSG00000063193	Cd300lb	protein_coding	217304
	118.835	11.024	1.83415	6.01044	1.8502e-09	9.57852e-09	ENSMUSG00000034641	Cd300ld	protein_coding	217305
	99.2853	4.94524	0.91557	5.40127	6.61709e-08	2.82328e-07	ENSMUSG00000047798	Cd300lf	protein_coding	246746
	214.89	0.868164	0.673949	1.28817	0.197685	0.26157	ENSMUSG00000017309	Cd300lg	protein_coding	52685
	718.327	1.25336	0.24784	5.05714	4.25595e-07	1.62812e-06	ENSMUSG00000002308	Cd320	protein_coding	54219
	111.424	6.96039	1.04966	6.63108	3.3323e-11	2.15089e-10	ENSMUSG00000004609	Cd33	protein_coding	12489
	3388.07	2.22993	0.59217	3.7657	0.000166085	0.000425017	ENSMUSG00000002944	Cd36	protein_coding	12491
	240.542	4.77909	0.754419	6.33479	2.37662e-10	1.3776e-09	ENSMUSG00000030798	Cd37	protein_coding	12493
	92.806	2.21006	0.784142	2.81844	0.00482577	0.0094524	ENSMUSG00000029084	Cd38	protein_coding	12494
	683.393	0.185441	0.323589	0.573075	0.566594	0.637503	ENSMUSG00000047649	Cd3eap	protein_coding	70333
	25.3492	2.1401	1.31936	1.62208	NA	NA	ENSMUSG00000023274	Cd4	protein_coding	12504
	186.472	-2.78492	0.392078	-7.10297	1.22101e-12	9.16049e-12	ENSMUSG00000016493	Cd46	protein_coding	17221
	144.468	9.33703	1.61565	5.77911	7.50963e-09	3.61678e-08	ENSMUSG00000015355	Cd48	protein_coding	12506
	12.5539	1.61768	1.43483	1.12744	0.259556	0.330858	ENSMUSG00000024669	Cd5	protein_coding	12507
	207.81	6.78957	1.36364	4.97901	6.3911e-07	2.38916e-06	ENSMUSG00000000682	Cd52	protein_coding	23833
	439.35	-0.654578	0.292274	-2.2396	0.0251168	0.0422721	ENSMUSG00000026399	Cd55	protein_coding	13136
	31.7825	-1.02947	0.580879	-1.77225	0.0763523	0.11373	ENSMUSG00000068686	Cd59b	protein_coding	333883
	23378.6	0.596156	0.167804	3.5527	0.0003813	0.000918051	ENSMUSG00000025351	Cd63	protein_coding	12512
	1888.81	3.37627	0.608065	5.55249	2.81635e-08	1.2652e-07	ENSMUSG00000018774	Cd68	protein_coding	12514
	42.5553	7.69313	1.33311	5.77083	NA	NA	ENSMUSG00000030156	Cd69	protein_coding	12515
	76.9103	1.70328	0.948216	1.7963	NA	NA	ENSMUSG00000028459	Cd72	protein_coding	12517
	55.8928	-0.155335	0.551564	-0.281626	0.77823	0.822295	ENSMUSG00000003379	Cd79a	protein_coding	12518
	10179.6	0.0737792	0.226571	0.325634	0.744701	0.794754	ENSMUSG00000037706	Cd81	protein_coding	12520
	639.331	4.4049	0.99316	4.43523	9.19739e-06	2.87549e-05	ENSMUSG00000015396	Cd83	protein_coding	12522
	546.774	8.29455	1.15292	7.19438	6.27454e-13	4.82554e-12	ENSMUSG00000038147	Cd84	protein_coding	12523
	73.0938	6.72299	1.05529	6.37073	1.88135e-10	1.10598e-09	ENSMUSG00000022901	Cd86	protein_coding	12524
	7621.3	0.386363	0.255392	1.51283	0.130324	0.181988	ENSMUSG00000030342	Cd9	protein_coding	12527
	12.7584	3.22045	0.872368	3.69162	0.000222833	0.000558647	ENSMUSG00000028755	Cda	protein_coding	72269
	1146.17	-1.0865	0.154645	-7.02579	2.12857e-12	1.54354e-11	ENSMUSG00000021982	Cdadc1	protein_coding	71891
	895.068	-0.0346545	0.220832	-0.156927	0.875302	0.902116	ENSMUSG00000033102	Cdc14b	protein_coding	218294
	3774.21	-0.101493	0.143159	-0.708955	0.478352	0.554004	ENSMUSG00000038416	Cdc16	protein_coding	69957
	3109.91	5.39805	0.233829	23.0855	6.4766e-118	1.01445e-114	ENSMUSG00000006398	Cdc20	protein_coding	107995
	1612.32	1.01357	0.216463	4.68241	2.83523e-06	9.5893e-06	ENSMUSG00000032477	Cdc25a	protein_coding	12530
	414.741	5.99515	0.383269	15.6421	3.75955e-55	4.77463e-53	ENSMUSG00000044201	Cdc25c	protein_coding	12532
	1064.15	0.182733	0.0984847	1.85545	0.0635322	0.0968078	ENSMUSG00000066149	Cdc26	protein_coding	66440
	4348.08	0.348913	0.142606	2.44669	0.0144176	0.02563	ENSMUSG00000020687	Cdc27	protein_coding	217232
	2047.92	2.34196	0.207808	11.2698	1.84944e-29	5.09211e-28	ENSMUSG00000020307	Cdc34	protein_coding	216150
	51.1464	2.48418	0.410523	6.05127	1.43706e-09	7.5478e-09	ENSMUSG00000020870	Cdc34b	protein_coding	NA
	8993.05	0.518439	0.154473	3.35617	0.000790294	0.00180651	ENSMUSG00000019471	Cdc37	protein_coding	12539
	2317.06	0.00696502	0.0875111	0.0795902	0.936563	0.951411	ENSMUSG00000038446	Cdc40	protein_coding	71713
	16436	0.714805	0.226589	3.15464	0.00160697	0.00346172	ENSMUSG00000006699	Cdc42	protein_coding	12540
	4826.72	-0.448462	0.129469	-3.46387	0.000532462	0.00125332	ENSMUSG00000026490	Cdc42bpa	protein_coding	226751
	7200.06	0.000971744	0.126662	0.00767194	0.993879	0.995644	ENSMUSG00000021279	Cdc42bpb	protein_coding	217866
	1084	1.16716	0.254416	4.58759	4.48392e-06	1.46897e-05	ENSMUSG00000041598	Cdc42ep4	protein_coding	56699
	912.34	-0.920864	0.238142	-3.86687	0.000110243	0.000289997	ENSMUSG00000063838	Cdc42ep5	protein_coding	58804
	4681.28	0.0842937	0.148866	0.566238	0.571232	0.641748	ENSMUSG00000052298	Cdc42se2	protein_coding	72729
	1272.36	3.72784	0.272027	13.7039	9.61654e-43	5.972e-41	ENSMUSG00000000028	Cdc45	protein_coding	12544
	3015.98	0.534271	0.118606	4.50459	6.65011e-06	2.12144e-05	ENSMUSG00000023932	Cdc5l	protein_coding	71702
	970.456	5.15609	0.479765	10.7471	6.11417e-27	1.47084e-25	ENSMUSG00000017499	Cdc6	protein_coding	23834
	960.219	1.41558	0.195866	7.22727	4.9279e-13	3.83169e-12	ENSMUSG00000029283	Cdc7	protein_coding	12545
	4029.11	-0.340565	0.199276	-1.70901	0.0874484	0.128086	ENSMUSG00000026361	Cdc73	protein_coding	214498
	760.316	4.5739	0.31643	14.4547	2.34231e-47	1.85503e-45	ENSMUSG00000048922	Cdca2	protein_coding	108912
	1606.67	6.66501	0.473861	14.0653	6.20464e-45	4.33004e-43	ENSMUSG00000023505	Cdca3	protein_coding	14793
	1760.19	1.83874	0.240465	7.64661	2.06348e-14	1.84574e-13	ENSMUSG00000047832	Cdca4	protein_coding	71963
	651.55	1.79516	0.291789	6.15224	7.6398e-10	4.17274e-09	ENSMUSG00000021175	Cdca7l	protein_coding	217946
	1761.6	5.95745	0.339263	17.56	4.98925e-69	1.49646e-66	ENSMUSG00000028873	Cdca8	protein_coding	52276
	69.826	3.01105	0.771748	3.90159	9.55611e-05	0.000254222	ENSMUSG00000000303	Cdh1	protein_coding	12550
	26.3129	2.52559	0.736417	3.42956	0.000604558	0.00141311	ENSMUSG00000022321	Cdh10	protein_coding	320873
	315.981	1.89941	0.510076	3.72378	0.000196261	0.000496533	ENSMUSG00000031673	Cdh11	protein_coding	12552
	8107.46	-2.53866	0.212645	-11.9384	7.46013e-33	2.56501e-31	ENSMUSG00000031841	Cdh13	protein_coding	12554
	16.7596	1.85078	0.800477	2.3121	0.0207723	0.0356021	ENSMUSG00000028217	Cdh17	protein_coding	12557
	654.84	4.09873	0.670983	6.10855	1.00539e-09	5.40746e-09	ENSMUSG00000047216	Cdh19	protein_coding	227485
	46.6595	0.305359	0.792036	0.385536	0.69984	0.7568	ENSMUSG00000050840	Cdh20	protein_coding	23836
	303.992	-1.13606	0.272834	-4.16395	3.12792e-05	8.95316e-05	ENSMUSG00000012819	Cdh23	protein_coding	22295
	316.361	0.298755	0.19534	1.52941	0.126163	0.176861	ENSMUSG00000059674	Cdh24	protein_coding	239096
	34.1645	4.41397	0.663201	6.65555	2.82236e-11	1.84028e-10	ENSMUSG00000061048	Cdh3	protein_coding	12560
	118.252	-0.768229	0.545897	-1.40728	0.159345	0.217017	ENSMUSG00000039385	Cdh6	protein_coding	12563
	36.3369	2.12243	0.753551	2.81658	0.00485384	0.00949683	ENSMUSG00000021803	Cdhr1	protein_coding	170677
	3088.94	-1.63888	0.143282	-11.4381	2.69656e-30	7.8217e-29	ENSMUSG00000004071	Cdip1	protein_coding	66626
	2017.06	1.06664	0.163226	6.53479	6.36994e-11	3.97435e-10	ENSMUSG00000030682	Cdipt	protein_coding	52858
	12.456	0.900231	0.672565	1.3385	0.180732	0.242046	ENSMUSG00000097075	Cdiptos	protein_coding	381922
	3188.16	6.16063	0.385038	16	1.27715e-57	1.87541e-55	ENSMUSG00000019942	Cdk1	protein_coding	12534
	970.811	-1.07325	0.174973	-6.13383	8.57874e-10	4.6567e-09	ENSMUSG00000033862	Cdk10	protein_coding	234854
	5261.51	-0.419072	0.136361	-3.07326	0.00211737	0.00444507	ENSMUSG00000029062	Cdk11b	protein_coding	12537
	3578.82	-0.169006	0.12555	-1.34613	0.178261	0.239032	ENSMUSG00000003119	Cdk12	protein_coding	69131
	3796.19	-0.0890258	0.124546	-0.714801	0.474732	0.550806	ENSMUSG00000041297	Cdk13	protein_coding	69562
	4334.91	-1.91895	0.169016	-11.3537	7.11064e-30	2.00477e-28	ENSMUSG00000028926	Cdk14	protein_coding	18647
	15.6124	1.20647	0.751517	1.60538	0.108409	0.15454	ENSMUSG00000026023	Cdk15	protein_coding	271697
	1952.32	-0.0990848	0.179907	-0.550755	0.581802	0.651494	ENSMUSG00000020015	Cdk17	protein_coding	237459
	296.74	2.74311	0.298313	9.19543	3.73503e-20	5.43372e-19	ENSMUSG00000026437	Cdk18	protein_coding	18557
	1795.75	-0.5269	0.277812	-1.89661	0.0578794	0.0892112	ENSMUSG00000038481	Cdk19	protein_coding	78334
	2336.45	0.954744	0.145184	6.57608	4.83014e-11	3.06024e-10	ENSMUSG00000025358	Cdk2	protein_coding	12566
	548.748	-0.263709	0.331777	-0.79484	0.426707	0.503497	ENSMUSG00000021483	Cdk20	protein_coding	105278
	1674.63	1.25074	0.205297	6.09235	1.11264e-09	5.94578e-09	ENSMUSG00000029394	Cdk2ap1	protein_coding	13445
	9534.78	1.43628	0.139149	10.3219	5.61221e-25	1.14826e-23	ENSMUSG00000006728	Cdk4	protein_coding	12567
	1216.59	-0.500904	0.179476	-2.79093	0.00525574	0.0102151	ENSMUSG00000028969	Cdk5	protein_coding	12568
	521.697	2.48835	0.353653	7.03612	1.97662e-12	1.44151e-11	ENSMUSG00000048895	Cdk5r1	protein_coding	12569
	5.86525	1.27417	1.76209	0.7231	0.469619	0.545944	ENSMUSG00000090071	Cdk5r2	protein_coding	12570
	3108.05	0.362583	0.130525	2.77789	0.00547137	0.010596	ENSMUSG00000039298	Cdk5rap2	protein_coding	214444
	1653.58	0.166457	0.168295	0.989076	0.322626	0.398219	ENSMUSG00000018669	Cdk5rap3	protein_coding	80280
	6507.19	4.71839	0.305657	15.4369	9.2493e-54	1.06875e-51	ENSMUSG00000040274	Cdk6	protein_coding	12571
	2096.76	0.0198053	0.154446	0.128235	0.897963	0.921093	ENSMUSG00000069089	Cdk7	protein_coding	12572
	3320.11	-0.267644	0.251365	-1.06476	0.286983	0.36055	ENSMUSG00000029635	Cdk8	protein_coding	264064
	831.614	-0.245028	0.13016	-1.88251	0.0597672	0.0917711	ENSMUSG00000006191	Cdkal1	protein_coding	68916
	6.94711	1.12071	1.21654	0.921228	0.356932	0.432422	ENSMUSG00000020990	Cdkl1	protein_coding	71091
	351.588	-0.146588	0.287515	-0.509844	0.610161	0.677278	ENSMUSG00000029403	Cdkl2	protein_coding	53886
	333.225	0.423747	0.231647	1.82928	0.0673581	0.101981	ENSMUSG00000020389	Cdkl3	protein_coding	213084
	17379.7	0.83989	0.398534	2.10745	0.0350785	0.0571282	ENSMUSG00000023067	Cdkn1a	protein_coding	12575
	5434.69	-1.1012	0.257156	-4.28221	1.8505e-05	5.51862e-05	ENSMUSG00000003031	Cdkn1b	protein_coding	12576
	3031.71	2.28528	0.356556	6.40932	1.46174e-10	8.70929e-10	ENSMUSG00000037664	Cdkn1c	protein_coding	12577
	353.463	3.59944	0.409399	8.79202	1.4689e-18	1.90148e-17	ENSMUSG00000044303	Cdkn2a	protein_coding	12578
	1116.1	1.14061	0.118559	9.62063	6.54295e-22	1.08131e-20	ENSMUSG00000020392	Cdkn2aipnl	protein_coding	52626
	125.014	2.1925	0.33065	6.63087	3.33716e-11	2.15206e-10	ENSMUSG00000073802	Cdkn2b	protein_coding	12579
	1368.13	0.834096	0.27147	3.07251	0.00212265	0.00445482	ENSMUSG00000028551	Cdkn2c	protein_coding	12580
	954.814	-0.0880176	0.256833	-0.342703	0.731822	0.783689	ENSMUSG00000096472	Cdkn2d	protein_coding	12581
	201.293	4.3081	0.354935	12.1377	6.66468e-34	2.45306e-32	ENSMUSG00000037628	Cdkn3	protein_coding	72391
	72.8396	-0.380493	0.404728	-0.940119	0.347156	0.422833	ENSMUSG00000039496	Cdnf	protein_coding	227526
	20989.4	-2.33885	0.256845	-9.10607	8.54228e-20	1.21392e-18	ENSMUSG00000038119	Cdon	protein_coding	57810
	245.505	0.74859	0.170821	4.38232	1.17422e-05	3.60866e-05	ENSMUSG00000064284	Cdpf1	protein_coding	72355
	942.288	1.06144	0.304177	3.48956	0.000483816	0.00114879	ENSMUSG00000030878	Cdr2	protein_coding	12585
	956.153	0.494854	0.161907	3.05642	0.00224001	0.00467882	ENSMUSG00000050910	Cdr2l	protein_coding	237988
	41.8523	1.75556	0.691016	2.54055	0.0110677	0.0201292	ENSMUSG00000029330	Cds1	protein_coding	74596
	45.1077	3.51553	0.512614	6.85804	6.98115e-12	4.84794e-11	ENSMUSG00000039518	Cdsn	protein_coding	386463
	1791.13	2.88602	0.200929	14.3634	8.78307e-47	6.72907e-45	ENSMUSG00000006585	Cdt1	protein_coding	67177
	1164.95	-0.0534443	0.218409	-0.244698	0.80669	0.845684	ENSMUSG00000059288	Cdyl	protein_coding	12593
	269.242	1.76693	0.212319	8.32206	8.64485e-17	9.50596e-16	ENSMUSG00000031758	Cdyl2	protein_coding	75796
	178.385	0.611168	0.435714	1.40268	0.160711	0.218576	ENSMUSG00000074272	Ceacam1	protein_coding	26365
	9.82786	6.38163	1.70124	3.75117	0.000176008	0.000448678	ENSMUSG00000014686	Ceacam16	protein_coding	330483
	25.6222	-5.07173	0.994497	-5.0998	3.40017e-07	1.31826e-06	ENSMUSG00000054385	Ceacam2	protein_coding	26367
	1984.25	-0.239149	0.442242	-0.540766	0.588669	0.65802	ENSMUSG00000034957	Cebpa	protein_coding	12606
	17962.5	-4.66612	0.333064	-14.0097	1.36016e-44	9.28828e-43	ENSMUSG00000071637	Cebpd	protein_coding	12609
	11.9326	-2.54056	1.03326	-2.45878	0.0139409	0.0248735	ENSMUSG00000052435	Cebpe	protein_coding	110794
	2709.57	-0.0757125	0.139213	-0.543863	0.586536	0.65591	ENSMUSG00000056216	Cebpg	protein_coding	12611
	3978.75	-3.36281	0.235234	-14.2956	2.33177e-46	1.74846e-44	ENSMUSG00000071226	Cecr2	protein_coding	330409
	91.6211	0.633421	0.416476	1.52091	0.128284	0.179459	ENSMUSG00000034818	Celf5	protein_coding	319586
	93.7104	1.40133	0.546069	2.56622	0.0102815	0.0188343	ENSMUSG00000016028	Celsr1	protein_coding	12614
	25.6104	2.94472	0.859785	3.42496	0.000614898	0.00143632	ENSMUSG00000023473	Celsr3	protein_coding	107934
	39.8352	3.71581	1.04716	3.54846	0.000387487	0.000931833	ENSMUSG00000052353	Cemip	protein_coding	80982
	24.14	2.07427	0.670986	3.09137	0.00199234	0.00421205	ENSMUSG00000060240	Cend1	protein_coding	57754
	2578.59	4.5189	0.197401	22.8919	5.59008e-116	7.88033e-113	ENSMUSG00000029177	Cenpa	protein_coding	12615
	1261.1	0.357472	0.228221	1.56635	0.117268	0.165826	ENSMUSG00000029253	Cenpc1	protein_coding	12617
	2888.28	5.45785	0.376328	14.5029	1.16164e-47	9.57639e-46	ENSMUSG00000045328	Cenpe	protein_coding	229841
	3121.9	6.51501	0.634189	10.273	9.32763e-25	1.89114e-23	ENSMUSG00000026605	Cenpf	protein_coding	108000
	447.197	5.16595	0.435159	11.8714	1.66633e-32	5.61968e-31	ENSMUSG00000045273	Cenph	protein_coding	26886
	845.379	4.71273	0.277083	17.0084	7.11413e-65	1.7831e-62	ENSMUSG00000031262	Cenpi	protein_coding	102920
	177.055	4.18599	0.377598	11.0858	1.47003e-28	3.86623e-27	ENSMUSG00000021714	Cenpk	protein_coding	60411
	498.051	2.2812	0.284114	8.02916	9.81397e-16	9.8961e-15	ENSMUSG00000026708	Cenpl	protein_coding	70454
	166.143	5.74637	0.540795	10.6258	2.26113e-26	5.19986e-25	ENSMUSG00000068101	Cenpm	protein_coding	66570
	521.538	0.22093	0.197514	1.11856	0.26333	0.335123	ENSMUSG00000020652	Cenpo	protein_coding	52504
	273.821	2.73306	0.215067	12.7079	5.344e-37	2.43801e-35	ENSMUSG00000021391	Cenpp	protein_coding	66336
	905.079	0.745515	0.230335	3.23665	0.00120941	0.00266851	ENSMUSG00000023919	Cenpq	protein_coding	83815
	296.344	4.08188	0.31751	12.8559	7.96753e-38	3.83339e-36	ENSMUSG00000073705	Cenps	protein_coding	69928
	960.255	1.63479	0.197998	8.25657	1.49913e-16	1.62438e-15	ENSMUSG00000036672	Cenpt	protein_coding	320394
	164.624	2.99888	0.33937	8.83662	9.86591e-19	1.29587e-17	ENSMUSG00000031629	Cenpu	protein_coding	71876
	488.982	0.7004	0.234018	2.99294	0.00276305	0.00567547	ENSMUSG00000018509	Cenpv	protein_coding	73139
	255.533	3.95213	0.2886	13.6941	1.10078e-42	6.80603e-41	ENSMUSG00000075266	Cenpw	protein_coding	66311
	557.984	0.679988	0.208553	3.26051	0.00111211	0.00247083	ENSMUSG00000025144	Cenpx	protein_coding	20892
	2509.68	-0.101588	0.114239	-0.889256	0.373866	0.450203	ENSMUSG00000039523	Cep104	protein_coding	230967
	525.442	-1.69906	0.190994	-8.89588	5.79573e-19	7.72965e-18	ENSMUSG00000020728	Cep112	protein_coding	76380
	2498.23	-0.45863	0.141547	-3.24014	0.00119472	0.00263981	ENSMUSG00000048799	Cep120	protein_coding	225523
	360.1	0.536171	0.286531	1.87125	0.0613102	0.0938425	ENSMUSG00000040729	Cep126	protein_coding	234915
	1756.39	-1.85666	0.148596	-12.4947	7.98422e-36	3.32016e-34	ENSMUSG00000061533	Cep128	protein_coding	75216
	1083.89	0.111931	0.273318	0.409527	0.682153	0.741084	ENSMUSG00000039781	Cep131	protein_coding	12009
	1347.61	-0.396029	0.167468	-2.36481	0.0180393	0.0313641	ENSMUSG00000036403	Cep135	protein_coding	381644
	1031.58	1.04233	0.237499	4.38878	1.13988e-05	3.51231e-05	ENSMUSG00000056919	Cep162	protein_coding	382090
	4649.76	1.29495	0.208735	6.20379	5.51195e-10	3.05312e-09	ENSMUSG00000057335	Cep170	protein_coding	545389
	3171.4	0.610724	0.357613	1.70778	0.0876778	0.128362	ENSMUSG00000072825	Cep170b	protein_coding	217882
	464.715	0.532134	0.287301	1.85218	0.0639998	0.0974151	ENSMUSG00000035790	Cep19	protein_coding	66994
	1106.06	0.856011	0.252525	3.38981	0.00069941	0.00161368	ENSMUSG00000019971	Cep290	protein_coding	216274
	122.765	-1.66836	0.404226	-4.12729	3.67066e-05	0.00010422	ENSMUSG00000076433	Cep295nl	protein_coding	58251
	4156.76	-0.0983324	0.175121	-0.561512	0.574449	0.644592	ENSMUSG00000033671	Cep350	protein_coding	74081
	499.628	1.37697	0.202101	6.81329	9.53927e-12	6.54062e-11	ENSMUSG00000029790	Cep41	protein_coding	83922
	677.21	-0.642483	0.168462	-3.81382	0.000136836	0.000354721	ENSMUSG00000038215	Cep44	protein_coding	382010
	1493.01	6.58414	0.538143	12.2349	2.02271e-34	7.68574e-33	ENSMUSG00000024989	Cep55	protein_coding	74107
	1983.15	-0.0787776	0.181965	-0.432926	0.665068	0.726555	ENSMUSG00000031922	Cep57	protein_coding	74360
	488.729	0.460295	0.200018	2.30127	0.0213763	0.0365086	ENSMUSG00000019813	Cep57l1	protein_coding	103268
	1804.14	-0.518077	0.167357	-3.09564	0.00196392	0.00415883	ENSMUSG00000032534	Cep63	protein_coding	28135
	2083.52	-0.587654	0.150996	-3.89184	9.94856e-05	0.000264065	ENSMUSG00000044066	Cep68	protein_coding	216543
	178.675	1.08188	0.242879	4.45438	8.41358e-06	2.64864e-05	ENSMUSG00000021572	Cep72	protein_coding	74470
	2337.89	0.373976	0.112724	3.31763	0.000907849	0.00205128	ENSMUSG00000020024	Cep83	protein_coding	77048
	1211.99	1.0311	0.189598	5.43837	5.37694e-08	2.32013e-07	ENSMUSG00000037443	Cep85	protein_coding	70012
	648.913	-1.71458	0.304283	-5.63481	1.75254e-08	8.079e-08	ENSMUSG00000038594	Cep85l	protein_coding	100038725
	1280.55	0.66906	0.164471	4.06795	4.74285e-05	0.000132291	ENSMUSG00000023072	Cep89	protein_coding	72140
	1148.29	-1.07434	0.207966	-5.16596	2.39204e-07	9.50948e-07	ENSMUSG00000018372	Cep95	protein_coding	320162
	7.23409	0.875317	1.1973	0.731078	0.464732	0.541432	ENSMUSG00000038192	Cer1	protein_coding	12622
	3157.76	-0.173303	0.332251	-0.521603	0.601947	0.669954	ENSMUSG00000035891	Cerk	protein_coding	223753
	18.9686	1.56332	0.765133	2.0432	0.0410324	0.0657732	ENSMUSG00000030510	Cers3	protein_coding	545975
	1253.65	-1.7654	0.230825	-7.6482	2.03812e-14	1.82422e-13	ENSMUSG00000008206	Cers4	protein_coding	67260
	2417.21	0.702442	0.108825	6.45476	1.08387e-10	6.58877e-10	ENSMUSG00000023021	Cers5	protein_coding	71949
	2175.41	2.01212	0.212673	9.4611	3.04733e-21	4.82677e-20	ENSMUSG00000027035	Cers6	protein_coding	241447
	15.8367	5.28925	1.10648	4.78025	1.75077e-06	6.1227e-06	ENSMUSG00000031886	Ces2e	protein_coding	234673
	38.8738	1.8756	0.579373	3.23729	0.00120672	0.00266382	ENSMUSG00000031877	Ces2g	protein_coding	72361
	2441.39	0.201341	0.164654	1.22281	0.221401	0.288375	ENSMUSG00000021537	Cetn3	protein_coding	12626
	47.0911	-1.59865	0.394359	-4.05379	5.03938e-05	0.000140036	ENSMUSG00000048794	Cfap100	protein_coding	243538
	21.6475	-0.108688	0.431811	-0.251703	0.801271	0.840964	ENSMUSG00000026649	Cfap126	protein_coding	75472
	1676.58	0.100119	0.141078	0.709671	0.477908	0.553717	ENSMUSG00000031796	Cfap20	protein_coding	14894
	1123.43	1.2819	0.245482	5.22197	1.77032e-07	7.15486e-07	ENSMUSG00000022972	Cfap298	protein_coding	68001
	330.021	0.240552	0.328063	0.73325	0.463406	0.540245	ENSMUSG00000053070	Cfap300	protein_coding	234912
	1555.76	0.947528	0.191768	4.94102	7.77161e-07	2.86797e-06	ENSMUSG00000020462	Cfap36	protein_coding	216618
	666.145	-0.398202	0.129788	-3.06809	0.0021543	0.00451721	ENSMUSG00000020284	Cfap410	protein_coding	67884
	19.6444	2.73599	0.867969	3.15217	0.00162061	0.00348896	ENSMUSG00000026546	Cfap45	protein_coding	71870
	32.2861	-3.20008	0.593468	-5.39217	6.96137e-08	2.96031e-07	ENSMUSG00000049571	Cfap46	protein_coding	212124
	11.7556	3.05871	1.16819	2.61833	0.00883612	0.0164309	ENSMUSG00000020014	Cfap54	protein_coding	380654
	190.901	0.919862	0.425783	2.1604	0.0307419	0.0507813	ENSMUSG00000040473	Cfap69	protein_coding	207686
	9.45475	-1.80641	0.828699	-2.17981	0.0292714	0.0486316	ENSMUSG00000094282	Cfap73	protein_coding	546886
	61.4363	1.19378	0.399784	2.98605	0.00282602	0.00579637	ENSMUSG00000078490	Cfap74	protein_coding	544678
	1172.41	-0.162188	0.163908	-0.989501	0.322418	0.397997	ENSMUSG00000031631	Cfap97	protein_coding	66756
	3529.78	0.855594	0.148572	5.7588	8.47138e-09	4.05092e-08	ENSMUSG00000031954	Cfdp1	protein_coding	23837
	24784.8	-4.69685	0.324227	-14.4863	1.4789e-47	1.18455e-45	ENSMUSG00000026365	Cfh	protein_coding	12628
	15.7033	-6.65315	1.38425	-4.80631	1.53744e-06	5.40212e-06	ENSMUSG00000033898	Cfhr2	protein_coding	545366
	7160.19	0.0225509	0.13381	0.16853	0.866167	0.895187	ENSMUSG00000062929	Cfl2	protein_coding	12632
	4733.71	-0.0525809	0.170893	-0.307683	0.758323	0.80621	ENSMUSG00000026031	Cflar	protein_coding	12633
	16.339	-0.178635	0.973925	-0.183418	0.85447	0.885826	ENSMUSG00000041301	Cftr	protein_coding	12638
	342.032	1.13694	0.21041	5.40345	6.53717e-08	2.79256e-07	ENSMUSG00000032344	Cgas	protein_coding	214763
	896.605	1.07711	0.231621	4.65032	3.31425e-06	1.10923e-05	ENSMUSG00000032232	Cgnl1	protein_coding	68178
	442.908	5.35538	0.386386	13.8602	1.10396e-43	7.07387e-42	ENSMUSG00000029161	Cgref1	protein_coding	68567
	747.005	0.045323	0.146927	0.308472	0.757723	0.805795	ENSMUSG00000055128	Cgrrf1	protein_coding	68755
	277.997	1.2658	0.25027	5.05774	4.2426e-07	1.62345e-06	ENSMUSG00000020309	Chac2	protein_coding	68044
	152.08	0.646731	0.791112	0.817496	0.413645	0.491003	ENSMUSG00000039084	Chad	protein_coding	12643
	163.916	0.477758	0.654875	0.729541	0.465671	0.542257	ENSMUSG00000063765	Chadl	protein_coding	214685
	1487.45	3.21467	0.213319	15.0698	2.56023e-51	2.71366e-49	ENSMUSG00000002835	Chaf1a	protein_coding	27221
	1984.16	-0.265792	0.242917	-1.09417	0.273881	0.346301	ENSMUSG00000047710	Champ1	protein_coding	101994
	1446.09	1.27854	0.184261	6.93874	3.95619e-12	2.80677e-11	ENSMUSG00000063787	Chchd1	protein_coding	66121
	626.921	3.51389	0.323531	10.861	1.76726e-27	4.34783e-26	ENSMUSG00000049422	Chchd10	protein_coding	103172
	3934.71	0.984183	0.211865	4.64534	3.39523e-06	1.13418e-05	ENSMUSG00000070493	Chchd2	protein_coding	14004
	4367.17	1.53023	0.1319	11.6015	4.05027e-31	1.21741e-29	ENSMUSG00000053768	Chchd3	protein_coding	66075
	1583.02	1.69272	0.27555	6.14308	8.09385e-10	4.40877e-09	ENSMUSG00000034203	Chchd4	protein_coding	72170
	442.337	1.0823	0.221676	4.88236	1.04823e-06	3.79773e-06	ENSMUSG00000030086	Chchd6	protein_coding	66098
	401.484	0.223046	0.211	1.05709	0.290471	0.364011	ENSMUSG00000042198	Chchd7	protein_coding	66433
	5989.11	0.184254	0.203746	0.904331	0.36582	0.44171	ENSMUSG00000023852	Chd1	protein_coding	12648
	6748.55	-1.80682	0.124707	-14.4885	1.43298e-47	1.15433e-45	ENSMUSG00000078671	Chd2	protein_coding	244059
	3932.51	1.47614	0.291979	5.05566	4.2891e-07	1.63991e-06	ENSMUSG00000018474	Chd3	protein_coding	216848
	25700.3	0.276744	0.18527	1.49373	0.135246	0.187838	ENSMUSG00000063870	Chd4	protein_coding	107932
	153.815	-1.23849	0.318416	-3.88952	0.000100442	0.000266453	ENSMUSG00000005045	Chd5	protein_coding	269610
	6690.46	-1.3893	0.133917	-10.3743	3.24414e-25	6.82577e-24	ENSMUSG00000041235	Chd7	protein_coding	320790
	7582.64	-0.73504	0.103901	-7.07442	1.5008e-12	1.11293e-11	ENSMUSG00000053754	Chd8	protein_coding	67772
	5166.34	-1.36054	0.208246	-6.53334	6.43172e-11	4.00831e-10	ENSMUSG00000056608	Chd9	protein_coding	109151
	81.8607	-0.665328	0.847676	-0.784885	0.432521	0.50942	ENSMUSG00000015970	Chdh	protein_coding	218865
	773.984	3.31367	0.270813	12.236	1.99659e-34	7.607e-33	ENSMUSG00000032113	Chek1	protein_coding	12649
	382.554	1.65552	0.2707	6.11569	9.61377e-10	5.1846e-09	ENSMUSG00000029521	Chek2	protein_coding	50883
	4030.93	-0.0304368	0.157594	-0.193134	0.846854	0.879605	ENSMUSG00000052488	Cherp	protein_coding	27967
	1461.79	0.272953	0.144106	1.89411	0.0582098	0.0896555	ENSMUSG00000014668	Chfr	protein_coding	231600
	9.9713	6.36618	1.45536	4.37429	1.21829e-05	3.73353e-05	ENSMUSG00000021194	Chga	protein_coding	12652
	2237.43	-0.825735	0.119978	-6.88237	5.88664e-12	4.11015e-11	ENSMUSG00000029229	Chic2	protein_coding	74277
	1002.03	0.196315	0.172532	1.13785	0.255184	0.326052	ENSMUSG00000025512	Chid1	protein_coding	68038
	91.0819	3.27192	0.873502	3.74575	0.000179852	0.000457897	ENSMUSG00000064246	Chil1	protein_coding	12654
	2774.45	-1.54989	0.167524	-9.25175	2.2085e-20	3.26002e-19	ENSMUSG00000022617	Chkb	protein_coding	12651
	607.009	4.29986	0.659539	6.51949	7.05472e-11	4.37914e-10	ENSMUSG00000030077	Chl1	protein_coding	12661
	2870.24	0.0345891	0.100843	0.342998	0.7316	0.783511	ENSMUSG00000000743	Chmp1a	protein_coding	234852
	3222.75	-0.535435	0.150183	-3.56521	0.000363561	0.000878794	ENSMUSG00000033916	Chmp2a	protein_coding	68953
	2335.58	-0.176502	0.10611	-1.66338	0.096237	0.139344	ENSMUSG00000004843	Chmp2b	protein_coding	68942
	4086.32	0.0247406	0.100455	0.246284	0.805462	0.844711	ENSMUSG00000053119	Chmp3	protein_coding	66700
	2419.31	0.688885	0.161499	4.26557	1.99388e-05	5.90624e-05	ENSMUSG00000028419	Chmp5	protein_coding	76959
	1480.57	1.03386	0.202672	5.10118	3.37535e-07	1.31045e-06	ENSMUSG00000025371	Chmp6	protein_coding	208092
	2815.24	-0.302266	0.121896	-2.47971	0.0131489	0.0235768	ENSMUSG00000034190	Chmp7	protein_coding	105513
	52.1644	2.62513	0.678385	3.86967	0.000108981	0.000287105	ENSMUSG00000004633	Chn2	protein_coding	69993
	48410	-7.16665	0.414959	-17.2707	7.81555e-67	2.07879e-64	ENSMUSG00000022860	Chodl	protein_coding	246048
	3094.97	0.825243	0.267986	3.07943	0.00207399	0.00436439	ENSMUSG00000001774	Chordc1	protein_coding	66917
	73.2788	0.849078	0.722977	1.17442	0.240227	0.309777	ENSMUSG00000030865	Chp2	protein_coding	70261
	2216.03	0.164703	0.203731	0.808436	0.41884	0.496167	ENSMUSG00000032997	Chpf	protein_coding	74241
	1054.77	-0.290875	0.22913	-1.26948	0.204271	0.268972	ENSMUSG00000038181	Chpf2	protein_coding	100910
	2693.08	-1.47362	0.153277	-9.61415	6.96836e-22	1.14758e-20	ENSMUSG00000060002	Chpt1	protein_coding	212862
	1082.84	0.0315974	0.179369	0.176159	0.860169	0.890163	ENSMUSG00000068391	Chrac1	protein_coding	93696
	874.076	-2.35545	0.314926	-7.47939	7.46659e-14	6.30656e-13	ENSMUSG00000006958	Chrd	protein_coding	12667
	3940.63	-6.81547	0.557699	-12.2207	2.4102e-34	9.06044e-33	ENSMUSG00000030732	Chrdl2	protein_coding	69121
	360.987	-2.09506	0.454654	-4.60803	4.06509e-06	1.34048e-05	ENSMUSG00000046159	Chrm3	protein_coding	12671
	10650.3	3.03687	0.23812	12.7535	2.97939e-37	1.37256e-35	ENSMUSG00000027107	Chrna1	protein_coding	11435
	4.91957	4.10079	1.72638	2.37536	0.0175316	0.0305719	ENSMUSG00000022041	Chrna2	protein_coding	110902
	5.64386	-2.7733	1.3816	-2.00731	0.0447163	0.0709871	ENSMUSG00000035594	Chrna5	protein_coding	110835
	157.78	-2.26933	0.261197	-8.68818	3.68307e-18	4.61103e-17	ENSMUSG00000030525	Chrna7	protein_coding	11441
	11465.6	-1.84818	0.218091	-8.47436	2.36373e-17	2.738e-16	ENSMUSG00000041189	Chrnb1	protein_coding	11443
	2445.56	6.20897	0.383411	16.194	5.55578e-59	9.10696e-57	ENSMUSG00000026251	Chrnd	protein_coding	11447
	1425.15	6.90913	0.566856	12.1885	3.57875e-34	1.33819e-32	ENSMUSG00000026253	Chrng	protein_coding	11449
	85.9034	-0.710437	0.367752	-1.93184	0.0533791	0.0829643	ENSMUSG00000026080	Chst10	protein_coding	98388
	1506.55	3.61911	0.290166	12.4725	1.05403e-35	4.37019e-34	ENSMUSG00000034612	Chst11	protein_coding	58250
	504.187	-0.296379	0.401041	-0.739023	0.459893	0.536649	ENSMUSG00000036599	Chst12	protein_coding	59031
	13.9098	4.13185	1.07441	3.8457	0.000120209	0.00031416	ENSMUSG00000056643	Chst13	protein_coding	71797
	752.852	-1.18588	0.410499	-2.88889	0.0038661	0.00773055	ENSMUSG00000030930	Chst15	protein_coding	77590
	593.877	1.60937	0.36385	4.42316	9.72684e-06	3.02825e-05	ENSMUSG00000033350	Chst2	protein_coding	54371
	645.674	-1.74887	0.657842	-2.6585	0.00784892	0.0147509	ENSMUSG00000057337	Chst3	protein_coding	53374
	93.907	-0.880526	0.336378	-2.61766	0.00885341	0.0164587	ENSMUSG00000060402	Chst8	protein_coding	68947
	654.284	1.03365	0.203907	5.06921	3.99465e-07	1.53273e-06	ENSMUSG00000032640	Chsy1	protein_coding	269941
	955.628	2.96127	0.233301	12.693	6.4701e-37	2.93276e-35	ENSMUSG00000019214	Chtf18	protein_coding	214901
	3888.37	0.599984	0.16181	3.70796	0.000208939	0.000526002	ENSMUSG00000046691	Chtf8	protein_coding	214987
	3562.53	-0.246726	0.187108	-1.31863	0.187292	0.249717	ENSMUSG00000025199	Chuk	protein_coding	12675
	291.824	-0.173028	0.194636	-0.888983	0.374012	0.45029	ENSMUSG00000090258	Churc1	protein_coding	211151
	1826.12	2.31849	0.179163	12.9407	2.65123e-38	1.28877e-36	ENSMUSG00000032381	Ciao2a	protein_coding	68250
	1049.41	1.28637	0.132554	9.70447	2.88566e-22	4.90701e-21	ENSMUSG00000031879	Ciao2b	protein_coding	68523
	1113.82	0.385782	0.163643	2.35746	0.0184006	0.0319253	ENSMUSG00000002280	Ciao3	protein_coding	67563
	2456	1.55436	0.226276	6.86932	6.45079e-12	4.48849e-11	ENSMUSG00000031781	Ciapin1	protein_coding	109006
	781.141	2.05706	0.132103	15.5716	1.13513e-54	1.39147e-52	ENSMUSG00000030538	Cib1	protein_coding	23991
	7552.79	-0.331066	0.194404	-1.70298	0.0885725	0.129563	ENSMUSG00000005442	Cic	protein_coding	71722
	13.1791	0.225629	0.824003	0.273821	0.784222	0.826927	ENSMUSG00000022219	Cideb	protein_coding	12684
	64.3091	1.12306	1.0089	1.11315	0.265645	0.337581	ENSMUSG00000022504	Ciita	protein_coding	12265
	1695.05	-0.317634	0.200161	-1.5869	0.112536	0.159793	ENSMUSG00000009828	Cilk1	protein_coding	56542
	1097.55	4.27072	0.862317	4.95261	7.32231e-07	2.71139e-06	ENSMUSG00000042254	Cilp	protein_coding	214425
	209.135	0.475401	0.787656	0.603564	0.546133	0.617736	ENSMUSG00000044006	Cilp2	protein_coding	68709
	1244.86	0.444302	0.167593	2.65108	0.00802339	0.0150435	ENSMUSG00000021276	Cinp	protein_coding	67236
	1536.24	0.365492	0.198912	1.83745	0.0661431	0.100292	ENSMUSG00000034157	Cipc	protein_coding	217732
	3520.49	-1.56537	0.298372	-5.24636	1.55133e-07	6.30416e-07	ENSMUSG00000045193	Cirbp	protein_coding	12696
	1038.3	1.84757	0.159427	11.5888	4.69526e-31	1.40828e-29	ENSMUSG00000037710	Cisd1	protein_coding	52637
	2353.96	0.116227	0.222018	0.523502	0.600625	0.668694	ENSMUSG00000028165	Cisd2	protein_coding	67006
	489.052	0.85279	0.213355	3.99705	6.41374e-05	0.000175154	ENSMUSG00000078695	Cisd3	protein_coding	217149
	220.248	-2.93862	0.883954	-3.32441	0.000886068	0.00200432	ENSMUSG00000032578	Cish	protein_coding	12700
	1864.4	1.3468	0.234997	5.73113	9.97641e-09	4.71621e-08	ENSMUSG00000029516	Cit	protein_coding	12704
	5878.98	0.0657671	0.236801	0.277732	0.781218	0.824499	ENSMUSG00000039910	Cited2	protein_coding	17684
	15.8391	0.409027	0.538141	0.760075	0.44721	0.52418	ENSMUSG00000070803	Cited4	protein_coding	56222
	2148.47	4.65377	0.298789	15.5754	1.06967e-54	1.33444e-52	ENSMUSG00000037725	Ckap2	protein_coding	80986
	3841.29	1.86054	0.308744	6.02615	1.6791e-09	8.72798e-09	ENSMUSG00000046841	Ckap4	protein_coding	216197
	1731.99	3.01646	0.362307	8.32571	8.38229e-17	9.23887e-16	ENSMUSG00000001270	Ckb	protein_coding	12709
	183.883	0.48837	0.271816	1.79669	0.0723845	0.108484	ENSMUSG00000054400	Cklf	protein_coding	75458
	210.245	0.420306	0.596426	0.704708	0.480992	0.556613	ENSMUSG00000030399	Ckm	protein_coding	12715
	14.3745	-3.56447	0.951308	-3.74691	0.000179024	0.000455953	ENSMUSG00000021622	Ckmt2	protein_coding	76722
	584.265	4.39525	0.403382	10.896	1.20434e-27	2.99957e-26	ENSMUSG00000062248	Cks2	protein_coding	66197
	4294.09	0.572768	0.112311	5.09983	3.39966e-07	1.31826e-06	ENSMUSG00000064302	Clasp1	protein_coding	76707
	4706.54	-0.875296	0.137822	-6.35093	2.14022e-10	1.24724e-09	ENSMUSG00000033392	Clasp2	protein_coding	76499
	2601.79	-1.00916	0.120019	-8.40835	4.15832e-17	4.716e-16	ENSMUSG00000061028	Clasrp	protein_coding	53609
	217.21	1.66325	0.372608	4.46382	8.05127e-06	2.54026e-05	ENSMUSG00000037594	Clba1	protein_coding	217887
	24.9314	-1.78742	0.736367	-2.42735	0.0152096	0.0268852	ENSMUSG00000036960	Clca2	protein_coding	229933
	26.6316	1.90958	0.810258	2.35676	0.018435	0.0319733	ENSMUSG00000056025	Clca3a1	protein_coding	12722
	13.2086	0.229591	0.618124	0.371431	0.710316	0.765252	ENSMUSG00000029862	Clcn1	protein_coding	12723
	2892.54	0.615623	0.147533	4.17277	3.00912e-05	8.65353e-05	ENSMUSG00000004319	Clcn3	protein_coding	12725
	4237.63	-0.990434	0.176666	-5.60624	2.06768e-08	9.44527e-08	ENSMUSG00000000605	Clcn4	protein_coding	12727
	3184.24	-1.44791	0.169794	-8.52743	1.49633e-17	1.76369e-16	ENSMUSG00000029016	Clcn6	protein_coding	26372
	2153.81	-0.381387	0.131731	-2.89519	0.00378926	0.0075909	ENSMUSG00000036636	Clcn7	protein_coding	26373
	14.44	3.82472	1.04712	3.65262	0.000259576	0.000643214	ENSMUSG00000033770	Clcnka	protein_coding	12733
	605.672	-0.799667	0.543353	-1.47173	0.141095	0.195069	ENSMUSG00000022512	Cldn1	protein_coding	12737
	10.6728	1.24289	1.04891	1.18494	0.236042	0.305054	ENSMUSG00000022132	Cldn10	protein_coding	58187
	2334.2	-0.264014	0.312375	-0.845183	0.398009	0.47452	ENSMUSG00000046798	Cldn12	protein_coding	64945
	114.63	-0.261691	0.399664	-0.654777	0.512611	0.586454	ENSMUSG00000001739	Cldn15	protein_coding	60363
	249.764	2.32262	0.801179	2.899	NA	NA	ENSMUSG00000066058	Cldn19	protein_coding	242653
	11.0591	1.04059	1.18144	0.880774	0.37844	0.454922	ENSMUSG00000047230	Cldn2	protein_coding	12738
	15.0834	-0.829818	0.750607	-1.10553	0.26893	0.341019	ENSMUSG00000091530	Cldn20	protein_coding	621628
	16.3345	-1.09303	0.607429	-1.79943	0.07195	0.107944	ENSMUSG00000038064	Cldn22	protein_coding	75677
	37.8343	-0.600322	0.637776	-0.941275	0.346564	0.42244	ENSMUSG00000079450	Cldn34c1	protein_coding	73061
	61.2064	5.08542	0.656085	7.75115	9.10618e-15	8.45095e-14	ENSMUSG00000047501	Cldn4	protein_coding	12740
	3679.2	0.255567	0.157158	1.62618	0.103911	0.148986	ENSMUSG00000022744	Cldnd1	protein_coding	224250
	117.267	9.20772	1.15403	7.97878	1.47791e-15	1.46512e-14	ENSMUSG00000000318	Clec10a	protein_coding	17312
	100.098	2.63505	0.661642	3.9826	6.81656e-05	0.000185544	ENSMUSG00000004473	Clec11a	protein_coding	20256
	323.928	7.64436	1.40294	5.44882	5.07065e-08	2.19739e-07	ENSMUSG00000053063	Clec12a	protein_coding	232413
	439.318	0.836134	0.717112	1.16597	NA	NA	ENSMUSG00000045930	Clec14a	protein_coding	66864
	1530.02	-0.360883	0.189443	-1.90496	0.0567847	0.0876484	ENSMUSG00000068663	Clec16a	protein_coding	74374
	102.748	0.704814	0.531109	1.32706	0.184488	0.246491	ENSMUSG00000033082	Clec1a	protein_coding	243653
	11.1491	-0.97772	0.797064	-1.22665	0.219954	0.286888	ENSMUSG00000030159	Clec1b	protein_coding	56760
	1037.11	0.268136	0.262918	1.01985	0.307801	0.382634	ENSMUSG00000030157	Clec2d	protein_coding	93694
	6.09085	5.74052	1.78254	3.22042	0.00128003	0.00281244	ENSMUSG00000000248	Clec2g	protein_coding	70809
	35.6185	6.70776	1.44216	4.65119	3.30018e-06	1.10505e-05	ENSMUSG00000030365	Clec2i	protein_coding	93675
	10.0843	1.1578	0.77253	1.49872	0.133947	0.186384	ENSMUSG00000079598	Clec2l	protein_coding	665180
	144.69	0.429797	0.501095	0.857716	0.391049	0.467845	ENSMUSG00000025784	Clec3b	protein_coding	21922
	151.213	6.00311	0.799952	7.50434	6.17366e-14	5.25862e-13	ENSMUSG00000049037	Clec4a1	protein_coding	269799
	148.662	7.39659	1.53403	4.82168	1.42351e-06	5.03444e-06	ENSMUSG00000030148	Clec4a2	protein_coding	26888
	157.339	9.47098	1.66288	5.69554	1.22985e-08	5.7503e-08	ENSMUSG00000043832	Clec4a3	protein_coding	73149
	160.536	8.28396	0.93295	8.87932	6.72695e-19	8.93778e-18	ENSMUSG00000030144	Clec4d	protein_coding	17474
	337.351	6.66308	1.14165	5.83638	5.33458e-09	2.6148e-08	ENSMUSG00000030142	Clec4e	protein_coding	56619
	130.01	11.2659	1.71294	6.57695	NA	NA	ENSMUSG00000023349	Clec4n	protein_coding	56620
	117.699	6.81069	1.37373	4.95779	7.12981e-07	2.64567e-06	ENSMUSG00000029915	Clec5a	protein_coding	23845
	21.5905	0.602788	0.791081	0.761979	0.446072	0.522978	ENSMUSG00000046080	Clec9a	protein_coding	232414
	14.4207	2.09904	0.861753	2.43578	0.0148596	0.0263459	ENSMUSG00000020461	Clhc1	protein_coding	73324
	7965.01	3.38693	0.158023	21.4331	6.56329e-102	5.78267e-99	ENSMUSG00000007041	Clic1	protein_coding	114584
	14946.9	-0.194509	0.437978	-0.444107	0.656965	0.719319	ENSMUSG00000037242	Clic4	protein_coding	29876
	228.18	0.81563	0.544748	1.49726	0.134325	0.186836	ENSMUSG00000023959	Clic5	protein_coding	224796
	28.5184	0.201703	0.534707	0.377222	0.706009	0.761644	ENSMUSG00000022949	Clic6	protein_coding	209195
	5288.16	0.242591	0.245348	0.988764	0.322779	0.398338	ENSMUSG00000006169	Clint1	protein_coding	216705
	4440.26	-0.444481	0.21531	-2.06437	0.0389823	0.0627679	ENSMUSG00000049550	Clip1	protein_coding	56430
	1924.38	-0.532258	0.254374	-2.09242	0.0364005	0.0590474	ENSMUSG00000063146	Clip2	protein_coding	269713
	2948.63	-2.15512	0.270948	-7.954	1.80582e-15	1.77275e-14	ENSMUSG00000013921	Clip3	protein_coding	76686
	13273.1	-1.91714	0.182796	-10.4878	9.82568e-26	2.16426e-24	ENSMUSG00000026034	Clk1	protein_coding	12747
	4495.54	-1.64111	0.135359	-12.1241	7.87017e-34	2.88171e-32	ENSMUSG00000020385	Clk4	protein_coding	12750
	23789.8	-5.9518	0.315472	-18.8663	2.15762e-79	1.04883e-76	ENSMUSG00000021097	Clmn	protein_coding	94040
	741.216	0.0377452	0.237208	0.159123	0.873572	0.900883	ENSMUSG00000032245	Cln6	protein_coding	76524
	1734.53	0.797067	0.252299	3.15922	0.00158194	0.00341301	ENSMUSG00000026317	Cln8	protein_coding	26889
	3313.13	0.713903	0.190422	3.74906	0.000177497	0.000452274	ENSMUSG00000025439	Clns1a	protein_coding	12729
	5613.2	-0.363193	0.209816	-1.73101	0.0834504	0.122862	ENSMUSG00000029238	Clock	protein_coding	12753
	1814.72	0.435394	0.169524	2.56834	0.0102188	0.0187254	ENSMUSG00000001829	Clpb	protein_coding	20480
	1433.27	0.648014	0.218149	2.97051	0.00297302	0.00606927	ENSMUSG00000002660	Clpp	protein_coding	53895
	5365.63	0.586819	0.118537	4.95051	7.40187e-07	2.73941e-06	ENSMUSG00000002981	Clptm1	protein_coding	56457
	4694.54	0.972246	0.130399	7.45594	8.92268e-14	7.47819e-13	ENSMUSG00000021610	Clptm1l	protein_coding	218335
	1406.92	3.95574	0.282725	13.9915	1.75733e-44	1.18532e-42	ENSMUSG00000042489	Clspn	protein_coding	269582
	11329.3	-1.47599	0.209177	-7.0562	1.71119e-12	1.26164e-11	ENSMUSG00000039953	Clstn1	protein_coding	65945
	279.162	-2.31329	0.326376	-7.08781	1.36247e-12	1.01462e-11	ENSMUSG00000032452	Clstn2	protein_coding	64085
	640.621	-5.08171	0.26717	-19.0205	1.15423e-80	6.02635e-78	ENSMUSG00000008153	Clstn3	protein_coding	232370
	5643.98	0.40354	0.187856	2.14814	0.0317027	0.052179	ENSMUSG00000028478	Clta	protein_coding	12757
	2875.27	-1.13047	0.276294	-4.09155	4.28497e-05	0.000120377	ENSMUSG00000047547	Cltb	protein_coding	74325
	21001.3	0.583571	0.279933	2.08468	0.0370981	0.0600427	ENSMUSG00000047126	Cltc	protein_coding	67300
	681.041	-1.44034	0.424629	-3.392	0.000693846	0.00160268	ENSMUSG00000022037	Clu	protein_coding	12759
	11396.5	0.912902	0.29115	3.1355	0.00171559	0.00367326	ENSMUSG00000020741	Cluh	protein_coding	74148
	66.2832	2.74773	0.844552	3.25347	0.00114004	0.00252929	ENSMUSG00000041216	Clvs1	protein_coding	74438
	431.055	0.672587	0.147908	4.54733	5.43319e-06	1.7579e-05	ENSMUSG00000025545	Clybl	protein_coding	69634
	10.6479	5.55225	1.36354	4.07195	4.66218e-05	0.000130325	ENSMUSG00000022225	Cma1	protein_coding	17228
	46.4942	4.63764	0.822972	5.63523	1.74822e-08	8.06169e-08	ENSMUSG00000016756	Cmah	protein_coding	12763
	1504.02	0.786811	0.150932	5.213	1.85813e-07	7.49258e-07	ENSMUSG00000030282	Cmas	protein_coding	12764
	459.52	0.639787	0.185329	3.45217	0.000556107	0.00130614	ENSMUSG00000039163	Cmc1	protein_coding	67899
	436.816	2.00721	0.258284	7.77134	7.7663e-15	7.27452e-14	ENSMUSG00000014633	Cmc2	protein_coding	66531
	3234.13	0.00203191	0.240308	0.00845546	0.993254	0.99523	ENSMUSG00000034390	Cmip	protein_coding	74440
	358.198	3.2491	0.700265	4.63982	3.48716e-06	1.16159e-05	ENSMUSG00000042190	Cmklr1	protein_coding	14747
	2404.75	1.61393	0.119862	13.465	2.51373e-41	1.44637e-39	ENSMUSG00000028719	Cmpk1	protein_coding	66588
	483.951	-0.845154	0.453467	-1.86376	0.0623551	0.0951629	ENSMUSG00000020638	Cmpk2	protein_coding	22169
	550.733	1.33351	0.252312	5.28517	1.25587e-07	5.154e-07	ENSMUSG00000022748	Cmss1	protein_coding	66497
	1519.41	1.81416	0.164723	11.0134	3.29399e-28	8.48909e-27	ENSMUSG00000031875	Cmtm3	protein_coding	68119
	1999.55	0.0855348	0.136209	0.627968	0.530025	0.602561	ENSMUSG00000096188	Cmtm4	protein_coding	97487
	36.614	3.53588	0.926241	3.81745	0.000134838	0.000349929	ENSMUSG00000040759	Cmtm5	protein_coding	67272
	716.039	2.14393	0.262931	8.15397	3.5218e-16	3.70223e-15	ENSMUSG00000032436	Cmtm7	protein_coding	102545
	169.748	-1.65642	0.367001	-4.51339	6.37994e-06	2.04126e-05	ENSMUSG00000024019	Cmtr1	protein_coding	74157
	572.579	0.0547637	0.276499	0.198061	0.842997	0.877008	ENSMUSG00000046441	Cmtr2	protein_coding	234728
	132.232	-1.59676	0.567116	-2.81558	0.00486891	0.00952365	ENSMUSG00000047419	Cmya5	protein_coding	76469
	24415	-0.0785655	0.189536	-0.414516	0.678496	0.737965	ENSMUSG00000030057	Cnbp	protein_coding	12785
	1893.54	-0.23189	0.10312	-2.24874	0.0245288	0.0413665	ENSMUSG00000036810	Cnep1r1	protein_coding	382030
	15.5994	6.34398	1.81524	3.49485	0.000474327	0.00112721	ENSMUSG00000026114	Cnga3	protein_coding	12790
	11.6526	3.08079	1.02756	2.99815	0.00271623	0.00558498	ENSMUSG00000031789	Cngb1	protein_coding	333329
[truncated: 9,065 more rows]
