# Supplementary material for: GLI3 regulates muscle stem cell entry into GAlert and self-renewal
Source: Nat Commun. 2022 Jul 8;13:3961. doi: 10.1038/s41467-022-31695-5 (PMC9270324; doi:10.1038/s41467-022-31695-5)
Supplement: Supplementary file 5 — Supplementary Data 2 [file 41467_2022_31695_MOESM5_ESM.xlsx]

## Sheet: QSC FC Gli3cKO vs Gli3Ctr
QSC	baseMean	log2FoldChange	lfcSE	stat	pvalue	padj	ensembl_gene_id	mgi_symbol	gene_biotype	entrezgene_id
	21.454	-22.5488	2.32503	-9.69828	3.07e-22	2.21e-18	ENSMUSG00000029372	Ppbp	protein_coding	57349
	20.5661	5.95092	1.70355	3.49323	0.000477208	0.0749112	ENSMUSG00000032087	Dscaml1	protein_coding	114873
	8.88752	5.30616	3.51901	1.50786	NA	NA	ENSMUSG00000031779	Ccl22	protein_coding	20299
	5.76336	5.00234	1.89182	2.64419	0.00818864	NA	ENSMUSG00000046093	Hpcal4	protein_coding	170638
	8.27086	-6.96362	1.54694	-4.50155	6.75e-06	0.00374708	ENSMUSG00000092349	Smim40	protein_coding	474160
	2265.01	-4.4171	0.548161	-8.05803	7.75e-16	3.73e-12	ENSMUSG00000022899	Slc15a2	protein_coding	57738
	203.433	-3.02587	0.683804	-4.42505	9.64e-06	0.00480181	ENSMUSG00000047810	Ccdc88b	protein_coding	78317
	12.712	4.59477	1.97212	2.32986	0.0198134	0.515577	ENSMUSG00000021747	4930452B06Rik	protein_coding	74430
	13.6827	4.56058	1.73824	2.62367	0.00869879	0.373893	ENSMUSG00000075334	Rprm	protein_coding	67874
	7.00162	4.38253	1.77696	2.46631	0.0136514	NA	ENSMUSG00000029923	Rab19	protein_coding	19331
	16.0119	4.31134	1.69719	2.54029	0.0110762	0.408479	ENSMUSG00000066861	Oas1g	protein_coding	23960
	114.92	4.15473	1.18523	3.50542	0.000455882	0.0748498	ENSMUSG00000000318	Clec10a	protein_coding	17312
	5.32817	4.07721	2.15522	1.89178	0.05852	NA	ENSMUSG00000078639	Gm12695	protein_coding	620779
	13.2678	4.0294	1.98831	2.02655	0.0427089	0.686927	ENSMUSG00000071230	Npw	protein_coding	381073
	5.03367	3.93963	2.07498	1.89863	0.0576129	NA	ENSMUSG00000027857	Tshb	protein_coding	22094
	13.4993	3.74983	1.60846	2.33132	0.0197364	0.514787	ENSMUSG00000043760	Pkhd1	protein_coding	241035
	49.5103	-3.0079	0.79062	-3.80448	0.000142102	0.0336431	ENSMUSG00000031760	Mt3	protein_coding	17751
	63.0581	3.68235	1.38222	2.66407	0.00772009	0.360821	ENSMUSG00000034438	Gbp8	protein_coding	76074
	4.41371	3.59941	2.67464	1.34575	0.178382	NA	ENSMUSG00000036855	Gjd4	protein_coding	225152
	8.53456	3.58344	1.988	1.80253	0.0714619	0.817314	ENSMUSG00000029306	Ibsp	protein_coding	15891
	10.2424	3.57285	1.52922	2.33638	0.0194715	0.511286	ENSMUSG00000047658	Gal3st3	protein_coding	545276
	116.135	3.56431	1.65778	2.15005	0.0315512	0.627107	ENSMUSG00000034641	Cd300ld	protein_coding	217305
	509.578	-2.89556	0.271692	-10.6575	1.61e-26	2.32e-22	ENSMUSG00000023908	Pkmyt1	protein_coding	268930
	8.83331	3.53474	1.83217	1.92927	0.0536977	0.74353	ENSMUSG00000024027	Glp1r	protein_coding	14652
	9.53942	3.53264	1.75175	2.01664	0.0437333	0.698613	ENSMUSG00000027460	Angpt4	protein_coding	11602
	14.967	3.49407	1.77925	1.96379	0.0495548	0.720715	ENSMUSG00000005824	Tnfsf14	protein_coding	50930
	10.6038	3.48431	1.09567	3.18007	0.00147238	0.139895	ENSMUSG00000049620	Prss33	protein_coding	353130
	15.1384	3.46622	1.63772	2.1165	0.0343027	0.64645	ENSMUSG00000064065	Ipcef1	protein_coding	320495
	29.7606	3.45338	0.985227	3.50516	0.00045633	0.0748498	ENSMUSG00000049404	Rarres1	protein_coding	109222
	126.797	3.45314	1.60954	2.14542	NA	NA	ENSMUSG00000023349	Clec4n	protein_coding	56620
	48.6809	3.39579	1.60885	2.1107	0.0347983	0.648169	ENSMUSG00000026548	Slamf9	protein_coding	98365
	8.64911	3.35327	1.89155	1.77277	0.0762671	0.836968	ENSMUSG00000026807	Ak8	protein_coding	68870
	15.6196	3.31578	1.52926	2.16823	0.0301414	0.61138	ENSMUSG00000042498	Radx	protein_coding	102871
	27.8377	3.27617	1.85902	1.76231	NA	NA	ENSMUSG00000042817	Flt3	protein_coding	14255
	12.8327	3.27568	1.86357	1.75774	0.078791	0.842	ENSMUSG00000069830	Nlrp1a	protein_coding	195046
	24.9702	3.27333	1.45722	2.24628	0.0246861	0.568541	ENSMUSG00000044912	Syt16	protein_coding	238266
	8.02509	3.20543	1.64287	1.95112	0.0510429	NA	ENSMUSG00000066363	Serpina3f	protein_coding	238393
	13.3425	3.07753	1.7944	1.71507	0.0863322	0.874954	ENSMUSG00000036218	Pdzrn4	protein_coding	239618
	7.71383	3.07479	1.64348	1.8709	0.0613585	NA	ENSMUSG00000068877	Selenbp2	protein_coding	20342
	9.6695	3.074	1.17443	2.61744	0.0088592	0.374107	ENSMUSG00000070388	Fbxo39	protein_coding	628100
	28.022	3.06852	0.932712	3.28989	0.00100227	0.111345	ENSMUSG00000060509	Xcr1	protein_coding	23832
	41.9594	3.05931	1.64129	1.86396	0.0623267	0.774634	ENSMUSG00000026831	1700007K13Rik	protein_coding	69327
	80.3181	3.01225	0.861197	3.49775	NA	NA	ENSMUSG00000032271	Nnmt	protein_coding	18113
	15.4843	2.93659	1.95074	1.50537	0.132228	0.955973	ENSMUSG00000026114	Cnga3	protein_coding	12790
	10.4431	2.87353	1.38067	2.08126	0.0374103	0.667837	ENSMUSG00000002341	Ncan	protein_coding	13004
	6.97125	2.82058	1.80748	1.56051	0.118639	NA	ENSMUSG00000096140	Ankrd66	protein_coding	100043332
	16.9197	2.74938	1.86245	1.47622	0.139886	0.969294	ENSMUSG00000074361	C5ar2	protein_coding	319430
	10.005	2.74312	1.77446	1.54589	0.12213	0.939372	ENSMUSG00000046623	Gjb4	protein_coding	14621
	7.595	2.74153	1.77628	1.54341	0.122731	NA	ENSMUSG00000026387	Sctr	protein_coding	319229
	8.87974	2.72986	1.61514	1.69017	0.0909948	0.889138	ENSMUSG00000026765	Lypd6b	protein_coding	71897
	6.33943	2.71158	1.85439	1.46225	0.143673	NA	ENSMUSG00000049013	Prss48	protein_coding	368202
	7.36613	2.65812	1.97447	1.34625	0.178222	NA	ENSMUSG00000073555	Gm4951	protein_coding	240327
	9.00179	2.64738	1.04267	2.53904	0.0111156	0.408479	ENSMUSG00000030543	Mesp2	protein_coding	17293
	36.6116	2.62889	1.45946	1.80128	0.0716594	0.817536	ENSMUSG00000054003	Tdrd9	protein_coding	74691
	9.68192	2.61849	1.87503	1.3965	0.162562	0.992279	ENSMUSG00000014686	Ceacam16	protein_coding	330483
	19.3025	2.59879	1.62596	1.59831	0.109973	0.92675	ENSMUSG00000022296	Baalc	protein_coding	118452
	6.62175	2.57829	0.90873	2.83724	0.00455051	NA	ENSMUSG00000090145	Ugt1a6b	protein_coding	394435
	6.88331	2.51947	1.68534	1.49493	0.134932	NA	ENSMUSG00000035818	Plekhs1	protein_coding	226245
	28.2055	2.44934	1.76782	1.38551	0.165896	0.993312	ENSMUSG00000036362	P2ry13	protein_coding	74191
	65.5227	2.43366	1.2507	1.94584	0.0516739	0.731642	ENSMUSG00000045322	Tlr9	protein_coding	81897
	5.3362	2.40611	1.82303	1.31984	0.186888	NA	ENSMUSG00000054763	Defb42	protein_coding	619548
	19.2967	2.4001	2.11468	1.13497	0.256388	1	ENSMUSG00000041538	H2-Ob	protein_coding	15002
	310.56	2.37591	0.708004	3.35579	0.000791395	0.0985287	ENSMUSG00000027996	Sfrp2	protein_coding	20319
	11.047	2.3747	1.43537	1.65442	0.0980424	0.909092	ENSMUSG00000004939	Nmrk2	protein_coding	69564
	6.29791	2.36162	1.37877	1.71284	0.0867413	NA	ENSMUSG00000078922	Tgtp1	protein_coding	21822
	17.7876	2.34655	1.1419	2.05496	0.0398832	0.670882	ENSMUSG00000020411	Nipal4	protein_coding	214112
	9.67422	2.33127	1.99634	1.16777	0.242898	1	ENSMUSG00000045027	Prss22	protein_coding	70835
	45.8695	-2.47385	0.497256	-4.975	6.52e-07	0.000588942	ENSMUSG00000008658	Rbfox1	protein_coding	268859
	30.7767	2.32286	1.54976	1.49885	0.133912	0.960733	ENSMUSG00000074923	Pak6	protein_coding	214230
	11.3375	2.30717	1.74781	1.32003	0.186824	1	ENSMUSG00000028965	Tnfrsf9	protein_coding	21942
	125.209	2.29887	1.69331	1.35762	0.174583	1	ENSMUSG00000099398	Ms4a14	protein_coding	383435
	51.6374	2.29207	0.830633	2.75943	NA	NA	ENSMUSG00000048502	Duxbl1	protein_coding	278672
	275.974	2.28976	0.715518	3.20014	0.00137359	0.134037	ENSMUSG00000079471	Mymx	protein_coding	653016
	16.8761	2.24435	1.57112	1.4285	0.153147	0.982997	ENSMUSG00000061082	Plac1	protein_coding	56096
	23.1834	2.22357	1.54958	1.43495	0.1513	0.980772	ENSMUSG00000047259	Mc4r	protein_coding	17202
	37.8964	2.21558	1.45378	1.52402	0.127504	0.946454	ENSMUSG00000041605	Inava	protein_coding	67313
	56.0865	2.18578	1.36279	1.6039	0.108736	0.92675	ENSMUSG00000043263	Ifi209	protein_coding	236312
	152.24	2.173	0.721777	3.01063	0.0026071	0.206878	ENSMUSG00000072720	Myo18b	protein_coding	74376
	66.4886	2.16898	1.29125	1.67975	0.0930053	0.894519	ENSMUSG00000021384	Susd3	protein_coding	66329
	17.5204	2.15774	1.22577	1.76031	0.0783555	0.842	ENSMUSG00000022598	Psca	protein_coding	72373
	4.53175	2.14613	1.90118	1.12884	0.258966	NA	ENSMUSG00000019945	Cabcoco1	protein_coding	73287
	81.166	2.14374	0.898893	2.38487	0.0170851	0.477565	ENSMUSG00000032554	Trf	protein_coding	22041
	35.6058	2.13252	0.925693	2.3037	0.0212393	0.523514	ENSMUSG00000039809	Gabbr2	protein_coding	242425
	7.74851	2.13241	1.60234	1.33081	0.183251	NA	ENSMUSG00000005251	Ripk4	protein_coding	72388
	141.351	2.12508	1.43217	1.48382	0.137856	0.966717	ENSMUSG00000015355	Cd48	protein_coding	12506
	12.0721	2.11238	1.13958	1.85364	0.0637902	0.786056	ENSMUSG00000041476	Smpx	protein_coding	66106
	1043.25	-2.31934	0.539387	-4.29994	1.71e-05	0.0072567	ENSMUSG00000045095	Magi1	protein_coding	14924
	5.21301	2.1014	1.97778	1.06251	0.288005	NA	ENSMUSG00000073568	Arl14epl	protein_coding	381142
	38.5756	2.09548	1.416	1.47987	0.138909	0.966717	ENSMUSG00000030607	Acan	protein_coding	11595
	17.2743	2.08987	2.0696	1.00979	0.312594	1	ENSMUSG00000024173	Tpsab1	protein_coding	100503895
	1997.02	2.08436	0.842898	2.47285	0.0134041	0.43874	ENSMUSG00000020908	Myh3	protein_coding	17883
	6.11479	2.083	1.35108	1.54173	0.123139	NA	ENSMUSG00000026621	Mtarc1	protein_coding	66112
	391.166	-2.21963	0.355398	-6.24547	4.23e-10	1.02e-06	ENSMUSG00000028573	Fggy	protein_coding	75578
	7.16438	2.0536	1.46756	1.39933	0.161714	NA	ENSMUSG00000045441	Gprin3	protein_coding	243385
	52.2537	2.04355	1.4401	1.41903	0.155891	0.988312	ENSMUSG00000052087	Rgs14	protein_coding	51791
	11.6672	2.0372	1.65398	1.2317	0.218062	1	ENSMUSG00000051456	Hspb3	protein_coding	56534
	19.6874	2.01339	1.4524	1.38625	0.16567	0.993312	ENSMUSG00000030041	M1ap	protein_coding	110958
	221.44	2.01223	0.862659	2.33259	0.0196698	0.514623	ENSMUSG00000037280	Galnt6	protein_coding	207839
	7.09868	2.00137	1.59291	1.25642	0.208964	NA	ENSMUSG00000032174	Icam5	protein_coding	15898
	76.1293	1.99078	0.9135	2.17928	0.0293106	0.606453	ENSMUSG00000033826	Dnah8	protein_coding	13417
	38.0391	1.98177	1.05125	1.88516	0.0594079	0.764062	ENSMUSG00000078815	Cacng6	protein_coding	54378
	244.311	1.95845	0.632228	3.09769	0.00195036	0.16472	ENSMUSG00000050777	Tmem37	protein_coding	170706
	16.692	1.949	1.55696	1.2518	0.210643	1	ENSMUSG00000041481	Serpina3g	protein_coding	20715
	8.80192	1.93757	1.16521	1.66285	0.0963421	0.90188	ENSMUSG00000039057	Myo16	protein_coding	244281
	114.216	1.93219	0.937953	2.06001	0.0393979	0.670565	ENSMUSG00000074968	Ano3	protein_coding	228432
	9.15366	1.8984	1.2211	1.55467	0.120025	0.937063	ENSMUSG00000035032	Nek11	protein_coding	208583
	13.8398	1.88261	0.897865	2.09676	0.0360147	0.657523	ENSMUSG00000041708	Mpped1	protein_coding	223726
	6.18066	1.84541	1.316	1.40228	0.16083	NA	ENSMUSG00000092277	Gm19684	protein_coding	NA
	12.466	1.84343	1.4367	1.2831	0.199456	1	ENSMUSG00000030092	Cntn6	protein_coding	53870
	847.07	1.83181	0.580289	3.15672	0.00159552	0.146768	ENSMUSG00000030703	Gdpd3	protein_coding	68616
	14.4301	1.80751	0.91653	1.97212	0.0485961	0.713237	ENSMUSG00000020461	Clhc1	protein_coding	73324
	8.16836	1.80139	1.17402	1.53437	0.124939	0.941405	ENSMUSG00000051251	Nhlh1	protein_coding	18071
	153.757	1.78455	1.73188	1.03041	0.302818	1	ENSMUSG00000043832	Clec4a3	protein_coding	73149
	2144.66	-2.09728	0.50334	-4.16673	3.09e-05	0.0108912	ENSMUSG00000046711	Hmga1	protein_coding	15361
	243.473	-2.08494	0.495101	-4.21114	2.54e-05	0.00965655	ENSMUSG00000035566	Pcdh17	protein_coding	219228
	24.6619	1.76524	1.6485	1.07081	0.284253	1	ENSMUSG00000055214	Pld5	protein_coding	319455
	23.4461	1.75859	0.788273	2.23095	0.0256847	0.574208	ENSMUSG00000046070	Igfals	protein_coding	16005
	174.686	-2.00252	0.383111	-5.22699	1.72e-07	0.000177736	ENSMUSG00000031112	Stk26	protein_coding	70415
	379.842	-1.92126	0.500871	-3.83583	0.000125138	0.0311595	ENSMUSG00000033544	Angptl1	protein_coding	72713
	20.826	1.7239	1.07115	1.6094	0.107529	0.923375	ENSMUSG00000022935	Grik1	protein_coding	14805
	28.9811	1.72051	1.69313	1.01617	0.309548	1	ENSMUSG00000018459	Slc13a3	protein_coding	114644
	9.80841	1.71989	1.68083	1.02323	0.306197	1	ENSMUSG00000021194	Chga	protein_coding	12652
	4.37078	1.70986	2.38575	0.716699	0.47356	NA	ENSMUSG00000043003	Rasef	protein_coding	242505
	30.9794	-1.89825	0.519382	-3.65483	0.000257357	0.0495566	ENSMUSG00000037379	Spon2	protein_coding	100689
	168.023	-1.85689	0.397386	-4.67276	2.97e-06	0.00195086	ENSMUSG00000019982	Myb	protein_coding	17863
	66.3782	1.70002	1.44722	1.17468	0.240124	1	ENSMUSG00000032661	Oas3	protein_coding	246727
	20.7412	1.69133	1.4326	1.1806	0.237761	1	ENSMUSG00000091055	Siglec15	protein_coding	620235
	17.7759	1.68417	0.828269	2.03336	0.0420158	0.686181	ENSMUSG00000045555	Mettl24	protein_coding	327747
	13.782	1.68244	1.20074	1.40117	0.161164	0.991603	ENSMUSG00000056643	Chst13	protein_coding	71797
	23.3147	1.68057	1.67734	1.00193	0.316379	1	ENSMUSG00000027794	Sohlh2	protein_coding	74434
	44.1324	1.67053	0.847533	1.97105	0.0487185	0.713951	ENSMUSG00000074604	Mgst2	protein_coding	211666
	9.46088	1.66122	1.07935	1.53909	0.123782	0.94022	ENSMUSG00000073413	Ly6g6d	protein_coding	114654
	94.2583	1.65058	1.09761	1.5038	0.132633	0.9565	ENSMUSG00000021219	Rgs6	protein_coding	50779
	8.18146	1.64245	1.59963	1.02677	0.304529	1	ENSMUSG00000023999	Kif6	protein_coding	319991
	1005.14	1.63938	1.6094	1.01863	0.30838	1	ENSMUSG00000026358	Rgs1	protein_coding	50778
	526.279	1.637	0.513277	3.18931	0.00142614	0.137309	ENSMUSG00000056116	H2-T22	protein_coding	15039
	11.6386	1.63676	1.25305	1.30622	0.191478	1	ENSMUSG00000020014	Cfap54	protein_coding	380654
	193.618	1.63273	0.922473	1.76995	0.0767361	0.838293	ENSMUSG00000020399	Havcr2	protein_coding	171285
	394.177	-1.7944	0.430664	-4.16659	3.09e-05	0.0108912	ENSMUSG00000028927	Padi2	protein_coding	18600
	14.5014	1.61167	0.780165	2.0658	0.0388471	0.670565	ENSMUSG00000020732	Rab37	protein_coding	58222
	25.9163	1.60518	0.793503	2.0229	0.0430835	0.689814	ENSMUSG00000030638	Sh3gl3	protein_coding	20408
	26.4043	1.60149	1.73895	0.920955	0.357074	1	ENSMUSG00000037188	Grhl3	protein_coding	230824
	154.475	-1.75363	0.436815	-4.01458	5.96e-05	0.0179176	ENSMUSG00000021768	Dusp13	protein_coding	27389
	61.7174	1.58676	1.16078	1.36697	0.171634	1	ENSMUSG00000031957	Ctrb1	protein_coding	66473
	75.9477	1.57679	0.474593	3.32241	0.000892445	0.105645	ENSMUSG00000044678	Ly6k	protein_coding	76486
	12.5932	1.56454	1.40892	1.11046	0.266801	1	ENSMUSG00000060512	0610040J01Rik	protein_coding	76261
	106.948	1.55947	0.449999	3.4655	0.000529241	0.0796177	ENSMUSG00000044951	Mylk4	protein_coding	238564
	231.352	1.55485	0.478199	3.25147	0.00114809	0.119286	ENSMUSG00000032092	Mpzl2	protein_coding	14012
	31.2493	1.55478	0.976318	1.59249	0.111274	0.92675	ENSMUSG00000028362	Tnfsf8	protein_coding	21949
	8.20761	1.52852	1.28865	1.18615	0.235565	1	ENSMUSG00000056155	Nanos3	protein_coding	244551
	376.688	1.52733	0.582684	2.62119	0.00876229	0.374107	ENSMUSG00000039396	Neil3	protein_coding	234258
	33.669	1.52676	1.35297	1.12845	0.259129	1	ENSMUSG00000046491	C1qtnf2	protein_coding	69183
	7.42946	1.52374	1.23657	1.23223	0.217862	NA	ENSMUSG00000074261	Erich4	protein_coding	632778
	25.6136	1.51864	1.48907	1.01986	0.307795	1	ENSMUSG00000026012	Cd28	protein_coding	12487
	366.897	1.51397	0.415801	3.6411	0.000271472	0.0515869	ENSMUSG00000042751	Nmnat2	protein_coding	226518
	6.07238	1.51078	1.35116	1.11814	0.263509	NA	ENSMUSG00000035189	Ano4	protein_coding	320091
	40.3807	1.50178	1.33237	1.12715	0.259677	1	ENSMUSG00000049916	2610318N02Rik	protein_coding	70458
	186.374	1.50145	0.606105	2.4772	0.0132416	0.438313	ENSMUSG00000031613	Hpgd	protein_coding	15446
	59.1764	1.49942	0.566613	2.64629	0.00813804	0.372641	ENSMUSG00000028545	Bend5	protein_coding	67621
	14.2958	1.49746	0.990598	1.51167	0.130617	0.952235	ENSMUSG00000041782	Lad1	protein_coding	16763
	121.081	1.49743	0.661731	2.2629	0.0236419	0.556992	ENSMUSG00000027737	Slc7a11	protein_coding	26570
	130.082	1.49617	1.77418	0.843302	0.399059	1	ENSMUSG00000021886	Gpr65	protein_coding	14744
	20.3249	1.49574	1.07073	1.39693	0.162434	0.992279	ENSMUSG00000066392	Nrxn3	protein_coding	18191
	19.0853	1.4932	0.566238	2.63705	0.00836317	0.372641	ENSMUSG00000057346	Apol9a	protein_coding	223672
	24.6184	1.48253	0.876126	1.69214	0.0906196	0.888223	ENSMUSG00000091002	Tcerg1l	protein_coding	70571
	250.447	1.47043	0.598968	2.45494	0.0140909	0.445157	ENSMUSG00000032265	Tent5a	protein_coding	212943
	10.6606	1.45815	1.58129	0.922132	0.35646	1	ENSMUSG00000045551	Fpr1	protein_coding	14293
	35.6382	1.43715	0.601692	2.38852	0.0169164	0.475306	ENSMUSG00000068246	Apol9b	protein_coding	71898
	8.20711	1.43305	1.42891	1.0029	0.315911	1	ENSMUSG00000027350	Chgb	protein_coding	12653
	77.261	1.43086	0.971475	1.47287	0.140786	0.969953	ENSMUSG00000019932	Kera	protein_coding	16545
	2054.44	-1.56986	0.406586	-3.86108	0.000112888	0.0291131	ENSMUSG00000006403	Adamts4	protein_coding	240913
	9.02844	1.4204	1.32574	1.0714	0.283989	1	ENSMUSG00000074115	Saa1	protein_coding	20208
	10.3033	1.41747	1.4523	0.976016	0.329057	1	ENSMUSG00000019230	Lhx9	protein_coding	16876
	14.1841	1.4147	0.928206	1.52413	0.127477	0.946454	ENSMUSG00000090077	Lime1	protein_coding	72699
	9.5236	1.40842	2.23223	0.630944	0.528077	1	ENSMUSG00000102418	Sh2d1b1	protein_coding	26904
	12.9127	1.40809	2.02554	0.695168	0.48695	1	ENSMUSG00000037548	H2-DMb2	protein_coding	15000
	10.2003	1.40646	1.07577	1.3074	0.191078	1	ENSMUSG00000053550	Shisa7	protein_coding	232813
	118.386	1.39543	0.609363	2.28997	0.0220228	0.537526	ENSMUSG00000073125	Xlr3b	protein_coding	574437
	8563.01	-1.55604	0.268082	-5.80432	6.46e-09	1.2e-05	ENSMUSG00000022419	Deptor	protein_coding	97998
	11.4835	1.38994	1.36876	1.01548	0.309879	1	ENSMUSG00000025777	Gdap1	protein_coding	14545
	61.3949	1.38893	0.788733	1.76096	0.0782448	0.842	ENSMUSG00000037577	Ephx3	protein_coding	71932
	23.8464	1.38792	0.653545	2.12369	0.0336965	0.64645	ENSMUSG00000007030	Vwa7	protein_coding	27762
	75.0612	1.38723	0.565862	2.45153	0.014225	0.445211	ENSMUSG00000055775	Myh8	protein_coding	17885
	149.406	1.38541	0.5599	2.47438	0.0133468	0.438694	ENSMUSG00000041592	Sdk2	protein_coding	237979
	46.1054	1.38492	0.786446	1.76099	0.0782399	0.842	ENSMUSG00000058975	Kcnc1	protein_coding	16502
	24.6016	1.37284	0.53879	2.54802	0.0108338	0.405142	ENSMUSG00000031111	Igsf1	protein_coding	209268
	29.0375	1.37283	0.71043	1.93239	0.053311	0.74353	ENSMUSG00000049928	Glp2r	protein_coding	93896
	20.2233	1.37257	0.936885	1.46503	0.142912	0.971975	ENSMUSG00000074892	B3galt5	protein_coding	93961
	879.449	1.37199	0.499781	2.74517	0.00604794	0.318838	ENSMUSG00000068614	Actc1	protein_coding	11464
	7.96018	1.37162	2.02662	0.676799	0.498534	NA	ENSMUSG00000029019	Nppb	protein_coding	18158
	38.3896	1.36617	0.651717	2.09627	0.0360586	0.657523	ENSMUSG00000079450	Cldn34c1	protein_coding	73061
	9.97019	1.36089	1.8917	0.719399	0.471895	1	ENSMUSG00000043939	A530064D06Rik	protein_coding	328830
	12.9969	1.35318	1.0961	1.23454	0.217002	1	ENSMUSG00000070345	Hsf5	protein_coding	327992
	191.735	1.33712	2.00642	0.66642	0.505142	1	ENSMUSG00000044811	Cd300c2	protein_coding	140497
	12.5967	1.3319	0.689353	1.9321	0.0533474	0.74353	ENSMUSG00000079657	Rab26	protein_coding	328778
	173.621	1.32485	0.479053	2.76557	0.0056824	0.308516	ENSMUSG00000027977	Ndst3	protein_coding	83398
	191.991	1.32328	0.394831	3.35152	0.000803686	0.0992037	ENSMUSG00000037995	Igsf9	protein_coding	93842
	201.577	1.31217	0.403864	3.24903	0.00115797	0.119453	ENSMUSG00000030222	Rerg	protein_coding	232441
	832.99	1.30826	0.499469	2.61929	0.00881123	0.374107	ENSMUSG00000026414	Tnnt2	protein_coding	21956
	62.7483	1.30794	0.8973	1.45764	0.144939	0.973131	ENSMUSG00000061451	Tmem151a	protein_coding	381199
	16.2747	1.30597	1.06876	1.22194	0.221729	1	ENSMUSG00000101337	Dnah7c	protein_coding	100101919
	8.33517	1.3021	1.41663	0.919147	0.358019	1	ENSMUSG00000073400	Trim10	protein_coding	19824
	27.3328	1.2965	0.607424	2.13442	0.032808	0.641395	ENSMUSG00000040536	Necab1	protein_coding	69352
	17.7719	1.29595	0.907542	1.42798	0.153299	0.983349	ENSMUSG00000026829	Gbgt1	protein_coding	227671
	27.2748	1.294	1.30106	0.994573	0.319944	1	ENSMUSG00000027070	Lrp2	protein_coding	14725
	14.0386	1.29161	1.14743	1.12566	0.260311	1	ENSMUSG00000019935	Slc17a8	protein_coding	216227
	11.0538	1.2892	1.13619	1.13467	0.256513	1	ENSMUSG00000026870	Cutal	protein_coding	77996
	76.9056	1.28766	1.18862	1.08333	0.278663	1	ENSMUSG00000059089	Fcgr4	protein_coding	246256
	111.026	-1.46718	0.349382	-4.19937	2.68e-05	0.00991153	ENSMUSG00000055480	Zfp458	protein_coding	238690
	148.988	1.28288	0.682485	1.87972	0.060146	0.768697	ENSMUSG00000021696	Elovl7	protein_coding	74559
	16.9589	1.27765	0.867939	1.47205	0.141006	0.969953	ENSMUSG00000055629	B4galnt4	protein_coding	330671
	21.1505	1.27621	1.50892	0.845781	0.397675	1	ENSMUSG00000039193	Nlrc4	protein_coding	268973
	8.82361	1.27441	1.25732	1.01359	0.310778	1	ENSMUSG00000034324	Tmem132c	protein_coding	208213
	188.895	1.27027	0.46664	2.72217	0.00648549	0.325584	ENSMUSG00000073433	Arhgdig	protein_coding	14570
	48.93	1.27002	0.808449	1.57093	0.116199	0.931544	ENSMUSG00000034738	Nostrin	protein_coding	329416
	3912.87	1.26715	0.47813	2.65022	0.00804401	0.372345	ENSMUSG00000026459	Myog	protein_coding	17928
	111.336	1.2597	0.792786	1.58895	0.112071	0.927609	ENSMUSG00000060550	H2-Q7	protein_coding	15018
	9.16107	1.25713	1.27689	0.98453	0.324855	1	ENSMUSG00000040055	Gjb6	protein_coding	14623
	64.6095	1.2564	0.896253	1.40183	0.160966	0.991603	ENSMUSG00000075478	Slitrk1	protein_coding	76965
	18.8135	1.25555	1.12444	1.1166	0.264165	1	ENSMUSG00000045201	Lrrc3b	protein_coding	218763
	417.014	1.25479	0.377293	3.32578	0.000881702	0.105236	ENSMUSG00000024055	Cyp4f13	protein_coding	170716
	4.27618	1.25478	2.03399	0.616908	0.537295	NA	ENSMUSG00000059305	Vpreb1	protein_coding	22362
	254.035	1.25395	0.417836	3.00107	0.00269031	0.209733	ENSMUSG00000041361	Myzap	protein_coding	102371
	35.1152	1.25233	0.657631	1.90431	0.0568696	0.759504	ENSMUSG00000042256	Ptchd4	protein_coding	627626
	25.4279	1.24637	0.840877	1.48222	0.138281	0.966717	ENSMUSG00000023982	Guca1a	protein_coding	14913
	12.021	1.24489	0.92543	1.3452	0.178561	1	ENSMUSG00000061482	H4c4	protein_coding	319156
	20.0654	1.2438	1.46947	0.846424	0.397316	1	ENSMUSG00000040026	Saa3	protein_coding	20210
	415.535	1.24148	0.360816	3.44076	0.000580088	0.0845066	ENSMUSG00000063873	Slc24a3	protein_coding	94249
	123.39	-1.39748	0.324418	-4.30767	1.65e-05	0.0072567	ENSMUSG00000029314	Gpat3	protein_coding	231510
	66.2048	1.23465	0.693024	1.78155	0.0748233	0.833152	ENSMUSG00000035246	Pcyt1b	protein_coding	236899
	122.953	1.23419	0.373194	3.3071	0.000942688	0.10805	ENSMUSG00000025478	Dpysl4	protein_coding	26757
	8.22978	1.23413	0.997289	1.23748	0.215908	1	ENSMUSG00000029206	Nsun7	protein_coding	70918
	8.09232	1.22579	1.46643	0.835905	0.403209	1	ENSMUSG00000059408	Mrgprh	protein_coding	80978
	10.3996	1.21216	0.95562	1.26846	0.204635	1	ENSMUSG00000032098	Treh	protein_coding	58866
	146.07	1.21173	0.508532	2.3828	0.0171815	0.477565	ENSMUSG00000025784	Clec3b	protein_coding	21922
	10.7361	1.20719	1.30247	0.92685	0.354005	1	ENSMUSG00000021359	Tfap2a	protein_coding	21418
	82.2225	1.20641	0.575295	2.09704	0.0359903	0.657523	ENSMUSG00000031712	Il15	protein_coding	16168
	10.2863	1.20558	1.18336	1.01878	0.308309	1	ENSMUSG00000055022	Cntn1	protein_coding	12805
	1300.22	-1.35918	0.287052	-4.73496	2.19e-06	0.00166539	ENSMUSG00000021559	Dapk1	protein_coding	69635
	353.795	1.20447	0.458244	2.62846	0.00857736	0.373638	ENSMUSG00000054889	Dsp	protein_coding	109620
	188.256	-1.24881	0.312207	-3.99994	6.34e-05	0.018649	ENSMUSG00000048856	Slc25a47	protein_coding	104910
	20.8495	1.19949	1.46318	0.819781	0.412341	1	ENSMUSG00000052270	Fpr2	protein_coding	14289
	136.098	1.19413	0.402636	2.96579	0.00301902	0.225715	ENSMUSG00000055301	Adh7	protein_coding	11529
	87.5358	1.19355	0.441654	2.70246	0.00688276	0.340414	ENSMUSG00000073888	Ccl27a	protein_coding	20301
	45.1112	1.18662	0.614927	1.92969	0.0536449	0.74353	ENSMUSG00000024990	Rbp4	protein_coding	19662
	23.9479	1.18079	1.41937	0.831909	0.40546	1	ENSMUSG00000047884	Klk9	protein_coding	101533
	762.59	-1.15852	0.289959	-3.99547	6.46e-05	0.018649	ENSMUSG00000038508	Gdf15	protein_coding	23886
	373.712	-1.09348	0.258194	-4.23513	2.28e-05	0.00916342	ENSMUSG00000073436	Eme2	protein_coding	193838
	8.68352	1.17292	0.950934	1.23344	0.217412	1	ENSMUSG00000033676	Gabrb3	protein_coding	14402
	45.3905	1.17011	0.485109	2.41205	0.015863	0.459106	ENSMUSG00000016758	Bik	protein_coding	12124
	27.5737	1.16987	0.638727	1.83157	0.0670151	0.801151	ENSMUSG00000044707	Ccnjl	protein_coding	380694
	62.5411	1.16834	0.670689	1.742	0.0815079	0.849245	ENSMUSG00000021611	Tert	protein_coding	21752
	23.1201	1.16723	0.760165	1.53549	0.124662	0.941405	ENSMUSG00000093979	Gm2237	protein_coding	100039441
	32.2781	1.16713	0.586891	1.98866	0.0467385	0.707834	ENSMUSG00000068686	Cd59b	protein_coding	333883
	5.1535	1.16503	1.54651	0.753327	0.451253	NA	ENSMUSG00000004961	Syt5	protein_coding	53420
	74.0357	1.16129	0.627682	1.85013	0.0642948	0.786237	ENSMUSG00000035606	Ky	protein_coding	16716
	10.4154	1.15326	1.29479	0.890693	0.373094	1	ENSMUSG00000040554	Aipl1	protein_coding	114230
	72.5566	1.15272	0.582912	1.97752	0.0479829	0.707834	ENSMUSG00000092074	Dynlt1a	protein_coding	100310872
	91.503	1.15175	0.443883	2.59472	0.00946669	0.383046	ENSMUSG00000061371	Zfp873	protein_coding	408062
	17.3483	1.14992	0.858948	1.33876	0.18065	1	ENSMUSG00000067285	Gm16223	protein_coding	NA
	212.669	1.14981	0.810965	1.41782	0.156242	0.989134	ENSMUSG00000024678	Ms4a4d	protein_coding	66607
	8.22298	1.14932	1.1794	0.974498	0.329809	1	ENSMUSG00000040569	Slc26a7	protein_coding	208890
	842.09	1.14883	0.608402	1.88828	0.0589886	0.761998	ENSMUSG00000009214	Mymk	protein_coding	66139
	21.8669	1.14782	0.52535	2.18487	0.0288986	0.603984	ENSMUSG00000045102	Poln	protein_coding	272158
	30.3528	1.14601	1.21786	0.941003	0.346703	1	ENSMUSG00000047261	Gap43	protein_coding	14432
	9.88771	1.14404	1.09104	1.04858	0.294372	1	ENSMUSG00000039578	Ccser1	protein_coding	232035
	11.332	1.1369	1.00617	1.12992	0.258508	1	ENSMUSG00000078606	Gm4070	protein_coding	100042856
	27.6704	1.1328	0.738837	1.53322	0.125221	0.941405	ENSMUSG00000028360	Slc44a5	protein_coding	242259
	196.309	1.13046	0.447853	2.52418	0.0115969	0.416375	ENSMUSG00000038963	Slco4a1	protein_coding	108115
	61.3939	1.12953	0.402805	2.80415	0.00504488	0.292603	ENSMUSG00000074500	Zfp558	protein_coding	72230
	511.666	1.11807	0.501115	2.23116	0.0256703	0.574208	ENSMUSG00000040483	Xaf1	protein_coding	327959
	481.538	1.11267	0.524837	2.12003	0.0340034	0.64645	ENSMUSG00000070867	Trabd2b	protein_coding	666048
	138.189	1.11198	0.60867	1.82689	0.0677157	0.80429	ENSMUSG00000034786	Gpsm3	protein_coding	106512
	2876.4	1.10947	0.461304	2.40507	0.0161693	0.462409	ENSMUSG00000058914	C1qtnf3	protein_coding	81799
	5.88021	1.10946	1.40867	0.787589	0.430937	NA	ENSMUSG00000035403	Crb2	protein_coding	241324
	21.0897	1.10849	1.03314	1.07293	0.283303	1	ENSMUSG00000038932	Tcfl5	protein_coding	277353
	750.267	1.10319	0.381003	2.89549	0.00378569	0.253115	ENSMUSG00000056880	Gadl1	protein_coding	73748
	133.106	1.10161	0.966603	1.13967	0.254424	1	ENSMUSG00000031250	Tnmd	protein_coding	64103
	67.521	1.09953	0.5238	2.09914	0.0358049	0.657045	ENSMUSG00000028838	Extl1	protein_coding	56219
	31.3524	1.09691	0.823628	1.33181	0.182924	1	ENSMUSG00000021213	Akr1c13	protein_coding	27384
	282.997	1.0941	0.502391	2.17778	0.0294223	0.607098	ENSMUSG00000057897	Camk2b	protein_coding	12323
	32.6855	1.09405	0.646243	1.69294	0.0904673	0.887966	ENSMUSG00000018126	Baiap2l2	protein_coding	207495
	46.1652	1.09374	0.734314	1.48947	0.136364	0.964902	ENSMUSG00000062488	Ifit3b	protein_coding	667370
	18.3267	1.08919	1.56029	0.69807	NA	NA	ENSMUSG00000026147	Col9a1	protein_coding	12839
	89.9985	1.0884	0.898197	1.21176	0.225604	1	ENSMUSG00000064246	Chil1	protein_coding	12654
	130.546	1.08493	0.418908	2.5899	0.00960052	0.384074	ENSMUSG00000033644	Piwil2	protein_coding	57746
	6.44807	1.08211	1.91043	0.566423	0.571106	NA	ENSMUSG00000026668	Ucma	protein_coding	68527
	208.467	1.08132	0.544888	1.98449	0.0472013	0.707834	ENSMUSG00000005360	Slc1a3	protein_coding	20512
	64.0688	1.08064	0.394024	2.74258	0.00609592	0.318838	ENSMUSG00000078435	AU041133	protein_coding	216177
	897.233	1.08042	0.375338	2.87853	0.00399529	0.260583	ENSMUSG00000027955	Gask1b	protein_coding	68659
	9.2045	1.07971	1.40679	0.767502	0.442783	1	ENSMUSG00000030307	Slc6a11	protein_coding	243616
	18.7582	1.07753	0.753182	1.43063	0.152536	0.981258	ENSMUSG00000033805	Ephx4	protein_coding	384214
	669.931	1.07148	0.429131	2.49687	0.0125296	0.427668	ENSMUSG00000017969	Ptgis	protein_coding	19223
	35.1012	1.06688	0.53205	2.00523	0.0449384	0.702464	ENSMUSG00000029335	Bmp3	protein_coding	110075
	14.5763	1.06483	0.852654	1.24884	0.211725	1	ENSMUSG00000020639	Pfn4	protein_coding	382562
	10.0205	1.06382	0.99731	1.06669	0.28611	1	ENSMUSG00000027077	Smtnl1	protein_coding	68678
	47.1671	1.06351	0.821379	1.29478	0.195395	1	ENSMUSG00000000402	Egfl6	protein_coding	54156
	44.8195	1.06016	0.613881	1.72698	0.084172	0.863158	ENSMUSG00000027577	Chrna4	protein_coding	11438
	18.2433	1.05992	0.912212	1.16193	0.245266	1	ENSMUSG00000047746	Fbxo40	protein_coding	207215
	117.644	1.05827	0.439237	2.40933	0.015982	0.460704	ENSMUSG00000032118	Fez1	protein_coding	235180
	308.562	1.05742	0.302283	3.49812	0.000468546	0.0748498	ENSMUSG00000024186	Rgs11	protein_coding	50782
	6.43145	1.0567	1.1827	0.893466	0.371607	NA	ENSMUSG00000020169	Best3	protein_coding	382427
	148.441	1.0531	0.676634	1.55639	0.119616	0.937063	ENSMUSG00000046318	Ccbe1	protein_coding	320924
	18.5815	1.05	0.856061	1.22655	0.219992	1	ENSMUSG00000028575	Eqtn	protein_coding	67753
	18.2936	1.04907	0.597354	1.7562	0.0790546	0.842	ENSMUSG00000017832	Hspb9	protein_coding	75482
	69.1836	1.0489	0.573271	1.82967	0.0672997	0.802112	ENSMUSG00000016763	Scube1	protein_coding	64706
	25.1058	1.04407	0.715332	1.45957	0.144409	0.973131	ENSMUSG00000001027	Scn4a	protein_coding	110880
	440.689	1.04022	1.30438	0.79748	0.425172	1	ENSMUSG00000024672	Ms4a7	protein_coding	109225
	13.3352	1.0388	0.648971	1.60069	0.109446	0.92675	ENSMUSG00000029862	Clcn1	protein_coding	12723
	117.585	1.03875	1.07228	0.968727	0.332681	1	ENSMUSG00000051048	P4ha3	protein_coding	320452
	64.2971	1.03872	0.806849	1.28738	0.197961	1	ENSMUSG00000053025	Sv2b	protein_coding	64176
	7.02962	1.03584	1.18067	0.877337	0.380304	NA	ENSMUSG00000025885	Myo5b	protein_coding	17919
	28.9932	1.02805	0.903581	1.13775	0.255224	1	ENSMUSG00000000739	Sult5a1	protein_coding	57429
	32.5576	1.02713	0.651723	1.57602	0.11502	0.930284	ENSMUSG00000053469	Tg	protein_coding	21819
	21.8602	1.02541	0.845284	1.21309	0.225095	1	ENSMUSG00000024313	Mep1b	protein_coding	17288
	190.229	1.02488	0.388983	2.63476	0.00841979	0.372641	ENSMUSG00000029307	Dmp1	protein_coding	13406
	5363.97	-1.01385	0.220194	-4.60433	4.14e-06	0.00250227	ENSMUSG00000026355	Mcm6	protein_coding	17219
	87.7307	1.02309	0.487877	2.09703	0.035991	0.657523	ENSMUSG00000078670	Fam174b	protein_coding	100038347
	33.0609	1.02019	0.721742	1.41351	0.157507	0.990297	ENSMUSG00000039519	Cyp7b1	protein_coding	13123
	6.0995	1.01971	1.2563	0.811679	0.416976	NA	ENSMUSG00000053181	A830005F24Rik	protein_coding	442803
	14.6541	1.01694	0.902849	1.12637	0.260008	1	ENSMUSG00000058057	Mettl7a3	protein_coding	668178
	226.934	1.01601	0.327456	3.10273	0.00191742	0.163854	ENSMUSG00000058420	Syt17	protein_coding	110058
	169.326	1.01356	0.833433	1.21613	0.223936	1	ENSMUSG00000056888	Glipr1	protein_coding	73690
	817.672	1.0121	0.425436	2.37897	0.0173611	0.477565	ENSMUSG00000030268	Bcat1	protein_coding	12035
	190.25	1.01192	0.508756	1.98901	0.0467001	0.707834	ENSMUSG00000034459	Ifit1	protein_coding	15957
	31.3477	1.00896	0.702747	1.43574	0.151077	0.980772	ENSMUSG00000066721	Zfp575	protein_coding	101544
	18.7825	1.0065	0.710688	1.41624	0.156705	0.989134	ENSMUSG00000071531	Gprin2	protein_coding	432839
	611.753	1.00198	0.886948	1.1297	0.258605	1	ENSMUSG00000027656	Ccn5	protein_coding	22403
	108.513	1.00109	0.354772	2.82179	0.00477568	0.283214	ENSMUSG00000074579	Lekr1	protein_coding	624866
	10.755	1.0001	1.30928	0.763855	0.444954	1	ENSMUSG00000056380	Gpr50	protein_coding	14765
	252.133	0.994776	0.704443	1.41214	0.157907	0.990915	ENSMUSG00000021697	Depdc1b	protein_coding	218581
	270.545	0.99068	0.492775	2.01041	0.0443878	0.702134	ENSMUSG00000035868	Zfp983	protein_coding	73229
	19.4805	0.989261	0.722659	1.36892	0.171025	1	ENSMUSG00000090439	Gm17455	protein_coding	100302688
	20.8003	0.989204	0.779321	1.26932	0.204329	1	ENSMUSG00000022658	Tagln3	protein_coding	56370
	9.77214	0.98889	0.866699	1.14098	0.253877	1	ENSMUSG00000092167	Gm3696	protein_coding	100042149
	956.576	0.986112	0.525851	1.87527	0.0607556	0.772513	ENSMUSG00000031626	Sorbs2	protein_coding	234214
	9.59819	0.985938	1.51412	0.651162	0.514942	1	ENSMUSG00000031257	Nox1	protein_coding	237038
	987.727	0.977601	0.416973	2.34452	0.0190516	0.505297	ENSMUSG00000037855	Zfp365	protein_coding	216049
	46.1875	0.976635	0.79659	1.22602	0.220191	1	ENSMUSG00000058152	Chsy3	protein_coding	78923
	60.8481	0.976254	0.633067	1.5421	0.123049	0.939372	ENSMUSG00000038578	Susd1	protein_coding	634731
	19.1528	0.975017	1.26382	0.771485	0.440419	1	ENSMUSG00000038600	Atp6v0a4	protein_coding	140494
	7.21966	0.97456	1.24196	0.784693	0.432633	NA	ENSMUSG00000005357	Slc1a6	protein_coding	20513
	972.828	0.972397	0.29859	3.25663	0.00112744	0.117989	ENSMUSG00000052852	Reep1	protein_coding	52250
	540.507	0.971417	0.334735	2.90205	0.00370728	0.250189	ENSMUSG00000086596	Susd5	protein_coding	382111
	102.693	0.971121	0.458631	2.11744	0.0342228	0.64645	ENSMUSG00000042429	Adora1	protein_coding	11539
	7.90362	0.968959	1.44371	0.671159	0.502119	NA	ENSMUSG00000012123	Crybg2	protein_coding	230806
	21.7477	0.959756	0.680784	1.40978	0.158605	0.991392	ENSMUSG00000033595	Lgi3	protein_coding	213469
	110.54	0.959105	0.36605	2.62014	0.00878928	0.374107	ENSMUSG00000050700	Emilin3	protein_coding	280635
	85.1266	0.956589	0.442889	2.15989	0.0307816	0.618286	ENSMUSG00000079559	Colca2	protein_coding	100502940
	1434.22	0.956133	0.381667	2.50515	0.0122399	0.424622	ENSMUSG00000026683	Nuf2	protein_coding	66977
	11.1543	0.955715	1.39719	0.684027	0.493958	1	ENSMUSG00000046634	Pkd1l1	protein_coding	171395
	251.917	0.951739	0.334601	2.8444	0.0044495	0.274614	ENSMUSG00000022012	Enox1	protein_coding	239188
	9.58606	0.946865	0.932179	1.01575	0.309746	1	ENSMUSG00000051503	Gm6583	protein_coding	625424
	13.286	0.946814	0.726953	1.30244	0.192765	1	ENSMUSG00000054901	Arhgef33	protein_coding	381112
	14.1331	0.946802	0.754248	1.25529	0.209372	1	ENSMUSG00000090451	Gm6133	protein_coding	NA
	16.32	0.946627	0.867745	1.0909	0.275315	1	ENSMUSG00000034227	Foxj1	protein_coding	15223
	166.134	0.943105	0.630861	1.49495	0.134928	0.962759	ENSMUSG00000020000	Moxd1	protein_coding	59012
	36.3242	0.942205	0.844106	1.11622	0.264329	1	ENSMUSG00000000791	Il12rb1	protein_coding	16161
	628.815	0.938681	0.621789	1.50965	0.131134	0.954251	ENSMUSG00000067212	H2-T23	protein_coding	15040
	38.8482	0.938267	1.38049	0.679664	0.496717	1	ENSMUSG00000043740	B430306N03Rik	protein_coding	320148
	11.1908	0.933843	0.803775	1.16182	0.245308	1	ENSMUSG00000049235	Gm7324	protein_coding	NA
	554.125	0.931337	0.387044	2.40628	0.0161158	0.462217	ENSMUSG00000069806	Cacng7	protein_coding	81904
	16.1303	0.92979	0.643531	1.44482	0.148507	0.978802	ENSMUSG00000071653	1810009A15Rik	protein_coding	66276
	15.6731	0.928309	0.827315	1.12207	0.261831	1	ENSMUSG00000017720	Trp53tg5	protein_coding	73603
	678.827	0.92773	0.480778	1.92964	0.0536513	0.74353	ENSMUSG00000032186	Tmod2	protein_coding	50876
	395.165	0.925057	0.368088	2.51314	0.0119662	0.422314	ENSMUSG00000036030	Prtg	protein_coding	235472
	86.3668	0.92327	0.379713	2.43149	0.0150367	0.451332	ENSMUSG00000045031	Cetn4	protein_coding	207175
	23.6802	0.921058	0.576915	1.59652	0.110372	0.92675	ENSMUSG00000060336	Zfp937	protein_coding	245174
	6.50515	0.921038	1.20206	0.766215	0.443548	NA	ENSMUSG00000045004	Spata21	protein_coding	329972
	15.4079	0.915604	0.791454	1.15686	0.247329	1	ENSMUSG00000028528	Dnajc6	protein_coding	72685
	88.6849	0.912086	0.692629	1.31685	0.18789	1	ENSMUSG00000025172	Ankrd2	protein_coding	56642
	64.7908	0.911022	0.429827	2.11951	0.0340473	0.64645	ENSMUSG00000020793	Galr2	protein_coding	14428
	189.263	0.903774	0.347306	2.60225	0.00926156	0.380864	ENSMUSG00000020251	Glt8d2	protein_coding	74782
	4493.57	0.901248	0.362153	2.48858	0.0128253	0.431756	ENSMUSG00000059901	Adamts14	protein_coding	237360
	36.4161	0.900258	0.83113	1.08317	0.278731	1	ENSMUSG00000075330	A930003A15Rik	protein_coding	NA
	280.114	0.899876	0.404323	2.22564	0.0260386	0.577103	ENSMUSG00000052949	Rnf157	protein_coding	217340
	259.442	0.897495	0.581732	1.5428	0.12288	0.939372	ENSMUSG00000042451	Mybph	protein_coding	53311
	626.24	0.896336	0.422888	2.11956	0.0340433	0.64645	ENSMUSG00000032262	Elovl4	protein_coding	83603
	14.2889	0.895307	1.36359	0.656581	0.51145	1	ENSMUSG00000024730	Ms4a8a	protein_coding	64381
	143.268	0.894026	0.303994	2.94093	0.00327229	0.234446	ENSMUSG00000003355	Fkbp11	protein_coding	66120
	14.5147	0.893429	0.894204	0.999134	0.31773	1	ENSMUSG00000028011	Tdo2	protein_coding	56720
	49.8941	0.893325	0.900402	0.99214	0.321129	1	ENSMUSG00000034353	Ramp1	protein_coding	51801
	154.917	0.888885	0.542266	1.63921	0.101171	0.917087	ENSMUSG00000054072	Iigp1	protein_coding	60440
	6.36192	0.888269	1.3787	0.644279	0.519395	NA	ENSMUSG00000055761	Nkain3	protein_coding	269513
	34.7051	0.886838	1.01234	0.876025	0.381017	1	ENSMUSG00000021943	Gdf10	protein_coding	14560
	76.9739	0.886474	0.422221	2.09955	0.0357685	0.657045	ENSMUSG00000073427	Gm4924	protein_coding	237412
	12.69	0.885681	0.827744	1.06999	0.284622	1	ENSMUSG00000025081	Tdrd1	protein_coding	83561
	15.4997	0.884387	0.582134	1.51922	0.128708	0.949727	ENSMUSG00000021448	Shc3	protein_coding	20418
	25.4674	0.877556	0.816793	1.07439	0.282646	1	ENSMUSG00000028637	Ccdc30	protein_coding	73332
	82.3909	0.877536	0.55755	1.57391	0.115507	0.93132	ENSMUSG00000060639	H4c9	protein_coding	319158
	56.0208	0.872826	0.473168	1.84464	0.0650897	0.789748	ENSMUSG00000024697	Gna14	protein_coding	14675
	15.7132	0.868847	0.944958	0.919456	0.357857	1	ENSMUSG00000026090	2010300C02Rik	protein_coding	72097
	43.2648	0.866969	0.562374	1.54162	0.123165	0.939372	ENSMUSG00000020635	Fkbp1b	protein_coding	14226
	27.9542	0.864203	0.855287	1.01042	0.312292	1	ENSMUSG00000030470	Csrp3	protein_coding	13009
	9.47627	0.862889	1.43198	0.602584	0.546786	1	ENSMUSG00000023903	Mmp25	protein_coding	240047
	373.179	0.860612	0.316049	2.72303	0.00646855	0.325584	ENSMUSG00000031639	Tlr3	protein_coding	142980
	127.045	0.860219	0.610938	1.40803	0.159122	0.991392	ENSMUSG00000045875	Adra1a	protein_coding	11549
	30.4747	0.859662	0.512946	1.67593	0.0937517	0.894519	ENSMUSG00000046961	Gpr156	protein_coding	239845
	6.02829	0.858214	1.21368	0.70712	0.479492	NA	ENSMUSG00000028804	Csmd2	protein_coding	329942
	63.6184	0.858101	0.543371	1.57922	0.114286	0.929	ENSMUSG00000079608	Stard6	protein_coding	170461
	32.8445	0.857696	0.824962	1.03968	0.298489	1	ENSMUSG00000059060	Rad51b	protein_coding	19363
	15.4996	0.856262	1.34155	0.638264	0.523302	1	ENSMUSG00000059974	Ntm	protein_coding	235106
	14.6261	0.855246	1.25629	0.680771	0.496016	1	ENSMUSG00000000861	Bcl11a	protein_coding	14025
	580.254	0.853454	0.244543	3.48999	0.000483036	0.0750108	ENSMUSG00000002804	Nudt14	protein_coding	66174
	16.4707	0.852373	0.809638	1.05278	0.292441	1	ENSMUSG00000068962	Zfp114	protein_coding	232966
	11.0793	0.852067	0.770623	1.10569	0.268862	1	ENSMUSG00000030553	Pgpep1l	protein_coding	78444
	319.124	0.848124	0.445693	1.90293	0.0570493	0.759504	ENSMUSG00000026580	Selp	protein_coding	20344
	520.344	0.848011	0.532538	1.5924	0.111296	0.92675	ENSMUSG00000041836	Ptpre	protein_coding	19267
	29.4727	0.847813	0.553308	1.53226	0.125458	0.942207	ENSMUSG00000046338	Gpat2	protein_coding	215456
	116.083	0.84547	0.525922	1.6076	0.107924	0.923375	ENSMUSG00000054453	Sytl5	protein_coding	236643
	22.2738	0.844274	0.79763	1.05848	0.289838	1	ENSMUSG00000026188	Tmem169	protein_coding	271711
	148.261	0.844185	0.772926	1.09219	0.274748	1	ENSMUSG00000027843	Ptpn22	protein_coding	19260
	25.9101	0.843197	0.655574	1.2862	0.198374	1	ENSMUSG00000067235	H2-Q10	protein_coding	15007
	238.574	0.842272	1.34441	0.626502	0.530986	1	ENSMUSG00000079022	Col22a1	protein_coding	69700
	107.21	0.842047	0.571146	1.47431	0.140398	0.969294	ENSMUSG00000018570	2810408A11Rik	protein_coding	70419
	11.875	0.841659	0.980653	0.858264	0.390747	1	ENSMUSG00000071553	Cpa2	protein_coding	232680
	16.0725	0.840241	0.865807	0.970472	0.331811	1	ENSMUSG00000028836	Slc30a2	protein_coding	230810
	8.64851	0.840058	1.03473	0.811859	0.416873	1	ENSMUSG00000000154	Slc22a18	protein_coding	18400
	8.52602	0.839137	1.29668	0.647144	0.517539	1	ENSMUSG00000008438	Adam21	protein_coding	56622
	51.4328	0.83909	0.865785	0.969166	0.332462	1	ENSMUSG00000035000	Dpp4	protein_coding	13482
	23.0957	0.838908	0.579744	1.44703	0.147888	0.978802	ENSMUSG00000055717	Slain1	protein_coding	105439
	28.3016	0.838767	0.602798	1.39146	0.164087	0.993173	ENSMUSG00000061356	Nuggc	protein_coding	100503545
	44.0429	0.836293	0.705147	1.18598	0.235629	1	ENSMUSG00000045776	Lrtm1	protein_coding	319476
	11.27	0.836214	0.718038	1.16458	0.244188	1	ENSMUSG00000074452	Pate2	protein_coding	330921
	327.112	0.834309	1.72692	0.48312	0.629011	1	ENSMUSG00000015852	Fcrls	protein_coding	80891
	398.116	0.833825	0.243951	3.418	0.000630827	0.0859472	ENSMUSG00000038086	Hspb2	protein_coding	69253
	75.7752	0.82687	0.361405	2.28793	0.0221415	0.537877	ENSMUSG00000068122	Agtr2	protein_coding	11609
	140.43	0.825205	0.334547	2.46664	0.0136388	0.440653	ENSMUSG00000018849	Wwc1	protein_coding	211652
	14.1007	0.824675	1.12147	0.735351	0.462126	1	ENSMUSG00000060441	Trim5	protein_coding	667823
	8.3301	0.824451	0.937173	0.879721	0.37901	1	ENSMUSG00000053914	Kdm4d	protein_coding	244694
	13.1295	0.82326	1.02629	0.802174	0.422453	1	ENSMUSG00000070298	Trcg1	protein_coding	541610
	59.9864	0.822915	0.655794	1.25484	0.209538	1	ENSMUSG00000046598	Bdh1	protein_coding	71911
	491.027	0.822819	0.526748	1.56207	0.11827	0.935411	ENSMUSG00000029561	Oasl2	protein_coding	23962
	76.9745	0.822216	0.434965	1.89031	0.0587171	0.761998	ENSMUSG00000035337	Uchl4	protein_coding	93841
	170.867	0.821242	0.636986	1.28926	0.197307	1	ENSMUSG00000051379	Flrt3	protein_coding	71436
	12.6246	0.820123	1.05914	0.774328	0.438737	1	ENSMUSG00000053825	Ppfia2	protein_coding	327814
	557.348	0.813882	0.36605	2.22342	0.0261877	0.577103	ENSMUSG00000032420	Nt5e	protein_coding	23959
	470.548	0.813177	0.386601	2.1034	0.0354309	0.653503	ENSMUSG00000026458	Ppfia4	protein_coding	68507
	3968.8	0.810022	0.550499	1.47143	0.141174	0.969953	ENSMUSG00000029309	Sparcl1	protein_coding	13602
	33.0699	0.809541	0.768012	1.05407	0.291849	1	ENSMUSG00000059852	Kcng2	protein_coding	240444
	261.811	0.809502	0.55531	1.45775	0.14491	0.973131	ENSMUSG00000006542	Prkag3	protein_coding	241113
	85.3393	0.809023	1.34027	0.603625	0.546093	1	ENSMUSG00000070780	Rbm47	protein_coding	245945
	75.9719	0.805456	0.887593	0.907461	0.364163	1	ENSMUSG00000042671	Rgs8	protein_coding	67792
	12.7468	0.803829	0.987357	0.814121	0.415575	1	ENSMUSG00000029788	Cpa5	protein_coding	74649
	92.1599	0.799516	0.345011	2.31737	0.0204838	0.520129	ENSMUSG00000091183	Gm5141	protein_coding	380850
	66.6238	0.79924	0.43507	1.83704	0.0662041	0.798162	ENSMUSG00000041842	Fhdc1	protein_coding	229474
	22.5875	0.79883	0.628172	1.27167	0.203489	1	ENSMUSG00000041165	Spem1	protein_coding	74288
	17.364	0.797762	0.905276	0.881236	0.37819	1	ENSMUSG00000037014	Sstr4	protein_coding	20608
	62.6553	0.79729	0.682716	1.16782	0.242879	1	ENSMUSG00000029086	Prom1	protein_coding	19126
	198.007	0.797286	0.46449	1.71648	0.0860751	0.873574	ENSMUSG00000048747	E130114P18Rik	protein_coding	NA
	71.1385	0.796703	0.461338	1.72694	0.0841789	0.863158	ENSMUSG00000098488	Pla2g4b	protein_coding	211429
	339.609	0.794781	0.483229	1.64473	0.100026	0.915301	ENSMUSG00000031387	Renbp	protein_coding	19703
	1153.39	0.791727	0.482202	1.6419	0.100611	0.917087	ENSMUSG00000027546	Atp9a	protein_coding	11981
	653.007	0.790779	0.270342	2.92511	0.00344338	0.240238	ENSMUSG00000015354	Pcolce2	protein_coding	76477
	300.364	0.790162	0.255547	3.09204	0.00198787	0.165947	ENSMUSG00000075289	Carns1	protein_coding	107239
	19.4598	0.789996	0.588814	1.34167	0.179701	1	ENSMUSG00000003411	Rab3b	protein_coding	69908
	146.344	0.78867	0.382434	2.06224	0.0391848	0.670565	ENSMUSG00000020811	Wscd1	protein_coding	216881
	593.204	0.788243	0.414928	1.89971	0.0574714	0.759504	ENSMUSG00000046718	Bst2	protein_coding	69550
	18.9538	0.787601	1.07648	0.731644	0.464386	1	ENSMUSG00000030237	Slco1a4	protein_coding	28250
	131.36	0.787149	0.522429	1.50671	0.131885	0.955973	ENSMUSG00000037846	Rtkn2	protein_coding	170799
	1962.73	0.78542	0.353086	2.22444	0.0261188	0.577103	ENSMUSG00000034317	Trim59	protein_coding	66949
	15.2685	0.785189	0.560118	1.40183	0.160967	0.991603	ENSMUSG00000034533	Scn10a	protein_coding	20264
	7.79952	0.785137	1.03653	0.757468	0.448769	NA	ENSMUSG00000037446	Tulp1	protein_coding	22157
	13.1722	0.784396	0.984628	0.796642	0.425659	1	ENSMUSG00000001497	Pax9	protein_coding	18511
	480.545	0.783746	0.316809	2.47388	0.0133656	0.438694	ENSMUSG00000020150	Gamt	protein_coding	14431
	9.27247	0.782759	0.882095	0.887386	0.374871	1	ENSMUSG00000051054	1700014D04Rik	protein_coding	102638268
	8.88778	0.782558	0.911709	0.858342	0.390703	1	ENSMUSG00000072244	Trim6	protein_coding	94088
	126.948	0.778349	0.384336	2.02518	0.0428489	0.687786	ENSMUSG00000052854	Nrk	protein_coding	27206
	126.786	0.777367	0.405171	1.91861	0.0550332	0.748455	ENSMUSG00000055963	Triqk	protein_coding	208820
	10.1641	0.777214	1.09967	0.706769	0.47971	1	ENSMUSG00000042895	Abra	protein_coding	223513
	1069.27	0.776658	1.22799	0.632464	0.527084	1	ENSMUSG00000036896	C1qc	protein_coding	12262
	250.918	0.773952	0.277	2.79405	0.00520529	0.298313	ENSMUSG00000048581	E130311K13Rik	protein_coding	329659
	2555.43	-0.990182	0.215584	-4.59302	4.37e-06	0.00252375	ENSMUSG00000029177	Cenpa	protein_coding	12615
	44.6626	0.773106	0.580037	1.33286	0.182579	1	ENSMUSG00000039518	Cdsn	protein_coding	386463
	144.532	0.771987	0.590497	1.30735	0.191093	1	ENSMUSG00000052485	Tmem171	protein_coding	380863
	504.375	-0.939509	0.228899	-4.10447	4.05e-05	0.0130056	ENSMUSG00000020099	Unc5b	protein_coding	107449
	283.263	0.771529	0.257026	3.00175	0.00268429	0.209733	ENSMUSG00000027890	Gstm4	protein_coding	14865
	41.5863	0.771265	0.359496	2.14541	0.0319204	0.629256	ENSMUSG00000007033	Hspa1l	protein_coding	15482
	13.0682	0.770857	1.89504	0.406775	0.684173	1	ENSMUSG00000001865	Cpa3	protein_coding	12873
	12.0299	0.770857	1.95593	0.394113	0.693498	1	ENSMUSG00000079852	Klra4	protein_coding	16635
	8.13193	0.770857	2.0588	0.37442	0.708092	1	ENSMUSG00000053395	Cacng8	protein_coding	81905
	9.00489	0.770857	2.15994	0.356889	0.721175	1	ENSMUSG00000059187	Tafa1	protein_coding	320265
	12.1551	0.770856	2.34658	0.328502	0.742532	1	ENSMUSG00000036853	Mcoln3	protein_coding	171166
	9.10722	0.770856	2.35832	0.326867	0.743769	1	ENSMUSG00000074419	Gm15448	protein_coding	18729
	69.301	0.770554	0.560969	1.37361	0.169562	0.998165	ENSMUSG00000034156	Tspoap1	protein_coding	207777
	354.76	0.770481	1.11603	0.690379	0.489956	1	ENSMUSG00000032089	Il10ra	protein_coding	16154
	764.511	0.770444	0.399832	1.92692	0.0539899	0.745209	ENSMUSG00000030930	Chst15	protein_coding	77590
	13773.6	0.769329	0.294684	2.61069	0.00903597	0.378254	ENSMUSG00000060938	Rpl26	protein_coding	19941
	715.988	0.767459	0.29065	2.64049	0.0082786	0.372641	ENSMUSG00000022464	Slc38a4	protein_coding	69354
	252.552	0.765483	0.467302	1.63809	0.101402	0.917087	ENSMUSG00000078853	Igtp	protein_coding	16145
	26.8477	0.764728	1.43676	0.532258	0.594548	1	ENSMUSG00000035095	Fam167a	protein_coding	219148
	263.047	0.764483	0.866004	0.88277	0.37736	1	ENSMUSG00000056427	Slit3	protein_coding	20564
	12.3141	0.762202	0.786779	0.968763	0.332663	1	ENSMUSG00000045994	B3gat1	protein_coding	76898
	171.415	0.761752	0.649443	1.17293	NA	NA	ENSMUSG00000069670	Nkain2	protein_coding	432450
	36.5382	0.761434	0.561995	1.35488	0.175457	1	ENSMUSG00000079038	D130040H23Rik	protein_coding	211135
	84.3423	0.760312	0.418933	1.81488	0.0695427	0.813619	ENSMUSG00000081769	Gm12216	protein_coding	NA
	1193.9	0.7599	0.224767	3.38084	0.000722639	0.0931818	ENSMUSG00000032024	Clmp	protein_coding	71566
	351.515	-0.88638	0.222295	-3.9874	6.68e-05	0.0189163	ENSMUSG00000027583	Zbtb46	protein_coding	72147
	80.1395	0.756679	0.431783	1.75245	0.0796962	0.842	ENSMUSG00000044566	Cage1	protein_coding	71213
	11.6465	0.756588	0.890686	0.849444	0.395634	1	ENSMUSG00000026994	Galnt3	protein_coding	14425
	8.747	0.756227	1.92452	0.392943	0.694361	1	ENSMUSG00000033854	Kcnk10	protein_coding	72258
	9.93238	0.756161	0.964784	0.783762	0.43318	1	ENSMUSG00000056895	H2bu2	protein_coding	78303
	75.1632	0.7556	0.516592	1.46266	0.14356	0.972008	ENSMUSG00000031698	Mylk3	protein_coding	213435
	196.24	0.754703	0.950485	0.794019	0.427185	1	ENSMUSG00000029377	Ereg	protein_coding	13874
	71.228	0.75431	0.584037	1.29155	0.196515	1	ENSMUSG00000049687	Pheta2	protein_coding	338368
	412.554	0.75219	0.304891	2.46708	0.0136221	0.440653	ENSMUSG00000047786	Lix1	protein_coding	66643
	1078.53	0.749436	0.858328	0.873135	0.38259	1	ENSMUSG00000042254	Cilp	protein_coding	214425
	143.689	0.747043	1.73523	0.430517	0.66682	1	ENSMUSG00000049625	Tifab	protein_coding	212937
	11.8241	0.743013	1.82662	0.406769	0.684178	1	ENSMUSG00000069310	H3c3	protein_coding	319148
	6.20651	0.741062	1.43403	0.51677	0.605317	NA	ENSMUSG00000031382	Asb11	protein_coding	68854
	15.9864	0.740704	1.14499	0.646906	0.517693	1	ENSMUSG00000026692	Fmo4	protein_coding	226564
	591.682	0.740435	0.248706	2.97715	0.00290942	0.221125	ENSMUSG00000009614	Sardh	protein_coding	192166
	3717.62	0.739129	0.490152	1.50796	0.131565	0.955285	ENSMUSG00000036908	Unc93b1	protein_coding	54445
	48.0195	0.739046	0.423095	1.74676	0.0806787	0.846159	ENSMUSG00000043458	Pcdhb12	protein_coding	93883
	297.017	0.738237	0.224829	3.28354	0.00102511	0.113013	ENSMUSG00000043190	Rfesd	protein_coding	218341
	1361.63	0.738074	0.798081	0.924811	NA	NA	ENSMUSG00000021130	Galnt16	protein_coding	108760
	1575.66	0.737374	0.220646	3.34189	0.000832105	0.100985	ENSMUSG00000028223	Decr1	protein_coding	67460
	45.6012	0.73709	0.884752	0.833103	0.404787	1	ENSMUSG00000007908	Hmgcll1	protein_coding	208982
	55.5023	0.736234	0.760553	0.968025	0.333032	1	ENSMUSG00000041423	Paqr6	protein_coding	68957
	1248.45	0.735778	0.334784	2.19777	0.0279654	0.599222	ENSMUSG00000045932	Ifit2	protein_coding	15958
	7.77073	0.733812	1.31808	0.556729	0.577712	NA	ENSMUSG00000060284	Sp7	protein_coding	170574
	181.941	0.733044	0.432453	1.69509	0.0900593	0.885992	ENSMUSG00000045657	Pcdhb10	protein_coding	93881
	25.6065	0.732013	0.553228	1.32317	0.185779	1	ENSMUSG00000063245	Zfp993	protein_coding	NA
	16.1433	0.731658	0.611335	1.19682	0.231377	1	ENSMUSG00000027636	Sla2	protein_coding	77799
	117.205	0.73031	0.764389	0.955417	0.339367	1	ENSMUSG00000038775	Vill	protein_coding	22351
	18.1303	0.729082	0.711759	1.02434	0.305675	1	ENSMUSG00000011589	Fsd1	protein_coding	240121
	451.493	0.728806	0.515401	1.41406	0.157346	0.990146	ENSMUSG00000015027	Galns	protein_coding	50917
	594.408	0.728669	0.369439	1.97237	0.0485677	0.713237	ENSMUSG00000019779	Frk	protein_coding	14302
	572.329	-0.851394	0.215412	-3.95241	7.74e-05	0.0210823	ENSMUSG00000028456	Unc13b	protein_coding	22249
	18.5603	0.726276	0.736731	0.985809	0.324227	1	ENSMUSG00000089687	Rab42	protein_coding	242681
	2434.06	0.726182	0.214076	3.39217	0.000693424	0.0918756	ENSMUSG00000042644	Itpr3	protein_coding	16440
	245.191	0.725563	0.351835	2.06223	0.0391861	0.670565	ENSMUSG00000043448	Gjc2	protein_coding	118454
	806.843	0.723532	0.321913	2.2476	0.0246019	0.56848	ENSMUSG00000032503	Arpp21	protein_coding	74100
	18.8778	0.720089	1.077	0.668605	0.503747	1	ENSMUSG00000074505	Fat3	protein_coding	270120
	74.3051	0.719413	0.77119	0.932861	0.350892	1	ENSMUSG00000067780	Pi15	protein_coding	94227
	14.1288	0.718782	0.621589	1.15636	0.247533	1	ENSMUSG00000021590	Spata9	protein_coding	75571
	1414.43	0.718145	0.243016	2.95514	0.00312527	0.229112	ENSMUSG00000031562	Dctd	protein_coding	320685
	148.743	0.717989	0.37893	1.89478	0.0581214	0.75999	ENSMUSG00000090015	Gm15446	protein_coding	NA
	5.18277	0.717318	1.76269	0.406945	0.684048	NA	ENSMUSG00000101026	Ly6g6g	protein_coding	NA
	20.5719	0.715389	0.487618	1.46711	0.142346	0.971777	ENSMUSG00000037541	Shank2	protein_coding	210274
	92.4893	0.715382	0.780408	0.916677	0.359312	1	ENSMUSG00000015843	Rxrg	protein_coding	20183
	11.9276	0.714098	0.934601	0.764067	0.444828	1	ENSMUSG00000052392	Acot4	protein_coding	171282
	67.4979	0.713732	0.612261	1.16573	0.243723	1	ENSMUSG00000041479	Syt15	protein_coding	319508
	132.342	0.713731	0.675212	1.05705	0.29049	1	ENSMUSG00000074151	Nlrc5	protein_coding	434341
	24.0573	0.709449	0.703239	1.00883	0.313056	1	ENSMUSG00000067215	Usp51	protein_coding	635253
	65.3586	0.709103	0.493574	1.43667	0.150812	0.980772	ENSMUSG00000030351	Tspan11	protein_coding	68498
	15.5631	0.707381	0.837669	0.844464	0.39841	1	ENSMUSG00000026303	Mlph	protein_coding	171531
	17.2835	0.706266	0.899552	0.785131	0.432377	1	ENSMUSG00000059406	Tmprss9	protein_coding	432478
	27.692	0.704997	0.935521	0.753588	0.451097	1	ENSMUSG00000090215	Trim34b	protein_coding	434218
	456.784	0.704803	0.525813	1.34041	0.180113	1	ENSMUSG00000031461	Myom2	protein_coding	17930
	55.8371	0.704368	0.525739	1.33977	0.180321	1	ENSMUSG00000020331	Hcn2	protein_coding	15166
	34.8047	0.704192	1.60317	0.43925	0.660481	1	ENSMUSG00000030365	Clec2i	protein_coding	93675
	14.7974	0.704018	0.804697	0.874886	0.381636	1	ENSMUSG00000030321	Efcab12	protein_coding	212516
	6.95306	0.703261	1.30683	0.538142	0.590479	NA	ENSMUSG00000020990	Cdkl1	protein_coding	71091
	34.1147	0.701899	0.691298	1.01534	0.309946	1	ENSMUSG00000024366	Gfra3	protein_coding	14587
	360.342	0.701504	0.489577	1.43288	0.151893	0.980772	ENSMUSG00000028654	Mycl	protein_coding	16918
	22.0719	0.699258	1.39097	0.502714	0.615165	1	ENSMUSG00000018865	Sult4a1	protein_coding	29859
	324.598	0.696669	0.330051	2.11079	0.03479	0.648169	ENSMUSG00000039745	Htatip2	protein_coding	53415
	34.2083	0.69617	1.00905	0.689927	0.49024	1	ENSMUSG00000024500	Ppp2r2b	protein_coding	72930
	26.2846	0.695887	0.974237	0.714289	0.475048	1	ENSMUSG00000023236	Scg5	protein_coding	20394
	11.3603	0.695686	1.02871	0.676268	0.498871	1	ENSMUSG00000040752	Myh6	protein_coding	17888
	45.6862	0.695444	0.892092	0.779565	0.435647	1	ENSMUSG00000016756	Cmah	protein_coding	12763
	33.4592	0.694158	0.785377	0.883853	0.376775	1	ENSMUSG00000049122	Frmd3	protein_coding	242506
	469.394	0.694089	0.253852	2.73423	0.00625265	0.320406	ENSMUSG00000027239	Mdk	protein_coding	17242
	200.572	0.69327	0.420222	1.64977	0.0989898	0.910255	ENSMUSG00000020431	Adcy1	protein_coding	432530
	163.84	0.692163	0.526092	1.31567	0.188285	1	ENSMUSG00000007122	Casq1	protein_coding	12372
	18.4629	0.691021	0.53416	1.29366	0.195783	1	ENSMUSG00000040231	Syngr4	protein_coding	58867
	8.43791	0.687156	1.11294	0.617425	0.536955	1	ENSMUSG00000057246	BC051142	protein_coding	407788
	50.805	0.687094	0.731103	0.939804	0.347318	1	ENSMUSG00000037994	Slc9b2	protein_coding	97086
	671.934	-0.770583	0.20077	-3.83813	0.000123974	0.0311595	ENSMUSG00000070056	Mfhas1	protein_coding	52065
	28.0708	0.685946	0.918697	0.746651	0.455274	1	ENSMUSG00000030376	Slc8a2	protein_coding	110891
	12.5856	0.685649	1.0868	0.630891	0.528112	1	ENSMUSG00000074071	Fam169b	protein_coding	434197
	21.7305	0.685216	0.838443	0.817247	0.413787	1	ENSMUSG00000046080	Clec9a	protein_coding	232414
	237.736	0.68205	0.378747	1.80081	0.0717333	0.817536	ENSMUSG00000028251	Tstd3	protein_coding	77032
	166.477	0.68173	0.52965	1.28713	0.198048	1	ENSMUSG00000036377	C530008M17Rik	protein_coding	320827
	241.383	0.681316	0.381688	1.78501	0.0742604	0.833086	ENSMUSG00000040187	Arntl2	protein_coding	272322
	12.1857	0.681111	0.99262	0.686175	0.492603	1	ENSMUSG00000039620	Trmt9b	protein_coding	319582
	146.084	0.680747	0.416331	1.63511	0.102026	0.919188	ENSMUSG00000045532	C1ql1	protein_coding	23829
	944.418	0.679446	0.588492	1.15455	0.248273	1	ENSMUSG00000033880	Lgals3bp	protein_coding	19039
	39.5326	0.678102	0.674754	1.00496	0.314915	1	ENSMUSG00000073424	Cyp4f15	protein_coding	106648
	22.1276	0.676604	0.572425	1.182	0.237207	1	ENSMUSG00000020258	Glyctk	protein_coding	235582
	14.3264	0.67628	0.768362	0.880158	0.378774	1	ENSMUSG00000090369	4933411K16Rik	protein_coding	66765
	31.6483	0.676177	0.506449	1.33513	0.181832	1	ENSMUSG00000053574	4930563E22Rik	protein_coding	75304
	39.3329	0.675321	1.42796	0.472926	0.636266	1	ENSMUSG00000036526	Card11	protein_coding	108723
	30.8258	0.675102	0.99484	0.678604	0.497389	1	ENSMUSG00000032291	Crabp1	protein_coding	12903
	281.309	0.674853	0.540465	1.24865	0.211792	1	ENSMUSG00000051177	Plcb1	protein_coding	18795
	73.6828	0.674447	0.895492	0.753158	0.451355	1	ENSMUSG00000033182	Kbtbd12	protein_coding	74589
	21.3485	0.674123	0.777436	0.867111	0.385881	1	ENSMUSG00000062393	Dgkk	protein_coding	331374
	118.547	0.673021	0.302126	2.22762	0.0259062	0.576483	ENSMUSG00000048330	Ric3	protein_coding	320360
	1436.32	0.672246	0.477378	1.4082	0.159071	0.991392	ENSMUSG00000019256	Ahr	protein_coding	11622
	34.5864	0.671643	0.410112	1.63771	0.101483	0.917087	ENSMUSG00000043541	Casc1	protein_coding	320662
	4.42821	0.671213	2.14796	0.312489	0.754669	NA	ENSMUSG00000013415	Igf2bp1	protein_coding	140486
	9.97853	0.670223	0.922826	0.726272	0.467672	1	ENSMUSG00000064202	4430402I18Rik	protein_coding	381218
	140.388	0.66978	0.52275	1.28126	0.200101	1	ENSMUSG00000074896	Ifit3	protein_coding	15959
	7.03529	0.668331	1.26906	0.526635	0.598447	NA	ENSMUSG00000057719	Sh3rf2	protein_coding	269016
	780.146	0.665769	0.377325	1.76444	0.0776573	0.841355	ENSMUSG00000025507	Pidd1	protein_coding	57913
	57.8091	0.663707	0.507512	1.30777	0.190953	1	ENSMUSG00000056596	Trnp1	protein_coding	69539
	1444.52	0.663675	0.2751	2.41248	0.0158442	0.459106	ENSMUSG00000024325	Ring1	protein_coding	19763
	25.9428	0.663661	0.651919	1.01801	0.308673	1	ENSMUSG00000073422	H2-Ke6	protein_coding	14979
	5585.01	0.663174	0.209151	3.17079	0.00152025	0.142568	ENSMUSG00000021996	Esd	protein_coding	13885
	6232.54	0.663121	0.440629	1.50494	0.132339	0.955973	ENSMUSG00000022894	Adamts5	protein_coding	23794
	100.759	0.662708	0.921633	0.719058	0.472105	1	ENSMUSG00000044827	Tlr1	protein_coding	21897
	128.783	0.661488	0.378893	1.74584	0.0808383	0.846324	ENSMUSG00000049036	Tmem121	protein_coding	69195
	480.55	0.661358	0.427958	1.54538	0.122254	0.939372	ENSMUSG00000020642	Rnf144a	protein_coding	108089
	25.9123	0.661302	0.978945	0.675525	0.499342	1	ENSMUSG00000031397	Tktl1	protein_coding	83553
	12.2479	0.6596	0.821403	0.803017	0.421965	1	ENSMUSG00000030606	Hapln3	protein_coding	67666
	415.567	0.659267	0.556617	1.18442	0.236248	1	ENSMUSG00000069874	Irgm2	protein_coding	54396
	1706.1	0.659231	0.417392	1.57941	0.114243	0.929	ENSMUSG00000026594	Ralgps2	protein_coding	78255
	50.1302	0.658269	0.551276	1.19408	0.232446	1	ENSMUSG00000094626	Tmem121b	protein_coding	94047
	76.094	0.6577	0.319601	2.05788	0.0396018	0.670848	ENSMUSG00000024866	Acy3	protein_coding	71670
	2535.81	0.657255	0.236946	2.77386	0.00553947	0.307897	ENSMUSG00000021373	Cap2	protein_coding	67252
	442.751	0.656395	0.451047	1.45527	0.145594	0.974865	ENSMUSG00000019590	Cyb561	protein_coding	13056
	53686.8	0.656249	0.283288	2.31654	0.0205286	0.520129	ENSMUSG00000039952	Dag1	protein_coding	13138
	11.7516	0.656222	1.27001	0.516706	0.605362	1	ENSMUSG00000034009	Rxfp1	protein_coding	381489
	160.916	0.654252	0.245498	2.665	0.0076989	0.360821	ENSMUSG00000030525	Chrna7	protein_coding	11441
	91.0571	0.654164	0.763966	0.856273	0.391847	1	ENSMUSG00000047420	Fam180a	protein_coding	208164
	87.2709	0.653145	0.834954	0.782253	0.434066	1	ENSMUSG00000055567	Unc80	protein_coding	329178
	9.14042	0.652974	0.960259	0.679998	0.496506	1	ENSMUSG00000074037	Mc1r	protein_coding	17199
	104.813	0.652877	0.669797	0.974739	0.32969	1	ENSMUSG00000060572	Mfap2	protein_coding	17150
	396.073	0.652142	0.332991	1.95844	0.0501789	0.723237	ENSMUSG00000078532	Nkain1	protein_coding	67149
	285.712	0.651745	0.656843	0.992238	0.321082	1	ENSMUSG00000026315	Serpinb8	protein_coding	20725
	1821.31	0.651317	0.307785	2.11615	0.0343323	0.64645	ENSMUSG00000074480	Mex3a	protein_coding	72640
	992.811	0.650769	0.267553	2.4323	0.0150033	0.451332	ENSMUSG00000032263	Bckdhb	protein_coding	12040
	379.773	0.650335	0.334718	1.94293	0.0520242	0.73588	ENSMUSG00000020877	Scrn2	protein_coding	217140
	175.833	0.649219	0.513962	1.26316	0.20653	1	ENSMUSG00000031389	Arhgap4	protein_coding	171207
	77.6845	0.64896	0.357915	1.81317	0.0698061	0.813672	ENSMUSG00000025176	Hoga1	protein_coding	67432
	164.374	0.648079	0.625207	1.03658	0.29993	1	ENSMUSG00000068101	Cenpm	protein_coding	66570
	118.904	0.647415	0.54936	1.17849	0.238601	1	ENSMUSG00000020067	Mypn	protein_coding	68802
	100.129	0.647289	0.410695	1.57608	0.115006	0.930284	ENSMUSG00000034115	Scn11a	protein_coding	24046
	30.7613	0.646295	0.646793	0.999231	0.317683	1	ENSMUSG00000043999	Gpr75	protein_coding	237716
	13.4249	0.644674	1.08191	0.595867	0.551264	1	ENSMUSG00000039714	Cplx3	protein_coding	235415
	5082.9	0.64436	0.202576	3.18083	0.00146854	0.139895	ENSMUSG00000029090	Adgra3	protein_coding	70693
	808.939	0.643723	0.255548	2.51899	0.0117693	0.419312	ENSMUSG00000040537	Adam22	protein_coding	11496
	1689.31	0.643475	0.481501	1.33639	0.18142	1	ENSMUSG00000078249	Hmga1b	protein_coding	111241
	39.963	0.643462	0.546199	1.17807	0.238768	1	ENSMUSG00000005131	4930550C14Rik	protein_coding	75311
	13.0367	0.64217	1.01946	0.62991	0.528753	1	ENSMUSG00000040016	Ptger3	protein_coding	19218
	307.668	0.641999	0.529148	1.21327	0.225027	1	ENSMUSG00000030116	Mfap5	protein_coding	50530
	19.5225	0.641676	0.67586	0.949422	0.342406	1	ENSMUSG00000038173	Enpp6	protein_coding	320981
	256.022	0.64155	1.14687	0.559393	0.575894	1	ENSMUSG00000041193	Pla2g5	protein_coding	18784
	2812.61	0.641227	0.282859	2.26694	0.0233936	0.554682	ENSMUSG00000039976	Tbc1d16	protein_coding	207592
	56.9555	0.640697	0.555786	1.15278	0.249002	1	ENSMUSG00000054057	A930004D18Rik	protein_coding	NA
	1836	0.640598	0.180961	3.53997	0.000400172	0.06963	ENSMUSG00000068457	Uty	protein_coding	22290
	7.28367	0.640283	1.02878	0.622372	0.533698	NA	ENSMUSG00000031170	Slc38a5	protein_coding	209837
	127.361	0.639197	0.919532	0.695133	0.486972	1	ENSMUSG00000051457	Spn	protein_coding	20737
	98.6391	0.638963	0.384368	1.66237	0.0964376	0.90188	ENSMUSG00000049230	Gm9833	protein_coding	NA
	206.835	0.63856	0.321484	1.98629	0.0470011	0.707834	ENSMUSG00000044968	Napepld	protein_coding	242864
	997.094	0.637383	0.459313	1.38769	0.165232	0.993312	ENSMUSG00000050666	Vstm4	protein_coding	320736
	14.2434	0.637034	1.18427	0.537912	0.590638	1	ENSMUSG00000033770	Clcnka	protein_coding	12733
	1186.16	0.634426	0.245356	2.58574	0.00971697	0.386591	ENSMUSG00000015217	Hmgb3	protein_coding	15354
	2027.07	0.634096	0.585598	1.08282	0.27889	1	ENSMUSG00000032135	Mcam	protein_coding	84004
	128.797	0.633774	0.461072	1.37457	0.169266	0.997772	ENSMUSG00000049409	Prokr1	protein_coding	58182
	188.605	0.633695	0.939757	0.674318	0.500109	1	ENSMUSG00000024401	Tnf	protein_coding	21926
	1147.27	0.633438	0.298874	2.11942	0.0340553	0.64645	ENSMUSG00000078771	Evi2a	protein_coding	14017
	228.855	0.632909	0.227501	2.782	0.00540247	0.304775	ENSMUSG00000021643	Serf1	protein_coding	20365
	53.1102	0.632488	0.523137	1.20903	0.226651	1	ENSMUSG00000031958	Ldhd	protein_coding	52815
	314.972	0.631962	0.191613	3.29812	0.000973341	0.110685	ENSMUSG00000049670	Morn4	protein_coding	226123
	97.5021	0.631948	0.409314	1.54392	0.122608	0.939372	ENSMUSG00000071001	Hrct1	protein_coding	100039781
	358.282	0.630416	0.617383	1.02111	0.307202	1	ENSMUSG00000053475	Tnfaip6	protein_coding	21930
	71.2654	0.629873	1.02799	0.612725	0.540058	1	ENSMUSG00000028226	Mmp16	protein_coding	17389
	35.9568	0.629592	0.840768	0.748829	0.45396	1	ENSMUSG00000074671	Tspyl3	protein_coding	241732
	6.72265	0.629266	1.23322	0.510261	0.609869	NA	ENSMUSG00000006711	D130043K22Rik	protein_coding	210108
	222.788	0.628952	0.42218	1.48977	0.136284	0.96483	ENSMUSG00000011171	Vipr2	protein_coding	22355
	200.539	-0.754708	0.18329	-4.11756	3.83e-05	0.0128601	ENSMUSG00000009076	Zmat5	protein_coding	67178
	252.422	0.628278	0.328363	1.91336	0.0557016	0.754637	ENSMUSG00000032177	Pde4a	protein_coding	18577
	18.5422	0.627509	0.665389	0.94307	0.345645	1	ENSMUSG00000089704	Galnt2	protein_coding	108148
	11.0459	0.626613	1.2568	0.498577	0.618078	1	ENSMUSG00000047230	Cldn2	protein_coding	12738
	4804.65	0.62659	0.323545	1.93664	0.0527895	0.743038	ENSMUSG00000032060	Cryab	protein_coding	12955
	961.026	0.623881	0.330593	1.88716	0.0591391	0.763259	ENSMUSG00000090523	Gypc	protein_coding	71683
	5.1323	0.623682	1.58445	0.393627	0.693857	NA	ENSMUSG00000019762	Iyd	protein_coding	70337
	2469.79	0.622725	0.331534	1.87832	0.0603379	0.769109	ENSMUSG00000022449	Adamts20	protein_coding	223838
	714.46	0.622059	0.452275	1.3754	0.169008	0.997772	ENSMUSG00000040964	Arhgef10l	protein_coding	72754
	34.178	0.621894	0.69176	0.899003	0.368651	1	ENSMUSG00000038742	Angptl6	protein_coding	70726
	7.36359	0.620796	1.11129	0.558627	0.576416	NA	ENSMUSG00000049555	Tmie	protein_coding	20776
	137.428	0.620588	0.494956	1.25383	0.209906	1	ENSMUSG00000018169	Mfng	protein_coding	17305
	1551.07	0.620277	0.386881	1.60328	0.108873	0.92675	ENSMUSG00000022440	C1qtnf6	protein_coding	72709
	1786.64	0.619732	0.311165	1.99165	0.0464094	0.706231	ENSMUSG00000023800	Tiam2	protein_coding	24001
	151.066	0.618414	0.293045	2.1103	0.0348323	0.648169	ENSMUSG00000015090	Ptgds	protein_coding	19215
	165.869	0.618175	0.310294	1.99222	0.0463465	0.706231	ENSMUSG00000054580	Pla2r1	protein_coding	18779
	71.3201	0.617931	0.399795	1.54562	0.122197	0.939372	ENSMUSG00000070305	Mpzl3	protein_coding	319742
	42.6474	0.617671	0.599963	1.02952	0.303237	1	ENSMUSG00000041954	Tnfrsf18	protein_coding	21936
	10.0896	0.617132	1.06685	0.578461	0.562953	1	ENSMUSG00000048478	Spata33	protein_coding	320869
	281.072	0.616211	0.35412	1.74012	0.0818381	0.851517	ENSMUSG00000078794	Dact3	protein_coding	629378
	289.192	0.615503	0.258492	2.38113	0.0172598	0.477565	ENSMUSG00000039246	Lyplal1	protein_coding	226791
	51.7404	0.614336	0.906775	0.677495	0.498092	1	ENSMUSG00000030731	Syt3	protein_coding	20981
	2846.86	0.614316	0.508104	1.20904	0.226649	1	ENSMUSG00000073889	Il11ra1	protein_coding	16157
	35.5044	0.613403	0.772237	0.79432	0.427009	1	ENSMUSG00000048636	A730049H05Rik	protein_coding	NA
	27.8799	0.612075	0.75538	0.810287	0.417775	1	ENSMUSG00000046856	Gpr1	protein_coding	241070
	7.25426	0.61186	1.67624	0.365021	0.715096	NA	ENSMUSG00000047898	Ccr4	protein_coding	12773
	355.106	0.611039	0.49969	1.22284	0.221392	1	ENSMUSG00000055027	Smyd1	protein_coding	12180
	5553.08	-0.633269	0.17015	-3.72183	0.000197784	0.0413971	ENSMUSG00000050565	Tor1aip2	protein_coding	240832
	24.6672	0.609188	1.2174	0.500402	0.616792	1	ENSMUSG00000069041	Slc25a31	protein_coding	73333
	439.013	0.608475	0.414352	1.4685	0.141969	0.971777	ENSMUSG00000029161	Cgref1	protein_coding	68567
	6.99819	0.608214	1.18625	0.512719	0.608148	NA	ENSMUSG00000046811	Gltpd2	protein_coding	216871
	114.449	0.607659	0.336001	1.8085	0.0705283	0.816162	ENSMUSG00000024403	Atp6v1g2	protein_coding	66237
	15.5369	0.605954	0.989414	0.612437	0.540249	1	ENSMUSG00000049897	Stkld1	protein_coding	279029
	95.4132	0.605763	0.553106	1.0952	0.273428	1	ENSMUSG00000010529	Gm266	protein_coding	212539
	37.9197	0.605575	0.615925	0.983196	0.325511	1	ENSMUSG00000053461	Hhipl2	protein_coding	78772
	2053.17	0.604848	0.3512	1.72223	0.0850276	0.86966	ENSMUSG00000026817	Ak1	protein_coding	11636
	140.508	0.60474	0.267531	2.26045	0.0237936	0.557976	ENSMUSG00000000301	Pemt	protein_coding	18618
	16.3552	0.604112	0.666337	0.906616	0.36461	1	ENSMUSG00000025961	4933402D24Rik	protein_coding	74426
	533.529	0.603193	0.264669	2.27904	0.0226644	0.545843	ENSMUSG00000031290	Lrch2	protein_coding	210297
	40.2252	0.603105	1.19886	0.503066	0.614918	1	ENSMUSG00000030209	Grin2b	protein_coding	14812
	21.2296	0.602288	0.660016	0.912536	0.361487	1	ENSMUSG00000021123	Rdh12	protein_coding	77974
	1039.16	0.602084	0.409113	1.47168	0.141107	0.969953	ENSMUSG00000046879	Irgm1	protein_coding	15944
	15.4921	0.601199	0.780191	0.770579	0.440956	1	ENSMUSG00000039632	Ccdc151	protein_coding	77609
	282.398	0.599793	0.322387	1.86048	0.0628178	0.778725	ENSMUSG00000020086	Macroh2a2	protein_coding	404634
	53.9092	0.599216	0.719624	0.832678	0.405026	1	ENSMUSG00000028031	Dkk2	protein_coding	56811
	26.5958	0.5991	0.870793	0.687993	0.491457	1	ENSMUSG00000032936	Camkv	protein_coding	235604
	267.608	0.597285	0.287693	2.07612	0.0378828	0.670565	ENSMUSG00000049119	Fam110b	protein_coding	242297
	12.006	0.594859	1.44551	0.411521	0.68069	1	ENSMUSG00000079339	Ifit1bl1	protein_coding	667373
	45.0476	0.594423	0.545716	1.08925	0.276042	1	ENSMUSG00000010122	Slc47a1	protein_coding	67473
	3798.8	0.594413	0.168297	3.53192	0.000412551	0.0709294	ENSMUSG00000039234	Sec24d	protein_coding	69608
	235.617	0.593952	0.503451	1.17976	0.238095	1	ENSMUSG00000035357	Pdzrn3	protein_coding	55983
	7.55425	0.593001	1.27663	0.464505	0.642286	NA	ENSMUSG00000034829	Nxnl1	protein_coding	234404
	37.3169	0.592337	1.07981	0.548556	0.58331	1	ENSMUSG00000039131	Gipc2	protein_coding	54120
	762.357	0.591976	0.289713	2.04332	0.041021	0.67732	ENSMUSG00000064354	mt-Co2	protein_coding	17709
	31.5709	0.590042	0.676453	0.872259	0.383067	1	ENSMUSG00000032584	Mst1r	protein_coding	19882
	393.735	0.589513	0.466067	1.26487	0.205919	1	ENSMUSG00000024338	Psmb8	protein_coding	16913
	442.59	0.589506	0.325009	1.81382	0.0697059	0.813672	ENSMUSG00000032398	Snapc5	protein_coding	330959
	8.45325	0.589011	1.00898	0.583768	0.559376	1	ENSMUSG00000020704	Asic2	protein_coding	11418
	199.02	0.588778	0.277136	2.12451	0.0336277	0.64645	ENSMUSG00000030443	Zfp583	protein_coding	213011
	25.0474	0.588753	0.571735	1.02977	0.30312	1	ENSMUSG00000009092	Derl3	protein_coding	70377
	256.733	0.588553	0.314664	1.87042	0.0614261	0.774097	ENSMUSG00000008307	1700109H08Rik	protein_coding	77036
	577.641	0.588487	0.175809	3.34731	0.000816008	0.0998711	ENSMUSG00000064254	Ethe1	protein_coding	66071
	35.851	0.588478	0.920047	0.639617	0.522422	1	ENSMUSG00000022441	Efcab6	protein_coding	77627
	552.31	0.588455	0.278357	2.11403	0.0345125	0.646832	ENSMUSG00000000295	Hddc2	protein_coding	69692
	839.281	0.588417	0.183506	3.20652	0.0013435	0.132896	ENSMUSG00000025867	Cplx2	protein_coding	12890
	11.2529	0.588238	0.923439	0.637008	0.52412	1	ENSMUSG00000063594	Gng8	protein_coding	14709
	23.0564	0.588155	0.642022	0.916098	0.359615	1	ENSMUSG00000055341	Zfp457	protein_coding	431706
	425.83	0.587652	0.188999	3.10929	0.00187541	0.161218	ENSMUSG00000056486	Chn1	protein_coding	108699
	21.427	0.586449	0.778831	0.752986	0.451459	1	ENSMUSG00000024922	Ovol1	protein_coding	18426
	890.584	-0.486997	0.130624	-3.72823	0.000192833	0.0409544	ENSMUSG00000025245	Lztfl1	protein_coding	93730
	304.317	0.58563	0.487193	1.20205	0.229345	1	ENSMUSG00000035615	Frmpd1	protein_coding	666060
	53.0712	0.585497	0.491545	1.19114	0.2336	1	ENSMUSG00000104713	Gbp6	protein_coding	100702
	7801.58	0.31132	0.0840209	3.70527	0.000211165	0.0429528	ENSMUSG00000001424	Snd1	protein_coding	56463
	287.466	0.5836	0.311943	1.87086	0.0613651	0.774004	ENSMUSG00000048218	Amigo2	protein_coding	105827
	387.65	0.583083	0.228753	2.54897	0.0108043	0.405142	ENSMUSG00000022844	Pdia5	protein_coding	72599
	142.95	0.582678	0.915778	0.636266	0.524603	1	ENSMUSG00000042436	Mfap4	protein_coding	76293
	41.0991	0.581503	0.665049	0.874376	0.381914	1	ENSMUSG00000020080	Hkdc1	protein_coding	216019
	592.582	0.581262	0.330613	1.75813	0.0787251	0.842	ENSMUSG00000034687	Fras1	protein_coding	231470
	597.477	0.580622	0.221778	2.61803	0.00884391	0.374107	ENSMUSG00000041654	Slc39a11	protein_coding	69806
	121.654	0.580542	0.39815	1.4581	0.144813	0.973131	ENSMUSG00000029664	Tfpi2	protein_coding	21789
	11.4404	0.5802	1.48468	0.390791	0.695952	1	ENSMUSG00000052221	Ppp1r36	protein_coding	210762
	92.7906	0.580136	0.356943	1.62529	0.104101	0.921088	ENSMUSG00000051736	Fam229b	protein_coding	66337
	336.292	0.579622	0.425156	1.36332	0.172783	1	ENSMUSG00000042251	Pm20d1	protein_coding	212933
	261.445	0.579557	0.380148	1.52456	0.12737	0.946454	ENSMUSG00000055978	Fut2	protein_coding	14344
	294.498	0.579306	0.305267	1.8977	0.057735	0.759504	ENSMUSG00000026437	Cdk18	protein_coding	18557
	2476.07	0.579082	0.306568	1.88891	0.0589032	0.761998	ENSMUSG00000030730	Atp2a1	protein_coding	11937
	87.7138	0.577843	0.304333	1.89872	0.0576017	0.759504	ENSMUSG00000068205	Macrod2	protein_coding	72899
	1144.72	0.577654	0.517974	1.11522	0.264757	1	ENSMUSG00000032702	Kank1	protein_coding	107351
	145.933	0.577483	0.509979	1.13237	0.25748	1	ENSMUSG00000033355	Rtp4	protein_coding	67775
	35.446	0.576695	0.720497	0.800414	0.423471	1	ENSMUSG00000100235	Gm28557	protein_coding	NA
	49.2296	0.575794	0.649716	0.886223	0.375497	1	ENSMUSG00000050556	Kcnb1	protein_coding	16500
	439.676	0.575415	0.707293	0.813546	0.415905	1	ENSMUSG00000020901	Pik3r5	protein_coding	320207
	11.9308	0.574613	1.07967	0.532211	0.59458	1	ENSMUSG00000037705	Tecta	protein_coding	21683
	233.719	0.574037	0.187491	3.06168	0.00220097	0.182008	ENSMUSG00000096910	Zfp955b	protein_coding	100043468
	17.6271	0.573239	0.781918	0.733119	0.463486	1	ENSMUSG00000000579	Dynlt1c	protein_coding	100040563
	35.605	0.571638	0.5583	1.02389	0.305887	1	ENSMUSG00000068240	Gm11808	protein_coding	NA
	105.212	0.571229	0.233826	2.44297	0.0145671	0.450049	ENSMUSG00000032850	Rnft2	protein_coding	269695
	12026.2	0.57119	0.363538	1.5712	0.116137	0.931544	ENSMUSG00000024803	Ankrd1	protein_coding	107765
	202.791	0.569394	0.321157	1.77295	0.0762377	0.836968	ENSMUSG00000057219	Armc7	protein_coding	276905
	3120.31	0.568775	0.359727	1.58113	0.113848	0.929	ENSMUSG00000037813	D630003M21Rik	protein_coding	228846
	96.336	0.568686	0.490379	1.15969	0.246176	1	ENSMUSG00000037872	Ackr1	protein_coding	13349
	827.273	0.56859	0.284041	2.00178	0.045308	0.702464	ENSMUSG00000022306	Zfpm2	protein_coding	22762
	398.363	0.568425	0.234133	2.42779	0.0151913	0.451332	ENSMUSG00000043587	Pxylp1	protein_coding	235534
	12.5052	0.567934	0.924922	0.614035	0.539192	1	ENSMUSG00000099032	Tcf24	protein_coding	100039596
	994.002	0.567652	0.309674	1.83306	0.0667935	0.801151	ENSMUSG00000024885	Aldh3b1	protein_coding	67689
	350.593	0.566363	0.318279	1.77945	0.0751658	0.833752	ENSMUSG00000026479	Lamc2	protein_coding	16782
	84.2263	0.566057	0.862196	0.656529	0.511484	1	ENSMUSG00000032523	Hhatl	protein_coding	74770
	6.74905	0.566053	1.21047	0.467631	0.640048	NA	ENSMUSG00000023978	Prph2	protein_coding	19133
	298.579	0.565281	0.284646	1.98591	0.047043	0.707834	ENSMUSG00000036639	Nudt1	protein_coding	17766
	15350.3	0.565103	0.21802	2.59198	0.00954265	0.383886	ENSMUSG00000052698	Tln2	protein_coding	70549
	3017.04	0.565031	0.328172	1.72176	0.0851136	0.86966	ENSMUSG00000042918	Mamstr	protein_coding	74490
	11.7562	0.563634	1.01332	0.556224	0.578058	1	ENSMUSG00000055937	Krt28	protein_coding	70843
	585.875	0.563484	0.561483	1.00356	0.315588	1	ENSMUSG00000025321	Itgb8	protein_coding	320910
	56.6967	0.562638	1.06965	0.526003	NA	NA	ENSMUSG00000064267	Hvcn1	protein_coding	74096
	451.38	0.562249	0.209423	2.68475	0.00725835	0.351493	ENSMUSG00000029126	Nsg1	protein_coding	18196
	2219.69	0.464116	0.111564	4.16009	3.18e-05	0.0109391	ENSMUSG00000024601	Isoc1	protein_coding	66307
	1876.67	0.561228	0.159405	3.52077	0.000430302	0.0726616	ENSMUSG00000006057	Atp5g1	protein_coding	11951
	168.831	0.561098	0.380578	1.47433	0.140392	0.969294	ENSMUSG00000026688	Mgst3	protein_coding	66447
	514.883	0.5602	0.228104	2.4559	0.0140532	0.445092	ENSMUSG00000019158	Tmem160	protein_coding	69094
	36.8709	0.560083	0.452354	1.23815	0.215659	1	ENSMUSG00000058046	4933430I17Rik	protein_coding	214106
	193.318	0.56002	0.189658	2.95279	0.00314911	0.229694	ENSMUSG00000033114	Slc35d2	protein_coding	70484
	1948.56	0.559993	0.243089	2.30365	0.0212422	0.523514	ENSMUSG00000024187	Fam234a	protein_coding	106581
	227.846	0.559495	0.52038	1.07517	0.282301	1	ENSMUSG00000078234	Klhdc7a	protein_coding	242721
	9.22306	0.559254	0.876536	0.638027	0.523456	1	ENSMUSG00000003354	Ccdc65	protein_coding	105833
	134.452	0.55908	0.314681	1.77665	0.0756253	0.835592	ENSMUSG00000020098	Pcbd1	protein_coding	13180
	150.33	0.558627	0.355914	1.56955	0.116519	0.931884	ENSMUSG00000021773	Comtd1	protein_coding	69156
	46.6381	0.558084	0.626126	0.891328	0.372753	1	ENSMUSG00000058183	Mmel1	protein_coding	27390
	215.012	0.556337	0.252886	2.19995	0.0278107	0.598572	ENSMUSG00000074283	Zfp109	protein_coding	56869
	134.082	0.556052	0.358313	1.55186	0.120695	0.937645	ENSMUSG00000049630	C1ql3	protein_coding	227580
	221.443	0.555643	0.372873	1.49017	0.136181	0.96483	ENSMUSG00000054612	Mgmt	protein_coding	17314
	102.178	0.554833	0.311341	1.78208	0.0747368	0.833152	ENSMUSG00000023882	Zfp54	protein_coding	22712
	796.099	0.55457	0.211344	2.62401	0.00869012	0.373893	ENSMUSG00000044986	Tst	protein_coding	22117
	67.7802	0.554458	0.403893	1.37278	0.16982	0.998408	ENSMUSG00000042115	Klhdc8a	protein_coding	213417
	3662.84	0.553784	0.195852	2.82756	0.00469038	0.281072	ENSMUSG00000034675	Dbn1	protein_coding	56320
	30.0217	0.553446	0.756861	0.731239	0.464633	1	ENSMUSG00000071540	3425401B19Rik	protein_coding	100504518
	897.274	0.551814	0.282998	1.94989	0.0511896	0.729402	ENSMUSG00000003559	As3mt	protein_coding	57344
	1475.85	0.551297	0.275359	2.00211	0.0452734	0.702464	ENSMUSG00000025407	Gli1	protein_coding	14632
	104.945	0.550947	0.429265	1.28347	0.199329	1	ENSMUSG00000063415	Cyp26b1	protein_coding	232174
	335.119	0.550609	0.432592	1.27281	0.203084	1	ENSMUSG00000009772	Nuak2	protein_coding	74137
	12.0873	0.550431	1.13179	0.486337	0.626728	1	ENSMUSG00000075318	Scn2a	protein_coding	110876
	26.6547	0.550097	0.459257	1.1978	0.230996	1	ENSMUSG00000025069	Gsto2	protein_coding	68214
	169.131	0.55005	0.564694	0.974066	0.330024	1	ENSMUSG00000034706	Dnaic2	protein_coding	432611
	14.6949	0.549606	1.01589	0.541009	0.588501	1	ENSMUSG00000024379	Tslp	protein_coding	53603
	276.821	0.548784	0.299566	1.83193	0.0669615	0.801151	ENSMUSG00000045689	Pcdhb4	protein_coding	93875
	2726.72	0.547887	0.421486	1.29989	0.193637	1	ENSMUSG00000030022	Adamts9	protein_coding	101401
	337.693	0.547774	0.330199	1.65892	0.0971322	0.903932	ENSMUSG00000042097	Zfp239	protein_coding	22685
	305.395	0.54753	0.482934	1.13376	0.256897	1	ENSMUSG00000030584	Dpf1	protein_coding	29861
	76.5838	0.547329	0.747086	0.732618	0.463791	1	ENSMUSG00000052821	Cysltr1	protein_coding	58861
	10.3688	0.5468	1.15582	0.473085	0.636153	1	ENSMUSG00000043789	Vwce	protein_coding	71768
	821.157	0.545431	0.667194	0.8175	0.413643	1	ENSMUSG00000032359	Ctsh	protein_coding	13036
	459.82	0.54511	0.311693	1.74887	0.0803141	0.843561	ENSMUSG00000028885	Smpdl3b	protein_coding	100340
	45.6222	0.545003	0.40171	1.35671	0.174874	1	ENSMUSG00000043807	Ly6g5b	protein_coding	266614
	2865.01	0.544958	0.229313	2.37648	0.0174787	0.477565	ENSMUSG00000039168	Dap	protein_coding	223453
	5.78796	0.544404	1.15838	0.46997	0.638376	NA	ENSMUSG00000044279	Crb3	protein_coding	224912
	189.974	0.544403	0.341079	1.59612	0.110462	0.92675	ENSMUSG00000031458	Coprs	protein_coding	66423
	409.938	0.543892	0.375313	1.44917	0.147291	0.976664	ENSMUSG00000029167	Ppargc1a	protein_coding	19017
	71.8128	0.543754	0.447272	1.21571	0.224094	1	ENSMUSG00000048012	Zfp473	protein_coding	243963
	856.037	0.486369	0.129177	3.76514	0.000166458	0.0387739	ENSMUSG00000024208	Uqcc2	protein_coding	67267
	527.664	0.543646	0.308887	1.76002	0.0784046	0.842	ENSMUSG00000063455	D630045J12Rik	protein_coding	330286
	637.355	0.543283	0.556004	0.977121	0.328509	1	ENSMUSG00000022034	Esco2	protein_coding	71988
	21.5216	0.543229	0.709981	0.765131	0.444194	1	ENSMUSG00000038523	1700003F12Rik	protein_coding	75480
	43.8809	0.542972	0.761179	0.713331	0.475641	1	ENSMUSG00000020890	Gucy2e	protein_coding	14919
	821.529	0.542355	0.202876	2.67334	0.00751008	0.356778	ENSMUSG00000030659	Nucb2	protein_coding	53322
	674.801	0.542187	0.415068	1.30626	0.191464	1	ENSMUSG00000064325	Hhip	protein_coding	15245
	1584.42	0.542132	0.327512	1.6553	0.0978632	0.908316	ENSMUSG00000001240	Ramp2	protein_coding	54409
	25.5791	0.541966	0.69601	0.778676	0.436171	1	ENSMUSG00000031377	Bmx	protein_coding	12169
	1905.51	0.541793	0.280023	1.93481	0.0530131	0.743522	ENSMUSG00000019960	Dusp6	protein_coding	67603
	705.773	0.541596	0.225633	2.40034	0.0163797	0.464746	ENSMUSG00000032018	Sc5d	protein_coding	235293
	3289.81	0.541236	0.260745	2.07573	0.0379186	0.670565	ENSMUSG00000021589	Rhobtb3	protein_coding	73296
	11.9399	0.540928	1.19163	0.45394	0.649872	1	ENSMUSG00000045467	Ttll13	protein_coding	269954
	527.39	0.540895	0.708319	0.763631	0.445087	1	ENSMUSG00000042249	Grk3	protein_coding	320129
	789.716	0.540786	0.379131	1.42638	0.153757	0.983621	ENSMUSG00000006715	Gmnn	protein_coding	57441
	48.304	0.540782	0.500956	1.0795	0.280365	1	ENSMUSG00000000486	Septin1	protein_coding	54204
	2546.86	0.540383	0.201617	2.68025	0.0073567	0.352975	ENSMUSG00000077450	Rab11b	protein_coding	19326
	1869.09	0.539757	0.489091	1.10359	0.26977	1	ENSMUSG00000020681	Ace	protein_coding	11421
	71.5049	0.539352	0.316955	1.70167	0.0888174	0.88044	ENSMUSG00000068130	Zfp442	protein_coding	668923
	5658.65	0.539118	0.152179	3.54267	0.000396099	0.06963	ENSMUSG00000064210	Ano6	protein_coding	105722
	70.9636	0.538625	0.565877	0.951841	0.341178	1	ENSMUSG00000048915	Efna5	protein_coding	13640
	8.1384	0.538502	1.80359	0.298571	0.765267	1	ENSMUSG00000022026	Olfm4	protein_coding	380924
	135.117	0.536631	0.628752	0.853486	0.39339	1	ENSMUSG00000027875	Hmgcs2	protein_coding	15360
	56.2258	0.536553	0.568305	0.944129	0.345104	1	ENSMUSG00000062044	Lmtk3	protein_coding	381983
	702.103	0.53608	0.287602	1.86396	0.0623269	0.774634	ENSMUSG00000040950	Mgl2	protein_coding	216864
	69.6777	0.535584	0.535315	1.0005	0.317067	1	ENSMUSG00000051998	Lax1	protein_coding	240754
	182.349	0.5354	0.412308	1.29854	0.194101	1	ENSMUSG00000046997	Spsb4	protein_coding	211949
	32.5459	0.534786	1.00509	0.53208	0.594671	1	ENSMUSG00000068762	Gstm6	protein_coding	14867
	39.8057	0.534718	0.688538	0.776599	0.437396	1	ENSMUSG00000004110	Cacna1e	protein_coding	12290
	32.572	0.534425	1.0309	0.518405	0.604175	1	ENSMUSG00000033510	Otud7a	protein_coding	170711
	25.5519	0.534051	0.714048	0.747921	0.454508	1	ENSMUSG00000058794	Nfe2	protein_coding	18022
	15.18	0.533168	0.734407	0.725984	0.467848	1	ENSMUSG00000043850	Clrn1	protein_coding	229320
	6.40364	0.533043	1.50056	0.355229	0.722418	NA	ENSMUSG00000032807	Alox12b	protein_coding	11686
	615.081	0.532594	0.538564	0.988915	0.322705	1	ENSMUSG00000022512	Cldn1	protein_coding	12737
	419.466	0.532584	0.229328	2.32237	0.0202131	0.519638	ENSMUSG00000050796	B3galt6	protein_coding	117592
	571.385	0.530851	0.558158	0.951077	0.341565	1	ENSMUSG00000071713	Csf2rb	protein_coding	12983
	102.79	0.530489	0.40864	1.29818	0.194224	1	ENSMUSG00000040867	Begain	protein_coding	380785
	30.8697	0.529998	0.632789	0.837559	0.402279	1	ENSMUSG00000038067	Csf3	protein_coding	12985
	138.704	0.52979	0.638413	0.829855	0.406621	1	ENSMUSG00000022053	Ebf2	protein_coding	13592
	676.572	0.529605	0.368641	1.43664	0.150819	0.980772	ENSMUSG00000020524	Gria1	protein_coding	14799
	305.27	0.529248	0.268698	1.96968	0.0488754	0.713951	ENSMUSG00000042213	Zfand4	protein_coding	67492
	2129.59	0.528974	0.300469	1.76049	0.0783242	0.842	ENSMUSG00000037725	Ckap2	protein_coding	80986
	9.55038	0.528479	1.2174	0.434103	0.664214	1	ENSMUSG00000042717	Ppp1r3a	protein_coding	140491
	8.22577	0.528296	1.32926	0.397435	0.691047	1	ENSMUSG00000042258	Isl1	protein_coding	16392
	7.86822	0.528056	1.43762	0.367314	0.713385	NA	ENSMUSG00000021396	Nxnl2	protein_coding	75124
	69.2006	0.526937	0.775056	0.67987	0.496587	1	ENSMUSG00000045667	Smtnl2	protein_coding	276829
	2206.08	0.526804	0.407485	1.29282	0.196074	1	ENSMUSG00000000325	Arvcf	protein_coding	11877
	283.937	0.526802	0.599455	0.878802	0.379508	1	ENSMUSG00000027861	Casq2	protein_coding	12373
	13.3169	0.526628	1.0453	0.503805	0.614399	1	ENSMUSG00000070713	Gm10282	protein_coding	NA
	133.455	0.52584	0.451362	1.16501	0.244016	1	ENSMUSG00000024511	Rab27b	protein_coding	80718
	34.5672	0.525124	0.5445	0.964415	0.334838	1	ENSMUSG00000001988	Npas1	protein_coding	18142
	162.054	0.523792	0.251004	2.08679	0.0369074	0.66369	ENSMUSG00000049411	Tmem241	protein_coding	338363
	17.0833	0.522947	0.76787	0.681036	0.495849	1	ENSMUSG00000029843	Slc13a4	protein_coding	243755
	18.7858	0.52228	0.841707	0.620501	0.534928	1	ENSMUSG00000000308	Ckmt1	protein_coding	12716
	64.6676	0.521703	0.516346	1.01037	0.312316	1	ENSMUSG00000021280	Exoc3l4	protein_coding	74190
	11507	0.521388	0.241131	2.16226	0.0305981	0.615855	ENSMUSG00000001750	Tcirg1	protein_coding	27060
	601.982	0.521318	0.291049	1.79117	0.073266	0.827661	ENSMUSG00000034295	Fhod3	protein_coding	225288
	370.683	0.520547	0.713716	0.729348	0.465789	1	ENSMUSG00000056069	Otulinl	protein_coding	223433
	491.789	0.520449	0.244793	2.12608	0.0334965	0.64645	ENSMUSG00000022215	Fitm1	protein_coding	68680
	12.0109	0.520203	1.17954	0.44102	0.659198	1	ENSMUSG00000051648	Kctd19	protein_coding	279499
	359.991	0.519631	0.333514	1.55805	0.119222	0.937063	ENSMUSG00000031376	Atp2b3	protein_coding	320707
	108.143	0.519526	0.35501	1.46341	0.143355	0.971975	ENSMUSG00000020175	Rab36	protein_coding	76877
	155.504	0.518362	0.259102	2.00061	0.0454347	0.703288	ENSMUSG00000019080	Mfsd3	protein_coding	69572
	1443.07	0.518102	0.150604	3.44017	0.000581348	0.0845066	ENSMUSG00000039530	Tusc3	protein_coding	80286
	627.036	0.517954	0.29499	1.75583	0.0791166	0.842	ENSMUSG00000003452	Bicd1	protein_coding	12121
	59.5616	0.517712	0.504543	1.0261	0.304844	1	ENSMUSG00000023336	Wfdc1	protein_coding	67866
	35.8975	0.517674	0.586757	0.882263	0.377635	1	ENSMUSG00000094595	Fsbp	protein_coding	100503583
	334.989	0.51736	0.497726	1.03945	0.298597	1	ENSMUSG00000000958	Slc7a7	protein_coding	20540
	1552.28	0.517205	0.803773	0.643471	0.519919	1	ENSMUSG00000028068	Iqgap3	protein_coding	404710
	7091.66	0.516843	0.222091	2.32717	0.0199563	0.517431	ENSMUSG00000004105	Angptl2	protein_coding	26360
	282.747	0.516674	0.253407	2.03891	0.0414593	0.681931	ENSMUSG00000061474	Mrps36	protein_coding	66128
	8088.83	0.516673	0.205691	2.51189	0.0120087	0.422314	ENSMUSG00000024381	Bin1	protein_coding	30948
	277.17	0.516381	0.399077	1.29394	0.195687	1	ENSMUSG00000020553	Pctp	protein_coding	18559
	13.1153	0.516209	1.34416	0.384039	0.70095	1	ENSMUSG00000032561	Acpp	protein_coding	56318
	46.5013	0.515509	0.527596	0.97709	0.328525	1	ENSMUSG00000074865	Zfp934	protein_coding	77117
	290.451	0.515054	0.180261	2.85726	0.00427313	0.269487	ENSMUSG00000020333	Acsl6	protein_coding	216739
	2243.83	0.514821	0.365221	1.40961	0.158654	0.991392	ENSMUSG00000019947	Arid5b	protein_coding	71371
	467.106	0.514688	0.290697	1.77053	0.0766386	0.838293	ENSMUSG00000035790	Cep19	protein_coding	66994
	53.1635	0.514614	0.929387	0.553713	0.579775	1	ENSMUSG00000027574	Nkain4	protein_coding	58237
	1035.94	0.513922	0.229635	2.238	0.0252211	0.569091	ENSMUSG00000057614	Gnai1	protein_coding	14677
	21.731	0.513527	0.663945	0.773449	0.439257	1	ENSMUSG00000059921	Unc5c	protein_coding	22253
	223.815	0.513496	0.251089	2.04507	0.0408475	0.676513	ENSMUSG00000060923	Acyp2	protein_coding	75572
	676.051	0.513324	0.155018	3.31138	0.000928382	0.10805	ENSMUSG00000054733	Msra	protein_coding	110265
	388.369	0.513023	0.531016	0.966116	0.333986	1	ENSMUSG00000026471	Mr1	protein_coding	15064
	780.588	0.51239	0.230893	2.21916	0.0264756	0.578458	ENSMUSG00000059834	Sclt1	protein_coding	67161
	535.615	0.512007	0.266895	1.91839	0.055062	0.748455	ENSMUSG00000031284	Pak3	protein_coding	18481
	86.0341	0.511934	0.345129	1.48331	0.137991	0.966717	ENSMUSG00000020911	Krt19	protein_coding	16669
	415.656	0.511776	0.249189	2.05376	0.0399988	0.671701	ENSMUSG00000032567	Aste1	protein_coding	66595
	1167.79	0.511058	0.353578	1.44539	0.148349	0.978802	ENSMUSG00000038296	Galnt18	protein_coding	233733
	2298.19	0.510858	0.409452	1.24766	0.212154	1	ENSMUSG00000034205	Loxl2	protein_coding	94352
	568.785	0.510614	0.2259	2.26035	0.0237996	0.557976	ENSMUSG00000047238	Mageh1	protein_coding	75625
	153.62	0.510025	0.691539	0.737521	0.460806	1	ENSMUSG00000030657	Xylt1	protein_coding	233781
	501.112	0.509814	0.565852	0.900968	0.367606	1	ENSMUSG00000041633	Kctd12b	protein_coding	207474
	1602.34	0.508153	0.290285	1.75053	0.0800266	0.842379	ENSMUSG00000001508	Sgca	protein_coding	20391
	504.298	0.508121	0.562197	0.903813	0.366095	1	ENSMUSG00000034947	Tmem106a	protein_coding	217203
	126.209	0.508079	0.576267	0.881674	0.377953	1	ENSMUSG00000024084	Qpct	protein_coding	70536
	365.165	0.507826	0.213778	2.37548	0.0175259	0.477565	ENSMUSG00000096687	Mfsd4b4	protein_coding	NA
	45.7567	0.507775	0.586551	0.865695	0.386657	1	ENSMUSG00000048281	Dleu7	protein_coding	239133
	168.289	0.507523	0.645655	0.786059	0.431833	1	ENSMUSG00000053835	H2-T24	protein_coding	15042
	31.0489	0.506942	0.607528	0.834434	0.404037	1	ENSMUSG00000024388	Myo7b	protein_coding	17922
	57.9238	0.50686	0.454597	1.11497	0.264865	1	ENSMUSG00000072572	Slc39a2	protein_coding	214922
	174.7	0.506525	0.821852	0.616322	0.537682	1	ENSMUSG00000027386	Fbln7	protein_coding	70370
	923.075	0.506091	0.236471	2.14018	0.0323401	0.634586	ENSMUSG00000022664	Slc35a5	protein_coding	74102
	1146.83	0.506024	0.424386	1.19237	0.233118	1	ENSMUSG00000068744	Psrc1	protein_coding	56742
	23.6308	0.5057	0.716181	0.706106	0.480122	1	ENSMUSG00000051225	Fam83a	protein_coding	239463
	1050.09	0.505532	0.188548	2.68118	0.00733631	0.352975	ENSMUSG00000029636	Wasf3	protein_coding	245880
	1886.96	0.505322	0.162444	3.11074	0.00186621	0.161218	ENSMUSG00000013089	Etv5	protein_coding	104156
	108.93	0.505279	0.530161	0.953068	0.340556	1	ENSMUSG00000090122	Kcne1l	protein_coding	66240
	417.989	0.50517	0.253075	1.99612	0.0459203	0.706231	ENSMUSG00000032067	Pts	protein_coding	19286
	48.1863	0.504533	0.647178	0.779589	0.435633	1	ENSMUSG00000020712	Tcam1	protein_coding	75870
	19.6937	0.503214	0.521188	0.965513	0.334288	1	ENSMUSG00000013091	Tmem190	protein_coding	78052
	1400.06	0.503194	0.320095	1.57201	0.115947	0.93132	ENSMUSG00000083282	Ctsf	protein_coding	56464
	8764.66	0.50315	0.139487	3.60713	0.000309598	0.0580677	ENSMUSG00000032382	Snx1	protein_coding	56440
	47.063	0.503129	0.413413	1.21701	0.223599	1	ENSMUSG00000073733	Cplane2	protein_coding	76166
	5.05432	0.503107	1.89033	0.266148	0.790125	NA	ENSMUSG00000090693	Trim43a	protein_coding	547109
	101.192	0.503078	0.368829	1.36399	0.172572	1	ENSMUSG00000049904	Tmem17	protein_coding	103765
	611.32	0.502415	0.369314	1.3604	0.173703	1	ENSMUSG00000035686	Thrsp	protein_coding	21835
	51.9939	0.502004	0.507155	0.989844	0.32225	1	ENSMUSG00000022208	Jph4	protein_coding	319984
	27.9444	0.501083	0.582218	0.860645	0.389433	1	ENSMUSG00000061414	Cracr2a	protein_coding	381812
	6188.16	0.50102	0.432819	1.15757	0.247038	1	ENSMUSG00000056602	Fry	protein_coding	320365
	226.842	0.500814	0.348941	1.43524	0.151218	0.980772	ENSMUSG00000004748	Mtfp1	protein_coding	67900
	143.901	0.500758	0.61377	0.815872	0.414573	1	ENSMUSG00000024598	Fbn2	protein_coding	14119
	96.3063	0.500378	0.476037	1.05113	0.293198	1	ENSMUSG00000030708	Dnajb13	protein_coding	69387
	8456.4	0.500288	0.381092	1.31278	0.189259	1	ENSMUSG00000061232	H2-K1	protein_coding	14972
	135.325	0.500058	0.333229	1.50064	0.133448	0.958832	ENSMUSG00000050222	Il17d	protein_coding	239114
	313.146	0.49982	0.234371	2.1326	0.0329575	0.643206	ENSMUSG00000023094	Msrb2	protein_coding	76467
	7.70029	0.499462	1.41029	0.354157	0.723221	NA	ENSMUSG00000048982	Gphb5	protein_coding	217674
	17.2277	0.499423	0.956627	0.522067	0.601624	1	ENSMUSG00000039200	Atf7ip2	protein_coding	75329
	206.053	0.498992	0.412204	1.21055	0.226069	1	ENSMUSG00000051811	Cox6b2	protein_coding	333182
	650.5	0.498983	0.16386	3.04518	0.00232539	0.18867	ENSMUSG00000036860	Mrpl55	protein_coding	67212
	139.769	0.498953	0.583484	0.855126	0.392481	1	ENSMUSG00000091898	Tnnc1	protein_coding	21924
	3069.32	0.498562	0.253174	1.96925	0.048925	0.713951	ENSMUSG00000006576	Slc4a3	protein_coding	20536
	13.9631	0.497581	0.738533	0.673742	0.500476	1	ENSMUSG00000070891	Gm12689	protein_coding	NA
	4.11478	0.495696	2.39649	0.206842	0.836133	NA	ENSMUSG00000009670	Tex11	protein_coding	83558
	341.312	0.495395	0.146206	3.38833	0.000703203	0.0923242	ENSMUSG00000066838	Zfp772	protein_coding	232855
	15.6325	0.495349	0.811602	0.610335	0.54164	1	ENSMUSG00000026023	Cdk15	protein_coding	271697
	284.619	0.495312	0.314357	1.57563	0.11511	0.930284	ENSMUSG00000032452	Clstn2	protein_coding	64085
	215.097	0.495151	0.25706	1.92621	0.0540785	0.745209	ENSMUSG00000014837	4931428F04Rik	protein_coding	74356
	1398.03	0.495081	0.144449	3.42738	0.000609431	0.0846815	ENSMUSG00000032872	Cyb5r4	protein_coding	266690
	1054.71	0.495013	0.168356	2.94028	0.00327919	0.234446	ENSMUSG00000024570	Rbfa	protein_coding	68731
	379.858	0.494818	0.491854	1.00603	0.314403	1	ENSMUSG00000075307	Klhl41	protein_coding	228003
	24.0112	0.494597	0.650064	0.760844	0.44675	1	ENSMUSG00000090840	1700092M07Rik	protein_coding	74307
	137.979	0.494214	0.289463	1.70735	0.0877569	0.877934	ENSMUSG00000035759	Bbs10	protein_coding	71769
	1572.02	0.493808	0.398778	1.2383	0.215604	1	ENSMUSG00000037206	Islr	protein_coding	26968
	5154.67	0.493253	0.346599	1.42312	0.1547	0.985779	ENSMUSG00000032289	Thsd4	protein_coding	207596
	2260.24	0.493199	1.06668	0.462367	0.643818	1	ENSMUSG00000024621	Csf1r	protein_coding	12978
	12.3305	0.492724	0.75138	0.655759	0.511979	1	ENSMUSG00000037386	Rims2	protein_coding	116838
	1374.45	0.49243	0.11997	4.10462	4.05e-05	0.0130056	ENSMUSG00000030042	Pole4	protein_coding	66979
	1141.66	0.49185	0.167921	2.92905	0.00340002	0.239527	ENSMUSG00000002343	Armc6	protein_coding	76813
	62.5255	0.49161	0.521436	0.942801	0.345783	1	ENSMUSG00000040714	Klc3	protein_coding	232943
	72.2024	0.491005	1.30404	0.376527	0.706525	1	ENSMUSG00000079547	H2-DMb1	protein_coding	14999
	335.169	0.490398	0.391784	1.25171	0.210677	1	ENSMUSG00000027173	Depdc7	protein_coding	211896
	647.777	0.490144	0.242597	2.0204	0.0433417	0.69318	ENSMUSG00000028597	Gpx7	protein_coding	67305
	317.601	0.49001	0.25727	1.90465	0.0568256	0.759504	ENSMUSG00000038555	Reep2	protein_coding	225362
	25.1036	0.488321	1.37778	0.354426	NA	NA	ENSMUSG00000023274	Cd4	protein_coding	12504
	77.286	0.487506	0.390495	1.24843	0.211874	1	ENSMUSG00000038473	Nos1ap	protein_coding	70729
	1206.77	0.486917	0.428533	1.13624	0.255856	1	ENSMUSG00000041757	Plekha6	protein_coding	240753
	438.469	0.486757	0.439366	1.10786	0.267922	1	ENSMUSG00000041845	Rhod	protein_coding	11854
	6.00612	0.486673	1.50865	0.322588	0.747007	NA	ENSMUSG00000096001	2610528A11Rik	protein_coding	70045
	1949.81	0.543713	0.147979	3.67425	0.000238552	0.0470243	ENSMUSG00000039047	Pigk	protein_coding	329777
	834.222	0.486311	0.218126	2.2295	0.0257809	0.575469	ENSMUSG00000015289	Lage3	protein_coding	66192
	504.212	0.485914	1.21087	0.401291	0.688206	1	ENSMUSG00000073421	H2-Ab1	protein_coding	14961
	134.683	0.485267	0.664171	0.730636	0.465002	1	ENSMUSG00000041945	Mfsd9	protein_coding	211798
	312.072	0.485147	0.217311	2.2325	0.025582	0.573689	ENSMUSG00000040621	Gemin8	protein_coding	237221
	81.1208	0.484897	0.504064	0.961975	0.336062	1	ENSMUSG00000091119	Ccdc152	protein_coding	100039139
	30.7463	0.484575	0.510917	0.948441	0.342905	1	ENSMUSG00000043648	Pld6	protein_coding	194908
	60.7722	0.484315	0.670699	0.722105	0.47023	1	ENSMUSG00000032327	Stra6	protein_coding	20897
	83.5856	0.483574	1.06284	0.454985	0.64912	1	ENSMUSG00000052776	Oas1a	protein_coding	246730
	3444.16	0.482846	0.355009	1.36009	0.1738	1	ENSMUSG00000025579	Gaa	protein_coding	14387
	89.968	0.482722	0.7821	0.617213	0.537094	1	ENSMUSG00000055782	Abcd2	protein_coding	26874
	855.62	0.482046	0.487539	0.988734	0.322793	1	ENSMUSG00000054555	Adam12	protein_coding	11489
	29.8824	0.482019	0.590872	0.815776	0.414628	1	ENSMUSG00000034402	Kcnh5	protein_coding	238271
	197.03	0.48181	0.280066	1.72034	0.0853704	0.86966	ENSMUSG00000034282	Evpl	protein_coding	14027
	10828.7	0.48162	0.166681	2.88947	0.00385895	0.255647	ENSMUSG00000002900	Lamb1	protein_coding	16777
	55.6378	0.481104	0.618499	0.777857	0.436653	1	ENSMUSG00000049420	Tmem200a	protein_coding	77220
	15075.5	0.480404	0.327932	1.46495	0.142935	0.971975	ENSMUSG00000021390	Ogn	protein_coding	18295
	45.5639	0.480357	0.370628	1.29606	0.194955	1	ENSMUSG00000013483	Card14	protein_coding	170720
	551.253	0.480345	0.641542	0.748734	0.454018	1	ENSMUSG00000041498	Kif14	protein_coding	381293
	25.5876	0.48014	0.610303	0.786723	0.431444	1	ENSMUSG00000049556	Lingo1	protein_coding	235402
	11.1089	0.479975	0.763957	0.628275	0.529824	1	ENSMUSG00000025347	Mettl7b	protein_coding	71664
	628.668	0.479914	0.286356	1.67593	0.0937516	0.894519	ENSMUSG00000025076	Casp7	protein_coding	12369
	445.158	0.479791	0.308552	1.55498	0.119951	0.937063	ENSMUSG00000024302	Dtna	protein_coding	13527
	5.87705	0.479479	1.55449	0.308448	0.757741	NA	ENSMUSG00000096257	Ccer2	protein_coding	100504112
	705.244	0.479473	0.187874	2.5521	0.0107077	0.40376	ENSMUSG00000033157	Abhd10	protein_coding	213012
	53.204	0.479223	0.555926	0.862026	0.388673	1	ENSMUSG00000064280	Ccdc146	protein_coding	75172
	33.0184	0.479155	0.563127	0.850883	0.394834	1	ENSMUSG00000049571	Cfap46	protein_coding	212124
	291.036	0.479076	0.172759	2.77309	0.00555275	0.307897	ENSMUSG00000053600	Zfp472	protein_coding	224691
	896.113	0.478886	0.251983	1.90047	0.0573714	0.759504	ENSMUSG00000024079	Eif2ak2	protein_coding	19106
	2585.39	0.47888	0.310981	1.5399	0.123584	0.939372	ENSMUSG00000043091	Tuba1c	protein_coding	22146
	462.927	0.478574	0.20697	2.31229	0.0207618	0.52071	ENSMUSG00000026404	Ddx59	protein_coding	67997
	793.626	0.478372	0.22679	2.10932	0.0349173	0.648169	ENSMUSG00000042156	Dzip1	protein_coding	66573
	489.772	0.477831	0.20979	2.27767	0.0227464	0.545843	ENSMUSG00000078695	Cisd3	protein_coding	217149
	1216.94	0.477607	0.274835	1.73779	0.082247	0.852641	ENSMUSG00000028066	Pmf1	protein_coding	67037
	603.011	0.477393	0.297042	1.60716	0.10802	0.923375	ENSMUSG00000024177	Nme4	protein_coding	56520
	198.463	0.477172	0.467258	1.02122	0.307151	1	ENSMUSG00000096727	Psmb9	protein_coding	16912
	263.242	0.47697	0.212776	2.24166	0.0249835	0.569091	ENSMUSG00000090626	Tex9	protein_coding	21778
	151.333	0.476953	0.496514	0.960604	0.336751	1	ENSMUSG00000049690	Nckap5	protein_coding	210356
	410.843	0.476952	0.435178	1.09599	0.273082	1	ENSMUSG00000044201	Cdc25c	protein_coding	12532
	8354.7	0.476237	0.172452	2.76156	0.00575267	0.309493	ENSMUSG00000030541	Idh2	protein_coding	269951
	1128.81	0.47605	0.178618	2.66518	0.0076946	0.360821	ENSMUSG00000038622	Med30	protein_coding	69790
	13.6686	0.47588	0.847555	0.561474	0.574475	1	ENSMUSG00000035226	Rims4	protein_coding	241770
	119.763	0.475867	0.51697	0.920492	0.357315	1	ENSMUSG00000030107	Usp18	protein_coding	24110
	4407.44	0.47534	0.325901	1.45854	0.144691	0.973131	ENSMUSG00000029385	Ccng2	protein_coding	12452
	520.019	0.475052	0.308084	1.54196	0.123084	0.939372	ENSMUSG00000009633	G0s2	protein_coding	14373
	51.8718	0.474869	0.926213	0.5127	0.608161	1	ENSMUSG00000052760	A630001G21Rik	protein_coding	319997
	19.5746	0.473125	0.610848	0.774539	0.438612	1	ENSMUSG00000025243	Slc6a20b	protein_coding	22599
	3905.82	0.472722	0.270183	1.74964	0.0801808	0.842774	ENSMUSG00000026778	Prkcq	protein_coding	18761
	13889.3	0.472445	0.261363	1.80762	0.0706651	0.816437	ENSMUSG00000031962	Cdh15	protein_coding	12555
	261.067	0.472297	0.257945	1.831	0.0671004	0.801151	ENSMUSG00000028621	Cyb5rl	protein_coding	230582
	678.419	0.47211	0.194559	2.42657	0.0152422	0.451332	ENSMUSG00000030613	Ccdc90b	protein_coding	66365
	466.283	0.472055	0.5792	0.815012	0.415065	1	ENSMUSG00000003273	Car11	protein_coding	12348
	15.4777	0.47203	1.18827	0.397242	0.691189	1	ENSMUSG00000047528	Flacc1	protein_coding	108812
	260.499	0.471957	0.35829	1.31725	0.187756	1	ENSMUSG00000028681	Ptch2	protein_coding	19207
	43.9769	0.471333	0.615957	0.765203	0.44415	1	ENSMUSG00000064125	Prr36	protein_coding	73072
	26.8443	0.470678	0.623818	0.754512	0.450542	1	ENSMUSG00000042357	Gjb5	protein_coding	14622
	332.188	0.470574	0.221516	2.12433	0.0336424	0.64645	ENSMUSG00000037151	Lrrc20	protein_coding	216011
	122.428	0.470318	0.456038	1.03132	0.302393	1	ENSMUSG00000027956	Tmem144	protein_coding	70652
	358.816	0.469981	0.300282	1.56513	0.117552	0.934834	ENSMUSG00000027932	Slc27a3	protein_coding	26568
	2632.58	0.469198	0.31674	1.48134	0.138517	0.966717	ENSMUSG00000029186	Pi4k2b	protein_coding	67073
	11.2892	0.468941	0.856179	0.547713	0.583889	1	ENSMUSG00000029716	Tfr2	protein_coding	50765
	510.255	0.468929	0.343759	1.36412	0.172529	1	ENSMUSG00000051242	Pcdhb9	protein_coding	93880
	29.1185	0.468919	0.645449	0.7265	0.467532	1	ENSMUSG00000054074	Skida1	protein_coding	72668
	5.73578	0.468558	1.38647	0.33795	0.735401	NA	ENSMUSG00000078897	Gm4724	protein_coding	100043915
	188.146	0.468544	0.268428	1.74551	0.0808967	0.846324	ENSMUSG00000000037	Scml2	protein_coding	107815
	145.725	0.467874	0.841403	0.556064	0.578167	1	ENSMUSG00000042759	Apobr	protein_coding	171504
	58.5281	0.467557	0.45761	1.02174	0.306905	1	ENSMUSG00000039878	Slc39a5	protein_coding	72002
	287.933	0.467253	0.335131	1.39424	0.163245	0.992279	ENSMUSG00000029059	Prxl2b	protein_coding	66469
	1281.73	0.466663	0.200668	2.32555	0.0200425	0.518735	ENSMUSG00000025790	Slco3a1	protein_coding	108116
	46.1107	0.466213	0.893304	0.521898	0.601742	1	ENSMUSG00000003555	Cyp17a1	protein_coding	13074
	4228.55	0.465712	0.268979	1.73141	0.0833794	0.858278	ENSMUSG00000091243	Vgll3	protein_coding	73569
	18.5425	0.465662	0.871047	0.5346	0.592926	1	ENSMUSG00000091754	Gm3636	protein_coding	100041151
	1961.39	0.465609	0.13578	3.42915	0.000605484	0.0846815	ENSMUSG00000041881	Ndufa7	protein_coding	66416
	45.2713	0.465362	0.668771	0.695847	0.486525	1	ENSMUSG00000009876	Cox4i2	protein_coding	84682
	54.6235	0.464917	0.784778	0.592418	0.553571	1	ENSMUSG00000038670	Mybpc2	protein_coding	233199
	22.1297	0.464626	0.555501	0.836409	0.402925	1	ENSMUSG00000027419	Pcsk2	protein_coding	18549
	1139.55	0.464325	0.237418	1.95573	0.0504969	0.724927	ENSMUSG00000034875	Nudt19	protein_coding	110959
	869.943	0.561343	0.126714	4.43001	9.42e-06	0.00480181	ENSMUSG00000042632	Pla2g6	protein_coding	53357
	376.717	0.463392	0.19903	2.32826	0.0198984	0.516857	ENSMUSG00000045519	Zfp560	protein_coding	434377
	198.662	0.463307	0.407345	1.13738	0.255378	1	ENSMUSG00000031150	Ccdc120	protein_coding	54648
	6267.52	0.462961	0.284882	1.6251	0.104141	0.921088	ENSMUSG00000048279	Sacs	protein_coding	50720
	371.338	0.46285	0.180909	2.55847	0.0105134	0.398789	ENSMUSG00000023284	Zfp605	protein_coding	675812
	1141.52	0.461258	0.256015	1.80168	0.0715953	0.817536	ENSMUSG00000036356	Csgalnact1	protein_coding	234356
	98.8624	0.461194	0.310242	1.48656	0.137131	0.966717	ENSMUSG00000026388	3110009E18Rik	protein_coding	73103
	6731.57	0.4593	0.299419	1.53397	0.125037	0.941405	ENSMUSG00000029070	Mxra8	protein_coding	74761
	644.466	0.459093	0.172883	2.65551	0.00791875	0.368912	ENSMUSG00000039887	Alg14	protein_coding	66789
	16.5613	0.458985	0.615145	0.746142	0.455582	1	ENSMUSG00000038064	Cldn22	protein_coding	75677
	440.135	0.458893	0.711983	0.644529	0.519233	1	ENSMUSG00000045930	Clec14a	protein_coding	66864
	17.0903	0.458882	1.05977	0.433	NA	NA	ENSMUSG00000052026	Slc6a7	protein_coding	240332
	1904.49	0.458309	0.157638	2.90735	0.00364505	0.248311	ENSMUSG00000021417	Eci2	protein_coding	23986
	92.2205	0.458102	0.495883	0.92381	0.355585	1	ENSMUSG00000054293	P2ry10b	protein_coding	213438
	37.5661	0.457946	0.62061	0.737897	0.460577	1	ENSMUSG00000018727	Cpsf4l	protein_coding	52670
	1796.89	0.457761	0.355838	1.28643	0.198293	1	ENSMUSG00000037318	Traf3ip3	protein_coding	215243
	404.147	0.457673	0.22922	1.99666	0.0458623	0.706231	ENSMUSG00000034799	Unc13a	protein_coding	382018
	412.136	0.457172	0.531837	0.859609	0.390005	1	ENSMUSG00000036381	P2ry14	protein_coding	140795
	1454.03	0.457006	0.179516	2.54577	0.0109036	0.405831	ENSMUSG00000029310	Nudt9	protein_coding	74167
	6226.78	0.45699	0.372438	1.22702	0.219814	1	ENSMUSG00000053398	Phgdh	protein_coding	236539
	329.885	0.456931	0.299452	1.52589	0.127038	0.946454	ENSMUSG00000041429	Nthl1	protein_coding	18207
	147.76	0.456842	0.861306	0.530406	0.59583	1	ENSMUSG00000040345	Arhgap9	protein_coding	216445
	24.3715	0.456713	0.92009	0.496378	0.619627	1	ENSMUSG00000074259	Gramd2	protein_coding	546134
	308.316	0.4566	0.271989	1.67874	0.0932018	0.894519	ENSMUSG00000012819	Cdh23	protein_coding	22295
	319.159	0.456288	0.570059	0.800421	0.423467	1	ENSMUSG00000020810	Cygb	protein_coding	114886
	136.082	0.455882	0.400654	1.13784	0.255185	1	ENSMUSG00000043259	Fam13c	protein_coding	71721
	130.387	0.454628	0.619996	0.733275	0.46339	1	ENSMUSG00000040653	Ppp1r14c	protein_coding	76142
	548.742	0.454615	0.212166	2.14273	0.0321344	0.631908	ENSMUSG00000022671	Mzt2	protein_coding	72083
	1398.17	0.454536	0.313312	1.45075	0.14685	0.97593	ENSMUSG00000032827	Ppp1r9a	protein_coding	243725
	322.327	0.453937	0.24582	1.84662	0.0648018	0.789095	ENSMUSG00000056592	Zfp658	protein_coding	210104
	422.879	0.453429	0.533836	0.849378	0.395671	1	ENSMUSG00000070469	Adamtsl3	protein_coding	269959
	46.297	0.453303	0.453354	0.999886	0.317366	1	ENSMUSG00000054659	Pm20d2	protein_coding	242377
	626.003	0.453243	0.988849	0.458355	0.646698	1	ENSMUSG00000015396	Cd83	protein_coding	12522
	724.36	0.452948	0.346596	1.30685	0.191265	1	ENSMUSG00000038074	Fkbp14	protein_coding	231997
	118.634	0.45293	1.06516	0.425224	0.670673	1	ENSMUSG00000043008	Klhl6	protein_coding	239743
	106.012	0.452265	0.677328	0.667718	0.504313	1	ENSMUSG00000041653	Pnpla3	protein_coding	116939
	42.0068	0.452259	0.966877	0.467752	0.639962	1	ENSMUSG00000032179	Bmp5	protein_coding	12160
	158.373	0.452164	0.491841	0.919331	0.357923	1	ENSMUSG00000017830	Dhx58	protein_coding	80861
	10972.7	0.451571	0.803814	0.561785	0.574263	1	ENSMUSG00000028339	Col15a1	protein_coding	12819
	310.966	0.451363	0.465086	0.970494	0.331801	1	ENSMUSG00000061086	Myl4	protein_coding	17896
	10.0012	0.450944	1.12382	0.401262	0.688228	1	ENSMUSG00000063713	Klk1b24	protein_coding	16617
	28.3597	0.450895	0.895246	0.503655	0.614504	1	ENSMUSG00000070304	Scn2b	protein_coding	72821
	1036.92	0.450203	0.488181	0.922205	0.356422	1	ENSMUSG00000030672	Mylpf	protein_coding	17907
	46.7724	0.449722	0.47515	0.946484	0.343902	1	ENSMUSG00000001948	Spa17	protein_coding	20686
	461.917	0.449429	0.206095	2.18068	0.0292069	0.606453	ENSMUSG00000037938	Chchd5	protein_coding	66170
	317.098	0.448975	0.234065	1.91817	0.0550898	0.748455	ENSMUSG00000026154	Sdhaf4	protein_coding	68002
	841.245	0.448526	0.187023	2.39824	0.0164741	0.466508	ENSMUSG00000024349	Sting1	protein_coding	72512
	14.9455	0.448321	0.86709	0.517041	0.605128	1	ENSMUSG00000033044	Dhrs7c	protein_coding	68460
	77.3333	0.448235	0.379081	1.18243	0.237037	1	ENSMUSG00000040812	Agbl2	protein_coding	271813
	7.01595	0.448149	1.25837	0.356136	0.721739	NA	ENSMUSG00000020323	Prss57	protein_coding	73106
	11323.7	0.4479	0.217554	2.0588	0.0395133	0.670565	ENSMUSG00000004317	Clcn5	protein_coding	12728
	21.9099	0.447873	1.15099	0.389119	0.697188	1	ENSMUSG00000046550	Spin2c	protein_coding	278240
	43.4851	0.447562	0.427273	1.04748	0.294876	1	ENSMUSG00000018470	Kcnab3	protein_coding	16499
	471.107	0.447184	0.369414	1.21052	0.226078	1	ENSMUSG00000033152	Podxl2	protein_coding	319655
	407.702	0.446719	0.269326	1.65865	0.0971857	0.903932	ENSMUSG00000053390	Zfp952	protein_coding	240067
	66.8854	0.446559	0.47706	0.936064	0.34924	1	ENSMUSG00000003863	Ppfia3	protein_coding	76787
	500.638	0.446497	0.251409	1.77598	0.0757367	0.835592	ENSMUSG00000050552	Lamtor4	protein_coding	66096
	874.303	0.446319	0.174325	2.56027	0.0104591	0.398551	ENSMUSG00000061461	Smim20	protein_coding	66278
	12.3094	0.446045	1.03946	0.429113	0.667841	1	ENSMUSG00000079343	C1s2	protein_coding	317677
	11.4357	0.445777	1.01334	0.439907	0.660004	1	ENSMUSG00000025020	Slit1	protein_coding	20562
	16352.6	0.445563	0.470391	0.947219	0.343527	1	ENSMUSG00000070348	Ccnd1	protein_coding	12443
	46.6391	0.445506	0.519294	0.857907	0.390944	1	ENSMUSG00000081984	Dnajb3	protein_coding	15504
	6153.62	0.445433	0.268565	1.65857	0.097203	0.903932	ENSMUSG00000040797	Iqsec3	protein_coding	243621
	13.5156	0.445413	0.97502	0.456824	0.647798	1	ENSMUSG00000029602	Rasal1	protein_coding	19415
	74.3983	0.444787	0.318318	1.3973	0.162322	0.992279	ENSMUSG00000019737	Syne4	protein_coding	233066
	218.53	0.444767	0.190334	2.33678	0.0194509	0.511286	ENSMUSG00000087687	Pet100	protein_coding	100503890
	357.549	0.444274	0.237166	1.87326	0.0610329	0.772513	ENSMUSG00000021007	Spata7	protein_coding	104871
	276.256	0.44412	0.389015	1.14165	0.253599	1	ENSMUSG00000074093	Svip	protein_coding	75744
	9.99968	0.444009	0.959399	0.462799	0.643508	1	ENSMUSG00000038026	Kcnj9	protein_coding	16524
	32.0614	0.443376	0.756441	0.586134	0.557786	1	ENSMUSG00000020932	Gfap	protein_coding	14580
	18.7043	0.443043	0.990628	0.447234	0.654706	1	ENSMUSG00000031344	Gabrq	protein_coding	57249
	1290.97	0.441262	0.324191	1.36112	0.173476	1	ENSMUSG00000028015	Ctso	protein_coding	229445
	1730.01	0.44124	0.434067	1.01653	0.309379	1	ENSMUSG00000071984	Fndc1	protein_coding	68655
	83.7565	0.441235	0.793443	0.556101	0.578142	1	ENSMUSG00000046352	Gjb2	protein_coding	14619
	5463.5	0.441106	0.496915	0.887691	0.374707	1	ENSMUSG00000028369	Svep1	protein_coding	64817
	4348.02	0.441086	0.501147	0.880154	0.378776	1	ENSMUSG00000032332	Col12a1	protein_coding	12816
	46.9906	0.440958	0.534995	0.824229	0.409809	1	ENSMUSG00000079681	Zglp1	protein_coding	100009600
	352.896	0.440347	0.17485	2.51843	0.0117879	0.419312	ENSMUSG00000030839	Sergef	protein_coding	27414
	888.845	0.440177	0.170809	2.57702	0.00996561	0.391504	ENSMUSG00000020181	Nav3	protein_coding	260315
	2344.61	0.439856	0.288352	1.52541	0.127157	0.946454	ENSMUSG00000029718	Pcolce	protein_coding	18542
	976.837	0.439719	0.250011	1.7588	0.0786111	0.842	ENSMUSG00000032491	Nradd	protein_coding	67169
	398.447	0.439597	0.270572	1.6247	0.104227	0.921088	ENSMUSG00000046573	Lyrm4	protein_coding	380840
	677.556	0.439052	0.234309	1.87381	0.0609562	0.772513	ENSMUSG00000046572	Zfp518b	protein_coding	100515
	28.307	0.439005	0.65315	0.672136	0.501497	1	ENSMUSG00000022768	Ccdc116	protein_coding	76872
	18.935	0.438476	0.698306	0.627915	0.53006	1	ENSMUSG00000086598	Btbd18	protein_coding	100270744
	300.641	0.438254	0.281549	1.55658	0.11957	0.937063	ENSMUSG00000030393	Zik1	protein_coding	22775
	2585.95	0.438113	0.179706	2.43795	0.014771	0.450049	ENSMUSG00000016252	Atp5e	protein_coding	67126
	436.7	0.437695	0.500405	0.874683	0.381746	1	ENSMUSG00000019933	Mrln	protein_coding	69563
	1067.15	0.437675	0.147861	2.96004	0.00307604	0.226654	ENSMUSG00000036894	Rap2b	protein_coding	74012
	16.9163	0.437626	1.01369	0.431716	0.665948	1	ENSMUSG00000061531	Tmem236	protein_coding	625286
	4523.73	0.437593	0.44624	0.980621	0.326779	1	ENSMUSG00000004360	9330159F19Rik	protein_coding	212448
	66.0096	0.437411	0.474516	0.921803	0.356631	1	ENSMUSG00000044177	Wfikkn2	protein_coding	278507
	7.12979	0.43714	1.16365	0.375664	0.707166	NA	ENSMUSG00000030048	Gkn3	protein_coding	68888
	400.335	0.43698	0.211091	2.0701	0.0384428	0.670565	ENSMUSG00000043162	Pyurf	protein_coding	66459
	291.449	0.436746	0.266376	1.63959	0.101091	0.917087	ENSMUSG00000062510	Nsl1	protein_coding	381318
	26.6615	0.436656	0.544172	0.802423	0.422308	1	ENSMUSG00000028758	Kif17	protein_coding	16559
	496.389	0.436499	0.200695	2.17494	0.0296347	0.607671	ENSMUSG00000092416	Zfp141	protein_coding	434178
	3009.04	0.43643	0.16773	2.60199	0.00926856	0.380864	ENSMUSG00000024981	Acsl5	protein_coding	433256
	1447.26	0.436378	0.225954	1.93127	0.0534495	0.74353	ENSMUSG00000049929	Lpar4	protein_coding	78134
	204.61	0.436079	0.425109	1.0258	0.304984	1	ENSMUSG00000071847	Apcdd1	protein_coding	494504
	67.8752	0.43603	0.863708	0.504835	0.613675	1	ENSMUSG00000024986	Hhex	protein_coding	15242
	1298.41	0.43581	0.595854	0.731405	NA	NA	ENSMUSG00000032911	Cspg4	protein_coding	121021
	27.8842	0.434968	0.843522	0.515656	0.606094	1	ENSMUSG00000039783	Kmo	protein_coding	98256
	17.983	0.434877	0.743576	0.584846	0.558652	1	ENSMUSG00000044320	1700001O22Rik	protein_coding	73598
	3116.41	0.434459	0.168521	2.57806	0.00993554	0.391504	ENSMUSG00000001555	Fkbp10	protein_coding	14230
	711.27	0.434361	1.08203	0.401431	0.688103	1	ENSMUSG00000020808	Pimreg	protein_coding	109212
	12.2702	0.434019	0.739729	0.586728	0.557387	1	ENSMUSG00000035295	Wdr38	protein_coding	76646
	75.3572	0.433951	0.610829	0.71043	0.477438	1	ENSMUSG00000036040	Adamtsl2	protein_coding	77794
	20.059	0.4338	0.711376	0.609805	0.541991	1	ENSMUSG00000023045	Soat2	protein_coding	223920
	33.425	0.433588	0.625641	0.693031	0.48829	1	ENSMUSG00000003282	Plag1	protein_coding	56711
	379.496	0.433568	0.254796	1.70163	0.0888244	0.88044	ENSMUSG00000026946	Nmi	protein_coding	64685
	143.921	0.433443	0.282791	1.53273	0.125341	0.941822	ENSMUSG00000102752	Gm7694	protein_coding	665574
	856.848	0.43287	0.144772	2.99	0.00278976	0.215453	ENSMUSG00000045948	Mrps12	protein_coding	24030
	471.582	0.432852	0.175247	2.46995	0.013513	0.440531	ENSMUSG00000020778	Ten1	protein_coding	69535
	1501.7	0.43253	0.252913	1.71019	0.0872303	0.876674	ENSMUSG00000060206	Zfp462	protein_coding	242466
	16.8673	0.432136	1.00624	0.429454	0.667593	1	ENSMUSG00000039699	Batf2	protein_coding	74481
	29.7794	0.431988	0.665526	0.649092	0.516279	1	ENSMUSG00000046613	Vwa5b2	protein_coding	328643
	352.058	0.431786	0.282518	1.52835	0.126426	0.946454	ENSMUSG00000028020	Glrb	protein_coding	14658
	13.522	0.431751	0.942942	0.457877	0.647041	1	ENSMUSG00000030785	Cox6a2	protein_coding	12862
	7.58098	0.431529	0.937606	0.460246	0.64534	NA	ENSMUSG00000060890	Arr3	protein_coding	170735
	403.56	0.431242	0.27454	1.57078	0.116233	0.931544	ENSMUSG00000089832	Shkbp1	protein_coding	192192
	136.433	0.430881	0.475864	0.905472	0.365215	1	ENSMUSG00000042216	Sgsm1	protein_coding	52850
	2805.36	0.430698	0.308997	1.39386	0.163361	0.992279	ENSMUSG00000029669	Tspan12	protein_coding	269831
	482.54	0.430382	0.185745	2.31706	0.0205002	0.520129	ENSMUSG00000055660	Mettl4	protein_coding	76781
	129.532	0.430312	0.266976	1.6118	0.107005	0.923375	ENSMUSG00000070605	Zfp992	protein_coding	433791
	47060	0.430112	0.415411	1.03539	0.300488	1	ENSMUSG00000018593	Sparc	protein_coding	20692
	123.746	0.430024	0.286557	1.50066	0.133445	0.958832	ENSMUSG00000040875	Osbpl10	protein_coding	74486
	2544.22	0.429999	0.186972	2.29981	0.0214593	0.527964	ENSMUSG00000022051	Bnip3l	protein_coding	12177
	138.1	0.429746	0.634604	0.677187	0.498287	1	ENSMUSG00000039661	Dusp26	protein_coding	66959
	1070.9	0.429583	0.517778	0.829667	0.406727	1	ENSMUSG00000059824	Dbp	protein_coding	13170
	327.371	0.429489	0.457202	0.939384	0.347533	1	ENSMUSG00000028033	Kcnq5	protein_coding	226922
	3608.08	0.429453	0.140837	3.04929	0.00229384	0.187162	ENSMUSG00000025503	Taldo1	protein_coding	21351
	842.186	0.429327	0.213914	2.00701	0.0447487	0.702464	ENSMUSG00000035413	Tmem98	protein_coding	103743
	882.324	0.428656	0.417548	1.0266	0.304607	1	ENSMUSG00000026896	Ifih1	protein_coding	71586
	173.327	0.428647	0.314322	1.36372	0.172656	1	ENSMUSG00000050538	B230217C12Rik	protein_coding	NA
	402.031	0.42854	0.172055	2.49072	0.0127484	0.431178	ENSMUSG00000024579	Pcyox1l	protein_coding	240334
	108.886	0.428378	1.13897	0.37611	0.706835	1	ENSMUSG00000004609	Cd33	protein_coding	12489
	781.213	0.428361	0.299153	1.43191	0.152169	0.980772	ENSMUSG00000022945	Chaf1b	protein_coding	110749
	18.8428	0.428079	0.585246	0.731451	0.464504	1	ENSMUSG00000024910	Ctsw	protein_coding	13041
	145.275	0.427922	0.665266	0.643235	0.520071	1	ENSMUSG00000036353	P2ry12	protein_coding	70839
	1095.13	0.427699	0.150972	2.83296	0.00461189	0.278681	ENSMUSG00000050043	Tmx2	protein_coding	66958
	1114.89	0.427338	0.230788	1.85165	0.0640767	0.786237	ENSMUSG00000025791	Pgm1	protein_coding	72157
	34.1365	0.4273	0.806635	0.529732	0.596298	1	ENSMUSG00000044528	Tram1l1	protein_coding	229801
	42.9086	0.42704	0.584745	0.730302	0.465206	1	ENSMUSG00000057103	Nat8f1	protein_coding	66116
	26.3374	0.426904	0.541779	0.787966	0.430716	1	ENSMUSG00000021098	4930447C04Rik	protein_coding	75801
	8.95182	0.426602	1.46154	0.291886	0.770374	1	ENSMUSG00000063535	Zfp773	protein_coding	76373
	16.9016	0.426368	0.887357	0.480492	0.630878	1	ENSMUSG00000054978	Kbtbd13	protein_coding	74492
	244.922	0.426117	0.218815	1.94739	0.0514884	0.730447	ENSMUSG00000022022	Mtrf1	protein_coding	211253
	669.897	0.425595	0.148521	2.86556	0.00416274	0.26601	ENSMUSG00000025269	Apex2	protein_coding	77622
	66.0882	0.425376	0.807826	0.526569	0.598493	1	ENSMUSG00000057751	Megf6	protein_coding	230971
	294.403	0.425301	0.19754	2.15298	0.03132	0.626084	ENSMUSG00000090258	Churc1	protein_coding	211151
	622.858	0.424893	0.167719	2.53336	0.0112974	0.412013	ENSMUSG00000004233	Wars2	protein_coding	70560
	3904.52	0.424747	0.405726	1.04688	0.295154	1	ENSMUSG00000027797	Dclk1	protein_coding	13175
	1127.66	0.42458	0.153808	2.76045	0.00577212	0.309493	ENSMUSG00000024645	Timm21	protein_coding	67105
	733.624	0.424557	0.202195	2.09974	0.035752	0.657045	ENSMUSG00000016344	Ppdpf	protein_coding	66496
	698.15	0.424418	0.275544	1.54029	0.12349	0.939372	ENSMUSG00000026779	Mastl	protein_coding	67121
	122.259	0.423591	0.27015	1.56798	0.116885	0.932625	ENSMUSG00000070287	Slc35g2	protein_coding	245020
	10.5358	0.423583	1.04254	0.406297	0.684524	1	ENSMUSG00000040258	Nxph4	protein_coding	104080
	870.981	0.423057	0.341507	1.2388	0.21542	1	ENSMUSG00000000120	Ngfr	protein_coding	18053
	2421.96	0.4229	0.468649	0.902381	0.366854	1	ENSMUSG00000019539	Rcn3	protein_coding	52377
	68.3004	0.422864	0.369687	1.14384	0.252688	1	ENSMUSG00000050822	Slc29a4	protein_coding	243328
	201.413	0.422627	0.501561	0.842623	0.39944	1	ENSMUSG00000028019	Pdgfc	protein_coding	54635
	110.133	0.422331	0.341104	1.23813	0.215667	1	ENSMUSG00000075271	Ttc30a1	protein_coding	78802
	51.3646	0.422039	0.44953	0.938845	0.34781	1	ENSMUSG00000022218	Tgm1	protein_coding	21816
	35.8582	0.421807	0.9455	0.44612	0.65551	1	ENSMUSG00000068697	Myoz1	protein_coding	59011
	993.144	0.42178	0.251463	1.67731	0.0934826	0.894519	ENSMUSG00000076435	Acsf2	protein_coding	264895
	880.399	0.42171	0.175497	2.40295	0.0162636	0.463273	ENSMUSG00000052139	Babam2	protein_coding	107976
	5.34951	0.421463	1.28246	0.328635	0.742431	NA	ENSMUSG00000044820	AY074887	protein_coding	246735
	14.0593	0.42127	0.955137	0.441057	0.659172	1	ENSMUSG00000048721	Fndc9	protein_coding	320116
	3568.53	0.42126	0.197324	2.13487	0.0327716	0.641395	ENSMUSG00000038305	Spats2l	protein_coding	67198
	259.673	0.421199	0.276076	1.52566	0.127094	0.946454	ENSMUSG00000027001	Dusp19	protein_coding	68082
	8.5322	0.421195	1.2919	0.326029	0.744402	1	ENSMUSG00000054594	Oscar	protein_coding	232790
	103.398	0.42119	0.32623	1.29109	0.196674	1	ENSMUSG00000034071	Zfp551	protein_coding	619331
	4214.69	0.420862	0.379983	1.10758	0.268042	1	ENSMUSG00000022324	Matn2	protein_coding	17181
	51.6455	0.420669	0.606108	0.694049	0.487651	1	ENSMUSG00000097187	Gm19426	protein_coding	NA
	32.6671	0.420423	0.673299	0.624423	0.53235	1	ENSMUSG00000087651	1500009L16Rik	protein_coding	69784
	1490.58	0.420088	0.31065	1.35229	0.176284	1	ENSMUSG00000055489	Ano5	protein_coding	233246
	4496.7	0.419914	0.204363	2.05475	0.0399036	0.670882	ENSMUSG00000029632	Ndufa4	protein_coding	17992
	37.7141	0.419583	0.460184	0.911772	0.361889	1	ENSMUSG00000017943	Gdap1l1	protein_coding	228858
	2211.59	0.419504	0.163353	2.56809	0.0102262	0.396252	ENSMUSG00000029208	Guf1	protein_coding	231279
	1840.68	0.419472	0.356267	1.17741	0.239032	1	ENSMUSG00000027834	Serpini1	protein_coding	20713
	68.0913	0.419305	0.570428	0.735071	0.462296	1	ENSMUSG00000054034	Tceal5	protein_coding	331532
	141.643	0.419118	0.669139	0.626353	0.531083	1	ENSMUSG00000037138	Aff3	protein_coding	16764
	338.291	0.419102	0.302336	1.38621	0.165682	0.993312	ENSMUSG00000019808	Adat2	protein_coding	66757
	90.4151	0.419039	0.457936	0.915059	0.36016	1	ENSMUSG00000069372	Ctxn3	protein_coding	629147
	1227.56	0.418255	0.460217	0.90882	0.363445	1	ENSMUSG00000040957	Cables1	protein_coding	63955
	302.944	0.415614	0.249985	1.66255	0.0964019	0.90188	ENSMUSG00000049287	Iba57	protein_coding	216792
	13.4465	0.414887	0.796646	0.520792	0.602511	1	ENSMUSG00000092586	Ly6g6c	protein_coding	68468
	25.5899	0.414847	0.758332	0.547053	0.584343	1	ENSMUSG00000045348	Nyap1	protein_coding	243300
	1299.74	0.41428	0.212668	1.94801	0.0514138	0.730404	ENSMUSG00000041231	Ublcp1	protein_coding	79560
	1370.49	0.413853	0.258988	1.59797	0.110051	0.92675	ENSMUSG00000026980	Ly75	protein_coding	17076
	92.2015	0.413283	0.302516	1.36615	0.171892	1	ENSMUSG00000051147	Nat2	protein_coding	17961
	193.88	0.413273	0.750016	0.551019	NA	NA	ENSMUSG00000039546	Ajap1	protein_coding	230959
	217.61	0.412731	0.261384	1.57902	0.11433	0.929	ENSMUSG00000027371	Fahd2a	protein_coding	68126
	1342.97	0.412698	0.153769	2.68389	0.00727713	0.351493	ENSMUSG00000062683	Atp5g2	protein_coding	67942
	36.4688	0.412627	1.49438	0.276119	0.782457	1	ENSMUSG00000032818	Loxhd1	protein_coding	240411
	2975.03	0.412392	0.234942	1.75529	0.079209	0.842	ENSMUSG00000023972	Ptk7	protein_coding	71461
	29298.5	0.41216	0.376736	1.09403	0.273942	1	ENSMUSG00000038393	Txnip	protein_coding	56338
	656.822	0.412052	0.343532	1.19946	0.230349	1	ENSMUSG00000038168	P3h2	protein_coding	210530
	600.992	0.411919	0.179376	2.2964	0.021653	0.531823	ENSMUSG00000015016	Acsf3	protein_coding	257633
	659.162	0.41173	0.254156	1.61999	0.105235	0.921646	ENSMUSG00000036898	Zfp157	protein_coding	72154
	5.25881	0.411633	1.37648	0.299047	0.764904	NA	ENSMUSG00000030911	Zp2	protein_coding	22787
	283.351	0.411104	0.4648	0.884475	0.37644	1	ENSMUSG00000060260	Pwwp2b	protein_coding	101631
	1021.15	0.410835	0.198375	2.071	0.0383584	0.670565	ENSMUSG00000037321	Tap1	protein_coding	21354
	1659.75	0.410656	0.197872	2.07536	0.0379531	0.670565	ENSMUSG00000036061	Smug1	protein_coding	71726
	11239.2	0.410408	0.180193	2.2776	0.0227507	0.545843	ENSMUSG00000029338	Antxr2	protein_coding	71914
	9.21509	0.410314	1.1898	0.344859	0.7302	1	ENSMUSG00000069814	Ccdc92b	protein_coding	432582
	490.14	0.410175	0.445882	0.919918	0.357616	1	ENSMUSG00000020638	Cmpk2	protein_coding	22169
	553.169	0.410026	0.147337	2.78291	0.00538732	0.304775	ENSMUSG00000027163	Commd9	protein_coding	76501
	3032.46	0.409864	0.114722	3.57267	0.000353359	0.0637902	ENSMUSG00000017721	Pigt	protein_coding	78928
	288.878	0.409813	0.524839	0.780835	0.434899	1	ENSMUSG00000020641	Rsad2	protein_coding	58185
	119.299	0.409615	0.303209	1.35093	0.176716	1	ENSMUSG00000071291	Zfp58	protein_coding	238693
	1059.14	0.409417	0.204274	2.00425	0.0450429	0.702464	ENSMUSG00000035351	Nup37	protein_coding	69736
	90.7572	0.40922	0.612932	0.667644	0.504361	1	ENSMUSG00000026986	Hnmt	protein_coding	140483
	27.1908	0.408769	0.931861	0.438659	0.660909	1	ENSMUSG00000072662	Mansc4	protein_coding	545893
	379.218	0.408607	0.192697	2.12047	0.0339668	0.64645	ENSMUSG00000038803	Ost4	protein_coding	67695
	1518.84	0.408135	0.186373	2.18988	0.0285327	0.600387	ENSMUSG00000006732	Mettl1	protein_coding	17299
	3008.13	0.408073	0.343146	1.18921	0.234356	1	ENSMUSG00000037664	Cdkn1c	protein_coding	12577
	3961.9	0.408042	0.264861	1.54059	0.123417	0.939372	ENSMUSG00000032816	Igdcc4	protein_coding	56741
	156.545	0.407781	0.416969	0.977966	0.328091	1	ENSMUSG00000057457	Phex	protein_coding	18675
	622.354	0.407778	0.331306	1.23082	0.21839	1	ENSMUSG00000049422	Chchd10	protein_coding	103172
	107.513	0.407704	0.620008	0.657578	0.510809	1	ENSMUSG00000045573	Penk	protein_coding	18619
	30530.2	0.407644	0.228401	1.78477	0.0742982	0.833086	ENSMUSG00000026478	Lamc1	protein_coding	226519
	240.728	0.407492	0.366664	1.11135	0.266417	1	ENSMUSG00000019831	Wasf1	protein_coding	83767
	35.9023	0.407263	0.445318	0.914544	0.360431	1	ENSMUSG00000087610	Gm16253	protein_coding	NA
	112.639	0.40704	0.479756	0.848431	0.396198	1	ENSMUSG00000042766	Trim46	protein_coding	360213
	3157.92	0.406938	0.385872	1.05459	0.291612	1	ENSMUSG00000019942	Cdk1	protein_coding	12534
	497.115	0.406706	0.180348	2.25512	0.024126	0.561649	ENSMUSG00000031521	Aga	protein_coding	11593
	363.244	0.406135	1.19019	0.341236	0.732926	1	ENSMUSG00000040809	Chil3	protein_coding	12655
	1735.12	0.405844	0.284362	1.42721	0.15352	0.983621	ENSMUSG00000062202	Btbd9	protein_coding	224671
	1210.52	0.405159	0.275016	1.47322	0.140692	0.969953	ENSMUSG00000009585	Apobec3	protein_coding	80287
	362.833	0.405085	0.306048	1.3236	0.185636	1	ENSMUSG00000047037	Nipa1	protein_coding	233280
	1413.6	0.405033	0.197462	2.05119	0.040248	0.672477	ENSMUSG00000058267	Mrps14	protein_coding	64659
	632.523	0.404939	0.315163	1.28486	0.198842	1	ENSMUSG00000058740	Kcnt1	protein_coding	227632
	51324.7	0.404923	0.329247	1.22985	0.218754	1	ENSMUSG00000026185	Igfbp5	protein_coding	16011
	615.939	0.40482	0.315221	1.28424	0.199058	1	ENSMUSG00000061859	Patj	protein_coding	12695
	853.93	0.404772	0.239123	1.69274	0.0905059	0.887966	ENSMUSG00000022013	Dnajc15	protein_coding	66148
	12.9139	0.404715	0.91691	0.44139	0.658931	1	ENSMUSG00000059887	Olfr1507	protein_coding	57269
	27.5086	0.404615	0.83084	0.486995	0.626262	1	ENSMUSG00000067929	Gm10226	protein_coding	NA
	126.248	0.404392	0.372161	1.08661	0.277211	1	ENSMUSG00000069727	Zfp975	protein_coding	434179
	371.467	0.403934	0.228719	1.76608	0.0773832	0.840277	ENSMUSG00000051319	Mtln	protein_coding	NA
	136.292	0.403811	0.941166	0.429054	0.667884	1	ENSMUSG00000054196	Cthrc1	protein_coding	68588
	2628.33	0.403198	0.15278	2.63908	0.00831319	0.372641	ENSMUSG00000059734	Ndufs8	protein_coding	225887
	9.38996	0.4031	1.17658	0.342603	0.731897	1	ENSMUSG00000099655	2310034G01Rik	protein_coding	NA
	1055.08	0.402877	0.210416	1.91467	0.0555349	0.753085	ENSMUSG00000038506	Dcun1d2	protein_coding	102323
	782.658	0.402715	0.139197	2.89314	0.0038141	0.25384	ENSMUSG00000040269	Mrps28	protein_coding	66230
	1912.21	0.402664	0.34344	1.17244	0.241019	1	ENSMUSG00000022799	Arhgap31	protein_coding	12549
	9.44429	0.402626	0.868108	0.463798	0.642793	1	ENSMUSG00000029026	Trp73	protein_coding	22062
	2585.44	0.402519	0.230049	1.74971	0.0801675	0.842774	ENSMUSG00000054920	Klhl5	protein_coding	71778
	894.878	0.402335	0.524562	0.766992	0.443086	1	ENSMUSG00000012428	Steap4	protein_coding	117167
	52.4203	0.402244	0.44511	0.903695	0.366157	1	ENSMUSG00000068522	Aard	protein_coding	239435
	2125.59	0.402165	0.182327	2.20574	0.0274023	0.592431	ENSMUSG00000020788	Atp2a3	protein_coding	53313
	320.529	0.402153	0.309877	1.29778	0.194362	1	ENSMUSG00000056014	A430033K04Rik	protein_coding	243308
	531.586	0.402046	0.367776	1.09318	0.274315	1	ENSMUSG00000051435	Fhad1	protein_coding	329977
	464.379	0.401964	0.315087	1.27572	0.202054	1	ENSMUSG00000025665	Rps6ka6	protein_coding	67071
	65.3119	0.401522	0.298801	1.34378	0.17902	1	ENSMUSG00000040543	Pitpnm3	protein_coding	327958
	411.451	0.401296	0.28087	1.42876	0.153074	0.982967	ENSMUSG00000047003	Zfp41	protein_coding	22701
	31.5848	0.401246	0.852295	0.470783	0.637796	1	ENSMUSG00000029651	Mtus2	protein_coding	77521
	215.022	0.401052	0.542805	0.738851	0.459997	1	ENSMUSG00000029189	Sel1l3	protein_coding	231238
	444.009	0.400891	0.177094	2.26372	0.0235916	0.556716	ENSMUSG00000021786	Oxsm	protein_coding	71147
	339.152	0.400451	0.236542	1.69294	0.0904671	0.887966	ENSMUSG00000025645	Ccdc51	protein_coding	66658
	13.0566	0.400164	1.17599	0.340279	0.733646	1	ENSMUSG00000050747	Trim15	protein_coding	69097
	1153.89	0.400036	0.160904	2.48618	0.0129122	0.432946	ENSMUSG00000028152	Tspan5	protein_coding	56224
	119.66	0.399851	0.468631	0.853232	0.393531	1	ENSMUSG00000028159	Dapp1	protein_coding	26377
	41.6729	0.399824	0.77252	0.517559	0.604766	1	ENSMUSG00000023153	Tmem52	protein_coding	69671
	246.117	0.399779	0.220942	1.80943	0.0703839	0.815798	ENSMUSG00000037375	Hhat	protein_coding	226861
	1385.12	0.399762	0.508721	0.785818	0.431974	1	ENSMUSG00000028678	Kif2c	protein_coding	73804
	90.7	0.398415	0.337862	1.17922	0.23831	1	ENSMUSG00000027887	Sypl2	protein_coding	17306
	195.509	0.398076	0.65803	0.604951	0.545212	1	ENSMUSG00000031616	Ednra	protein_coding	13617
	284.158	0.397827	0.363241	1.09522	0.273422	1	ENSMUSG00000039787	Cercam	protein_coding	99151
	108.72	0.397753	0.779798	0.510072	0.610001	1	ENSMUSG00000032268	Tmprss5	protein_coding	80893
	711.953	0.397648	0.579435	0.686268	0.492544	1	ENSMUSG00000036545	Adamts2	protein_coding	216725
	24.6398	0.397401	0.81195	0.48944	0.62453	1	ENSMUSG00000035020	Epgn	protein_coding	71920
	554.869	0.397162	0.335887	1.18243	0.237036	1	ENSMUSG00000021483	Cdk20	protein_coding	105278
	151.448	0.397117	0.518886	0.765327	0.444077	1	ENSMUSG00000032482	Cspg5	protein_coding	29873
	35.4415	0.396819	0.873486	0.454294	0.649617	1	ENSMUSG00000040794	C1qtnf4	protein_coding	67445
	1351.51	0.396692	0.145104	2.73385	0.00625986	0.320406	ENSMUSG00000047434	Xxylt1	protein_coding	268880
	15.9786	0.396671	1.28591	0.308475	0.757721	1	ENSMUSG00000041565	L3mbtl4	protein_coding	320858
	388.611	0.396347	0.25526	1.55272	0.120491	0.937063	ENSMUSG00000040183	Ankrd6	protein_coding	140577
	18.9507	0.396335	0.835827	0.474183	0.635369	1	ENSMUSG00000030510	Cers3	protein_coding	545975
	1074.92	0.395992	0.171336	2.3112	0.0208218	0.52071	ENSMUSG00000027378	Nphp1	protein_coding	53885
	163.909	0.395461	0.369617	1.06992	0.284654	1	ENSMUSG00000090622	A930033H14Rik	protein_coding	320700
	163.904	0.395291	0.247276	1.59858	0.109913	0.92675	ENSMUSG00000036006	Ripor2	protein_coding	193385
	1188.16	0.395186	0.289065	1.36712	0.171588	1	ENSMUSG00000060427	Zfp868	protein_coding	234362
	1236.73	0.395182	0.311066	1.27041	0.203938	1	ENSMUSG00000020520	Galnt10	protein_coding	171212
	1840.83	0.395174	0.142681	2.76964	0.00561186	0.308162	ENSMUSG00000021361	Tmem14c	protein_coding	66154
	504.635	0.394952	0.618911	0.638141	0.523382	1	ENSMUSG00000012889	Podnl1	protein_coding	244550
	302.055	0.394565	0.250511	1.57504	0.115246	0.930864	ENSMUSG00000051373	Plpp7	protein_coding	227721
	2210.24	0.39418	0.260136	1.51529	0.1297	0.949727	ENSMUSG00000040310	Alx4	protein_coding	11695
	377.221	0.393848	0.211437	1.86272	0.0625018	0.775473	ENSMUSG00000035062	Zc4h2	protein_coding	245522
	15.1981	0.393574	1.11474	0.353062	0.724042	1	ENSMUSG00000017453	Pipox	protein_coding	19193
	124.993	0.393358	0.487595	0.806731	0.419822	1	ENSMUSG00000063296	Tmem117	protein_coding	320709
	16178.6	0.393197	0.276192	1.42363	0.154552	0.985575	ENSMUSG00000029581	Fscn1	protein_coding	14086
	3735.11	0.392425	0.168342	2.33111	0.0197474	0.514787	ENSMUSG00000002104	Rapsn	protein_coding	19400
	317.371	0.392375	0.396025	0.990784	0.321791	1	ENSMUSG00000005043	Sgsh	protein_coding	27029
	13979	0.39235	0.278763	1.40747	0.159289	0.991472	ENSMUSG00000045954	Cavin2	protein_coding	20324
	712.218	0.392294	0.258941	1.51499	0.129774	0.949727	ENSMUSG00000032436	Cmtm7	protein_coding	102545
	435.781	0.391993	0.286668	1.36741	0.171497	1	ENSMUSG00000061046	Haghl	protein_coding	68977
	924.725	0.39194	0.158804	2.46808	0.0135842	0.440653	ENSMUSG00000001524	Gtf2h4	protein_coding	14885
	222.7	0.391418	0.245108	1.59692	0.110284	0.92675	ENSMUSG00000040877	Wdr25	protein_coding	212198
	10.8345	0.391147	0.974772	0.40127	0.688221	1	ENSMUSG00000034796	Cpne7	protein_coding	102278
	83.8484	0.39111	0.733284	0.533367	0.593779	1	ENSMUSG00000090084	Srpx	protein_coding	51795
	15893.6	0.390757	0.127654	3.06107	0.00220547	0.182008	ENSMUSG00000008575	Nfib	protein_coding	18028
	119.549	0.390489	0.45601	0.856318	0.391822	1	ENSMUSG00000036186	Dipk1b	protein_coding	56279
	816.536	0.390022	0.239041	1.63161	0.102762	0.921072	ENSMUSG00000033585	Ndn	protein_coding	17984
	240.346	0.390008	0.605518	0.64409	0.519517	1	ENSMUSG00000036242	Armh4	protein_coding	67419
	5883.73	0.389948	0.142166	2.74291	0.00608977	0.318838	ENSMUSG00000040151	Hs2st1	protein_coding	23908
	2829.77	0.38969	0.140615	2.77133	0.00558284	0.307897	ENSMUSG00000025027	Xpnpep1	protein_coding	170750
	1998.81	0.389526	0.304751	1.27818	0.201186	1	ENSMUSG00000048758	Rpl29	protein_coding	19944
	1297.7	0.389375	0.225939	1.72336	0.0848235	0.868572	ENSMUSG00000026566	Mpzl1	protein_coding	68481
	311.182	0.389164	0.216331	1.79893	0.0720296	0.819095	ENSMUSG00000005674	Tomm40l	protein_coding	641376
	938.964	0.388652	0.444383	0.874588	0.381798	1	ENSMUSG00000015085	Entpd2	protein_coding	12496
	622.847	0.387974	0.191297	2.02812	0.0425476	0.686769	ENSMUSG00000037997	Parp11	protein_coding	101187
	39.6936	0.387772	0.449862	0.86198	0.388699	1	ENSMUSG00000040136	Abcc8	protein_coding	20927
	181.323	0.387411	0.326434	1.18679	0.235309	1	ENSMUSG00000046417	Lrrc75a	protein_coding	192976
	104.678	0.387217	0.352688	1.0979	0.272246	1	ENSMUSG00000044966	Fbxo48	protein_coding	319701
	619.105	0.387129	0.232672	1.66384	0.0961445	0.90188	ENSMUSG00000069910	Spdl1	protein_coding	70385
	910.696	0.386733	0.245428	1.57575	0.115083	0.930284	ENSMUSG00000022244	Amacr	protein_coding	17117
	233.876	0.385955	0.350023	1.10266	0.270176	1	ENSMUSG00000022090	Pdlim2	protein_coding	213019
	877.135	0.385873	0.14879	2.59341	0.00950301	0.383359	ENSMUSG00000004032	Gstm5	protein_coding	14866
	62.055	0.385713	0.501433	0.769221	0.441762	1	ENSMUSG00000030683	Sez6l2	protein_coding	233878
	89.8638	0.385434	0.718089	0.53675	0.59144	1	ENSMUSG00000045094	Arhgef37	protein_coding	328967
	1233.12	0.385405	0.38121	1.011	0.312014	1	ENSMUSG00000048327	Ckap2l	protein_coding	70466
	520.038	0.385359	0.240314	1.60357	0.10881	0.92675	ENSMUSG00000026189	Pecr	protein_coding	111175
	1570.28	0.385068	0.435548	0.8841	0.376642	1	ENSMUSG00000047686	Rtl3	protein_coding	213436
	482.286	0.384359	0.204153	1.8827	0.0597408	0.766298	ENSMUSG00000068264	Ap5s1	protein_coding	69596
	58.4649	0.384282	0.624069	0.615769	0.538047	1	ENSMUSG00000059742	Kcnh7	protein_coding	170738
	2644.23	0.384083	0.194082	1.97897	0.0478192	0.707834	ENSMUSG00000033917	Gde1	protein_coding	56209
	28.0956	0.383709	0.591738	0.648444	0.516698	1	ENSMUSG00000078868	Gm14412	protein_coding	NA
	3021.57	0.38345	0.280827	1.36543	0.172117	1	ENSMUSG00000042680	Garem1	protein_coding	381126
	655.837	0.383404	0.287334	1.33435	0.182089	1	ENSMUSG00000043518	Rai2	protein_coding	24004
	293.215	0.383221	0.408763	0.937515	0.348494	1	ENSMUSG00000071103	1700029J07Rik	protein_coding	69479
	7.39991	0.382922	1.68273	0.227559	0.819989	NA	ENSMUSG00000068129	Cst7	protein_coding	13011
	1032.51	0.382806	0.238232	1.60686	0.108085	0.923375	ENSMUSG00000056919	Cep162	protein_coding	382090
	251.799	0.38273	0.236644	1.61732	0.105809	0.921646	ENSMUSG00000096199	Ptrhd1	protein_coding	69709
	1188.37	0.382461	0.212166	1.80265	0.0714435	0.817314	ENSMUSG00000030652	Coq7	protein_coding	12850
	381.565	0.382335	0.183901	2.07903	0.0376145	0.669827	ENSMUSG00000025521	Tmem192	protein_coding	73067
	38.162	0.381891	0.556737	0.685944	0.492749	1	ENSMUSG00000079258	Calhm1	protein_coding	546729
	15.5497	0.38178	0.883673	0.432037	0.665714	1	ENSMUSG00000032028	Nxpe2	protein_coding	78252
	1049.47	0.381487	0.217059	1.75753	0.0788279	0.842	ENSMUSG00000023147	Get1	protein_coding	71446
	364.706	0.381418	0.724296	0.526605	0.598468	1	ENSMUSG00000016995	Matn4	protein_coding	17183
	3118.82	0.380717	0.116182	3.2769	0.00104955	0.113116	ENSMUSG00000031198	Fundc2	protein_coding	67391
	43.8933	0.380548	0.85548	0.444836	0.656438	1	ENSMUSG00000004113	Cacna1b	protein_coding	12287
	3277.45	0.380494	0.457828	0.831085	0.405926	1	ENSMUSG00000029163	Emilin1	protein_coding	100952
	3021.01	0.380298	0.205212	1.8532	0.0638536	0.786167	ENSMUSG00000020482	Ccdc117	protein_coding	104479
	520.013	0.380253	0.527692	0.720598	0.471157	1	ENSMUSG00000018822	Sfrp5	protein_coding	54612
	977.265	0.380027	0.20476	1.85596	0.0634586	0.783307	ENSMUSG00000021179	Nrde2	protein_coding	217827
	204.361	0.379914	0.899168	0.422517	NA	NA	ENSMUSG00000047180	Neurl3	protein_coding	214854
	905.97	0.379875	0.234251	1.62165	0.104878	0.921646	ENSMUSG00000078453	Abracl	protein_coding	73112
	160.955	0.379847	0.503009	0.75515	0.450159	1	ENSMUSG00000017417	Plxdc1	protein_coding	72324
	202.899	0.379616	0.29278	1.29659	0.194772	1	ENSMUSG00000045107	Saysd1	protein_coding	67509
	1030.55	0.379534	0.231893	1.63667	0.101699	0.917387	ENSMUSG00000035455	Fignl1	protein_coding	60530
	40299.9	0.379048	0.189329	2.00206	0.0452786	0.702464	ENSMUSG00000024608	Rps14	protein_coding	20044
	63.3701	0.37859	1.43177	0.26442	0.791456	1	ENSMUSG00000009185	Ccl8	protein_coding	20307
	338.217	0.378424	0.313548	1.20691	0.227468	1	ENSMUSG00000054676	1600014C10Rik	protein_coding	72244
	144.416	0.378414	0.285252	1.32659	0.184643	1	ENSMUSG00000025226	Fbxl15	protein_coding	68431
	78.7017	0.378336	0.499167	0.757934	0.44849	1	ENSMUSG00000020672	Sntg2	protein_coding	268534
	226.255	0.378111	0.237141	1.59446	0.110833	0.92675	ENSMUSG00000063687	Pcdhb5	protein_coding	93876
	591.02	0.377776	0.209168	1.80609	0.0709042	0.81673	ENSMUSG00000006464	Bbs1	protein_coding	52028
	255.356	0.377505	0.221164	1.7069	0.0878407	0.877934	ENSMUSG00000031723	Txnl4b	protein_coding	234723
	204.017	0.377484	0.388148	0.972526	0.330789	1	ENSMUSG00000028744	Pqlc2	protein_coding	212555
	365.041	0.37747	0.263228	1.43401	0.15157	0.980772	ENSMUSG00000040272	Accs	protein_coding	329470
	49.3287	0.377088	0.833474	0.45243	NA	NA	ENSMUSG00000030329	Pianp	protein_coding	319352
	29.1787	0.376761	0.619797	0.607877	0.543269	1	ENSMUSG00000027713	1810062G17Rik	protein_coding	72282
	3354.47	0.376356	0.336608	1.11808	0.263531	1	ENSMUSG00000026840	Lamc3	protein_coding	23928
	870.823	0.376223	0.165955	2.26701	0.0233893	0.554682	ENSMUSG00000016427	Ndufa1	protein_coding	54405
	94.9754	0.376094	1.17325	0.320558	0.748546	1	ENSMUSG00000047986	Palm3	protein_coding	74337
	89.284	0.376059	0.872445	0.43104	0.666439	1	ENSMUSG00000025776	Crispld1	protein_coding	83691
	330.574	0.375861	0.703609	0.534189	0.593211	1	ENSMUSG00000029378	Areg	protein_coding	11839
	488.67	0.375647	0.269233	1.39525	0.16294	0.992279	ENSMUSG00000090266	Mettl23	protein_coding	74319
	3675.57	0.375447	0.260078	1.44359	0.148854	0.978802	ENSMUSG00000000753	Serpinf1	protein_coding	20317
	1091.02	0.375257	0.181443	2.06818	0.0386232	0.670565	ENSMUSG00000068391	Chrac1	protein_coding	93696
	346.684	0.374949	0.266458	1.40716	0.159379	0.991472	ENSMUSG00000032806	Slc10a3	protein_coding	214601
	9.25299	0.374791	0.861234	0.435179	0.663432	1	ENSMUSG00000074863	Platr25	protein_coding	NA
	72.8735	0.374696	0.409741	0.914471	0.360469	1	ENSMUSG00000048040	Arxes2	protein_coding	76976
	218.04	0.374657	0.249382	1.50234	0.133009	0.957585	ENSMUSG00000078570	1110065P20Rik	protein_coding	68920
	394.922	0.37465	0.312785	1.19779	0.231	1	ENSMUSG00000026200	Glb1l	protein_coding	74577
	428.002	0.374512	0.212144	1.76537	0.0775021	0.840936	ENSMUSG00000020474	Polm	protein_coding	54125
	571.483	0.374493	0.276303	1.35537	0.175299	1	ENSMUSG00000028246	Faxc	protein_coding	76132
	3253.78	0.374093	0.158401	2.36168	0.0181924	0.488422	ENSMUSG00000040550	Otud6b	protein_coding	72201
	1017.55	0.373981	0.448425	0.833989	0.404287	1	ENSMUSG00000028476	Reck	protein_coding	53614
	448.189	0.373783	0.258705	1.44482	0.148507	0.978802	ENSMUSG00000045237	1110012L19Rik	protein_coding	68618
	2262.87	0.373544	0.463389	0.806114	0.420177	1	ENSMUSG00000005124	Ccn4	protein_coding	22402
	174.028	0.373398	0.407111	0.917189	0.359043	1	ENSMUSG00000038793	Lefty1	protein_coding	13590
	1308.16	0.373078	0.177053	2.10716	0.035104	0.649965	ENSMUSG00000025374	Nabp2	protein_coding	69917
	43.134	0.373036	0.659385	0.565733	0.571575	1	ENSMUSG00000079465	Col4a3	protein_coding	12828
	1450.03	0.372949	0.11963	3.11752	0.00182379	0.160694	ENSMUSG00000033222	Ttf2	protein_coding	74044
	1033.67	0.372611	0.272911	1.36532	0.172152	1	ENSMUSG00000033722	BC034090	protein_coding	207792
	55191.3	0.37255	0.277617	1.34196	0.179609	1	ENSMUSG00000015656	Hspa8	protein_coding	15481
	4405.63	0.372314	0.179051	2.07937	0.0375836	0.669827	ENSMUSG00000041736	Tspo	protein_coding	12257
	7554.38	0.372256	0.206082	1.80635	0.0708637	0.81673	ENSMUSG00000001864	Aif1l	protein_coding	108897
	650.536	0.371812	0.533994	0.696284	0.486251	1	ENSMUSG00000023886	Smoc2	protein_coding	64074
	1449.12	0.371704	0.15168	2.45058	0.0142626	0.445211	ENSMUSG00000021606	Ndufs6	protein_coding	407785
	316.999	0.371549	0.442432	0.839789	0.401027	1	ENSMUSG00000033906	Zdhhc15	protein_coding	108672
	175.459	0.371539	0.350064	1.06135	0.288532	1	ENSMUSG00000020424	Castor1	protein_coding	71962
	4566.61	0.371412	0.531184	0.699215	0.484418	1	ENSMUSG00000037902	Sirpa	protein_coding	19261
	18.6551	0.37139	1.8434	0.20147	0.840331	1	ENSMUSG00000030283	St8sia1	protein_coding	20449
	126.952	0.371184	0.274068	1.35435	0.175625	1	ENSMUSG00000078878	Gm14305	protein_coding	668030
	13.5783	0.371073	0.879235	0.422041	0.672995	1	ENSMUSG00000032443	Zcwpw2	protein_coding	NA
	82.9705	0.370974	0.263926	1.4056	0.159843	0.991472	ENSMUSG00000023911	Flywch2	protein_coding	76917
	10944.9	0.370973	0.162361	2.28486	0.0223211	0.540875	ENSMUSG00000069601	Ank3	protein_coding	11735
	34.8998	0.37091	0.782045	0.474282	0.635299	1	ENSMUSG00000059602	Syn3	protein_coding	27204
	16953.2	0.370847	0.165837	2.23622	0.0253376	0.569091	ENSMUSG00000028936	Rpl22	protein_coding	19934
	96.3667	0.370797	0.415438	0.892545	0.372101	1	ENSMUSG00000043969	Emx2	protein_coding	13797
	554.292	0.370755	0.147617	2.5116	0.0120185	0.422314	ENSMUSG00000078153	Psme2b	protein_coding	621823
	126.889	0.370295	0.265722	1.39354	0.163456	0.992279	ENSMUSG00000045876	Pcdhb8	protein_coding	93879
	946.649	0.37022	0.273234	1.35496	0.175432	1	ENSMUSG00000022075	Rhobtb2	protein_coding	246710
	61.4779	0.370069	0.432821	0.855016	0.392542	1	ENSMUSG00000078490	Cfap74	protein_coding	544678
	664.839	0.369914	0.298385	1.23972	0.215079	1	ENSMUSG00000067928	Zfp760	protein_coding	240034
	1620.07	0.369806	0.449682	0.822372	0.410865	1	ENSMUSG00000031595	Pdgfrl	protein_coding	68797
	1310.53	0.369717	0.140565	2.63021	0.00853315	0.373442	ENSMUSG00000010406	Mrpl52	protein_coding	68836
	1237.49	0.369647	0.339874	1.0876	0.276771	1	ENSMUSG00000012017	Scarf2	protein_coding	224024
	8240.57	0.368919	0.302158	1.22095	0.222107	1	ENSMUSG00000016256	Ctsz	protein_coding	64138
	1528.32	0.368852	0.243045	1.51763	0.129108	0.949727	ENSMUSG00000046152	Fut10	protein_coding	171167
	141.992	0.368252	0.554699	0.663877	0.506769	1	ENSMUSG00000033715	Akr1c14	protein_coding	105387
	624.365	0.367817	0.136684	2.69101	0.00712364	0.349096	ENSMUSG00000024426	Atat1	protein_coding	73242
	20.16	0.367516	0.734419	0.500417	0.616781	1	ENSMUSG00000007594	Hapln4	protein_coding	330790
	72.9809	0.367396	0.751213	0.489071	0.624792	1	ENSMUSG00000053626	Tll1	protein_coding	21892
	229.388	0.367263	0.522946	0.702295	0.482495	1	ENSMUSG00000039410	Prdm16	protein_coding	70673
	427.49	0.36703	0.261314	1.40456	0.160153	0.991603	ENSMUSG00000062012	Zfp13	protein_coding	22654
	10.4273	0.366927	0.771803	0.475416	0.634491	1	ENSMUSG00000028264	Spaca1	protein_coding	67652
	76.2351	0.366855	0.504472	0.727207	0.467099	1	ENSMUSG00000022235	Cmbl	protein_coding	69574
	3558.35	0.366842	0.157971	2.32222	0.0202213	0.519638	ENSMUSG00000032330	Cox7a2	protein_coding	12866
	58.6547	0.366782	0.415516	0.882715	0.37739	1	ENSMUSG00000018238	Gdf9	protein_coding	14566
	96.7504	0.366446	0.644596	0.568489	0.569703	1	ENSMUSG00000038403	Hjv	protein_coding	69585
	79.477	0.365711	0.571742	0.639643	0.522405	1	ENSMUSG00000004837	Grap	protein_coding	71520
	218.844	0.365553	0.287192	1.27285	0.20307	1	ENSMUSG00000008822	Acyp1	protein_coding	66204
	885.666	0.365454	0.172013	2.12457	0.0336222	0.64645	ENSMUSG00000018585	Atox1	protein_coding	11927
	427.576	0.365161	0.278025	1.31341	0.189044	1	ENSMUSG00000038302	Afg1l	protein_coding	215951
	694.414	0.364738	0.189395	1.92581	0.0541285	0.745209	ENSMUSG00000030555	Ttc23	protein_coding	67009
	1483.5	0.364254	0.422272	0.862605	0.388355	1	ENSMUSG00000029185	Fam114a1	protein_coding	68303
	17.8489	0.363646	1.02479	0.354847	0.722704	1	ENSMUSG00000032207	Lipc	protein_coding	15450
	3896.53	0.3634	0.292613	1.24192	0.214268	1	ENSMUSG00000033149	Phldb2	protein_coding	208177
	833.066	0.363056	0.182915	1.98484	0.0471627	0.707834	ENSMUSG00000024944	Arl2	protein_coding	56327
	297.265	0.362984	0.215325	1.68575	0.0918446	0.891411	ENSMUSG00000045100	Slc25a26	protein_coding	67582
	19.167	0.36295	0.765539	0.474111	0.635421	1	ENSMUSG00000018451	6330403K07Rik	protein_coding	103712
	20.7946	0.36278	0.607278	0.597387	0.550249	1	ENSMUSG00000058831	Opn1sw	protein_coding	12057
	675.852	0.362774	0.206761	1.75456	0.0793348	0.842	ENSMUSG00000039427	Alg1	protein_coding	208211
	76.2989	0.362255	0.484116	0.748281	0.45429	1	ENSMUSG00000058900	Rsl1	protein_coding	380855
	127.653	0.36193	0.298353	1.21309	0.225094	1	ENSMUSG00000094786	Gm14403	protein_coding	NA
	5787.98	0.361912	0.288036	1.25648	0.208942	1	ENSMUSG00000070327	Rnf213	protein_coding	672511
	7.65151	0.361867	0.911154	0.397152	0.691255	NA	ENSMUSG00000078903	Gm14391	protein_coding	665001
	3140.12	0.361849	0.361744	1.00029	0.31717	1	ENSMUSG00000025534	Gusb	protein_coding	110006
	721.634	0.361702	0.144917	2.49592	0.0125631	0.427668	ENSMUSG00000024414	Mrpl27	protein_coding	94064
	967.767	0.36148	0.197332	1.83183	0.0669764	0.801151	ENSMUSG00000059327	Eda	protein_coding	13607
	246.178	0.361377	0.478925	0.75456	0.450513	1	ENSMUSG00000019796	Lrp11	protein_coding	237253
	713.912	0.361287	0.154324	2.3411	0.0192271	0.508567	ENSMUSG00000019738	Polr2i	protein_coding	69920
	108.857	0.361244	0.519171	0.695809	0.486549	1	ENSMUSG00000050010	Shisa3	protein_coding	330096
	95.7373	0.360594	0.418899	0.860813	0.389341	1	ENSMUSG00000025207	Sema4g	protein_coding	26456
	808.306	0.360564	0.197443	1.82617	0.0678249	0.804469	ENSMUSG00000028247	Coq3	protein_coding	230027
	106.103	0.360149	0.722877	0.498216	0.618332	1	ENSMUSG00000078521	Aunip	protein_coding	69885
	569.98	0.360047	0.255225	1.4107	0.158332	0.991392	ENSMUSG00000025577	Cbx2	protein_coding	12416
	822.076	0.359868	0.378411	0.950998	0.341605	1	ENSMUSG00000020415	Pttg1	protein_coding	30939
	27.6782	0.359846	0.527053	0.682751	0.494764	1	ENSMUSG00000053291	Rab4b	protein_coding	19342
	15.1234	0.359791	0.614619	0.585388	0.558287	1	ENSMUSG00000038576	Susd4	protein_coding	96935
	364.526	0.359657	0.376812	0.954474	0.339844	1	ENSMUSG00000028268	Gbp3	protein_coding	55932
	1476.95	0.359621	0.207148	1.73606	0.0825534	0.853426	ENSMUSG00000071064	Zfp827	protein_coding	622675
	14.8794	0.359343	1.26531	0.283995	0.776414	1	ENSMUSG00000021313	Ryr2	protein_coding	20191
	1069.39	0.359241	0.417248	0.860979	0.38925	1	ENSMUSG00000017146	Brca1	protein_coding	12189
	2497.78	0.359134	0.209641	1.71309	0.0866953	0.875571	ENSMUSG00000053898	Ech1	protein_coding	51798
	3862.76	0.359107	0.209946	1.71047	0.0871781	0.876674	ENSMUSG00000025666	Tmem47	protein_coding	192216
	266.741	0.359019	0.624164	0.575199	0.565157	1	ENSMUSG00000036144	Meox2	protein_coding	17286
	848.618	0.358931	0.284624	1.26107	0.207284	1	ENSMUSG00000008167	Fbxw9	protein_coding	68628
	12.4828	0.358889	0.830716	0.432024	0.665724	1	ENSMUSG00000034768	Asb16	protein_coding	217217
	103.08	0.35888	0.522138	0.687329	0.491876	1	ENSMUSG00000044250	Pced1b	protein_coding	239647
	721.228	0.358678	0.201701	1.77827	0.0753598	0.834004	ENSMUSG00000016984	Etaa1	protein_coding	68145
	3121.07	0.358641	0.20025	1.79097	0.0732986	0.827661	ENSMUSG00000058070	Eml1	protein_coding	68519
	890.968	0.358206	0.415695	0.861705	0.38885	1	ENSMUSG00000021451	Sema4d	protein_coding	20354
	16.5729	0.358012	0.759683	0.471265	0.637451	1	ENSMUSG00000027505	Fam209	protein_coding	76426
	422.684	0.357841	0.458852	0.779862	0.435472	1	ENSMUSG00000048368	Omd	protein_coding	27047
	16.237	0.357044	0.662872	0.538632	0.590141	1	ENSMUSG00000066516	Klk1b21	protein_coding	16616
	16.4731	0.356963	1.5177	0.2352	0.814053	1	ENSMUSG00000067879	Vxn	protein_coding	76982
	426.266	0.356961	0.2298	1.55336	0.120337	0.937063	ENSMUSG00000028470	Hint2	protein_coding	68917
	1196.39	0.356866	0.265438	1.34444	0.178806	1	ENSMUSG00000032353	Tmed3	protein_coding	66111
	121.778	0.356416	0.364415	0.978049	0.32805	1	ENSMUSG00000022987	Zfp641	protein_coding	239652
	527.136	0.356386	0.227024	1.56981	0.116459	0.931884	ENSMUSG00000026627	Pacc1	protein_coding	66950
	382.394	0.356214	1.65759	0.214899	NA	NA	ENSMUSG00000052336	Cx3cr1	protein_coding	13051
	189.251	0.356151	0.374313	0.951479	0.341361	1	ENSMUSG00000056900	Usp13	protein_coding	72607
	48.7767	0.355908	0.57164	0.622609	0.533541	1	ENSMUSG00000074158	Zfp976	protein_coding	208111
	231.769	0.355906	0.295917	1.20272	0.229084	1	ENSMUSG00000040502	Marchf9	protein_coding	216438
	344.28	0.355835	0.320084	1.11169	0.266271	1	ENSMUSG00000044447	Dock5	protein_coding	68813
	541.032	0.355543	0.371994	0.955778	0.339184	1	ENSMUSG00000044254	Pcsk9	protein_coding	100102
	108.584	0.355288	0.479847	0.740418	0.459046	1	ENSMUSG00000025140	Pycr1	protein_coding	209027
	107.094	0.355197	0.520777	0.682052	0.495206	1	ENSMUSG00000030089	Slc41a3	protein_coding	71699
	86.6016	0.35477	0.38441	0.922895	0.356062	1	ENSMUSG00000086158	Ccpg1os	protein_coding	546143
	1004.14	0.354753	0.279869	1.26757	0.204951	1	ENSMUSG00000037568	Vash2	protein_coding	226841
	626.992	0.354643	0.286223	1.23904	0.21533	1	ENSMUSG00000038301	Snx10	protein_coding	71982
	4437.36	0.354635	0.518496	0.683968	0.493995	1	ENSMUSG00000019929	Dcn	protein_coding	13179
	1248.47	0.354569	0.207988	1.70476	0.0882399	0.879713	ENSMUSG00000044934	Zfp367	protein_coding	238673
	8921.95	0.354525	0.129443	2.73885	0.00616544	0.319144	ENSMUSG00000028452	Vcp	protein_coding	269523
	289.49	0.354466	0.310246	1.14253	0.253233	1	ENSMUSG00000030946	Lhpp	protein_coding	76429
	22.9045	0.354313	0.566678	0.625245	0.53181	1	ENSMUSG00000050147	F2rl3	protein_coding	14065
	6418.4	0.354251	0.351612	1.00751	0.313692	1	ENSMUSG00000031596	Slc7a2	protein_coding	11988
	495.726	0.353833	0.746161	0.474205	0.635354	1	ENSMUSG00000020017	Hal	protein_coding	15109
	7261.2	0.353798	0.1857	1.90521	0.0567523	0.759504	ENSMUSG00000022010	Tsc22d1	protein_coding	21807
	11.5066	0.353709	0.867413	0.407775	0.683439	1	ENSMUSG00000095040	1700001J03Rik	protein_coding	69282
	1828.28	0.353457	0.171228	2.06425	0.038994	0.670565	ENSMUSG00000018882	Mrpl45	protein_coding	67036
	485.687	0.353442	0.428938	0.823993	0.409944	1	ENSMUSG00000021136	Smoc1	protein_coding	64075
	417.115	0.353273	0.253457	1.39382	0.163373	0.992279	ENSMUSG00000026333	Gin1	protein_coding	252876
	1285.41	0.353073	0.465739	0.758092	0.448396	1	ENSMUSG00000021186	Fbln5	protein_coding	23876
	11.2593	0.352922	0.90716	0.38904	0.697246	1	ENSMUSG00000007034	Slc44a4	protein_coding	70129
	647.792	0.35258	0.219428	1.60681	0.108095	0.923375	ENSMUSG00000038267	Slc22a23	protein_coding	73102
	745.27	0.352353	0.263205	1.33871	0.180667	1	ENSMUSG00000001986	Gria3	protein_coding	53623
	1101.54	0.351804	0.245482	1.43312	0.151824	0.980772	ENSMUSG00000020546	Stxbp4	protein_coding	20913
	342.453	0.351697	0.288661	1.21838	0.223081	1	ENSMUSG00000031230	Fgf16	protein_coding	80903
	204.094	0.351626	0.54536	0.644761	0.519082	1	ENSMUSG00000028064	Sema4a	protein_coding	20351
	4055.28	0.351555	0.160639	2.18848	0.0286347	0.600387	ENSMUSG00000024571	Gm16286	protein_coding	27366
	20.4918	0.351482	0.762514	0.460952	0.644833	1	ENSMUSG00000078867	Gm14418	protein_coding	NA
	58.992	0.351308	0.633833	0.554259	0.579401	1	ENSMUSG00000017412	Cacnb4	protein_coding	12298
	53.5708	0.35108	0.470396	0.746351	0.455455	1	ENSMUSG00000015957	Wnt11	protein_coding	22411
	34.1331	0.350547	0.647592	0.541308	0.588295	1	ENSMUSG00000043085	Tmem82	protein_coding	213989
	542.921	0.350249	0.359719	0.973675	0.330218	1	ENSMUSG00000026062	Slc9a2	protein_coding	226999
	1647.32	0.350086	0.120339	2.90916	0.00362404	0.248049	ENSMUSG00000032386	Trip4	protein_coding	56404
	947.832	0.350035	0.139807	2.50371	0.01229	0.424622	ENSMUSG00000021932	Rnaseh2b	protein_coding	67153
	2899.74	0.349806	0.106702	3.27836	0.00104412	0.113116	ENSMUSG00000024597	Slc12a2	protein_coding	20496
	80.3158	0.349651	0.315491	1.10828	0.267743	1	ENSMUSG00000017718	Afmid	protein_coding	71562
	346.344	0.34954	0.23205	1.50631	0.131987	0.955973	ENSMUSG00000022359	Wdyhv1	protein_coding	76773
	95.7136	0.349519	0.361332	0.967309	0.333389	1	ENSMUSG00000031312	Itgb1bp2	protein_coding	26549
	86.623	0.349319	0.958246	0.36454	0.715455	1	ENSMUSG00000004552	Ctse	protein_coding	13034
	191.476	0.349058	0.444621	0.785069	0.432413	1	ENSMUSG00000042246	Tmc7	protein_coding	209760
	22.4069	0.349025	0.842388	0.414328	0.678634	1	ENSMUSG00000038224	Serpinf2	protein_coding	18816
	399.116	0.348906	0.36876	0.946161	0.344067	1	ENSMUSG00000027078	Ube2l6	protein_coding	56791
	2039.25	0.348765	0.275447	1.26618	0.20545	1	ENSMUSG00000031253	Srpx2	protein_coding	68792
	8459.73	0.348748	0.480374	0.725993	0.467843	1	ENSMUSG00000046618	Olfml2a	protein_coding	241327
	531.241	0.348687	0.122332	2.85034	0.00436729	0.271864	ENSMUSG00000041035	Gm17018	protein_coding	226162
	2335.65	0.348638	0.413713	0.842705	0.399394	1	ENSMUSG00000021806	Nid2	protein_coding	18074
	95.9163	0.348622	0.366562	0.95106	0.341574	1	ENSMUSG00000024871	Doc2g	protein_coding	60425
	2091.34	0.348314	0.143979	2.4192	0.0155547	0.4527	ENSMUSG00000008958	Vps72	protein_coding	21427
	144.655	0.348204	0.469743	0.741265	0.458533	1	ENSMUSG00000029596	Sdsl	protein_coding	257635
	289.089	0.347885	0.311521	1.11673	0.26411	1	ENSMUSG00000036395	Glb1l2	protein_coding	244757
	6.85893	0.347506	1.29547	0.268247	0.78851	NA	ENSMUSG00000030873	Scnn1b	protein_coding	20277
	71.3193	0.347496	0.771026	0.450693	0.652211	1	ENSMUSG00000036912	Piwil4	protein_coding	330890
	408.247	0.347476	0.216113	1.60784	0.10787	0.923375	ENSMUSG00000034175	Rhbdd3	protein_coding	279766
	1152.08	0.347468	0.128472	2.70461	0.00683838	0.339381	ENSMUSG00000062190	Lancl2	protein_coding	71835
	759.552	0.347458	0.196289	1.77014	0.0767041	0.838293	ENSMUSG00000023074	Mospd1	protein_coding	70380
	126.895	0.347332	0.342953	1.01277	0.311171	1	ENSMUSG00000014782	Plekhg4	protein_coding	102075
	723.6	0.346983	0.163915	2.11685	0.0342727	0.64645	ENSMUSG00000053128	Rnf26	protein_coding	213211
	19.6186	0.34686	0.709583	0.488822	0.624968	1	ENSMUSG00000031860	Pbx4	protein_coding	80720
	81.7791	0.346768	0.328425	1.05585	0.291035	1	ENSMUSG00000038605	Samd10	protein_coding	229011
	51.1579	0.346734	0.451074	0.768685	0.44208	1	ENSMUSG00000030380	Mzf1	protein_coding	109889
	10.102	0.346317	0.851158	0.406878	0.684098	1	ENSMUSG00000079598	Clec2l	protein_coding	665180
	870.954	0.346138	0.147299	2.3499	0.0187786	0.500371	ENSMUSG00000032299	Commd4	protein_coding	66199
	5494.13	0.346086	0.153494	2.25472	0.0241507	0.561649	ENSMUSG00000028964	Park7	protein_coding	57320
	2128.81	0.345689	0.490159	0.705258	0.480649	1	ENSMUSG00000043631	Ecm2	protein_coding	407800
	259.635	0.345365	0.341292	1.01193	0.31157	1	ENSMUSG00000066829	Zfp810	protein_coding	235050
	14.5792	0.345261	0.886335	0.389538	0.696879	1	ENSMUSG00000090631	Olfr456	protein_coding	259144
	1455.51	0.345151	1.16652	0.295881	0.767321	1	ENSMUSG00000004730	Adgre1	protein_coding	13733
	191.133	0.344822	0.678458	0.508243	0.611283	1	ENSMUSG00000021485	Mxd3	protein_coding	17121
	403.651	0.344558	0.202221	1.70387	0.0884053	0.87991	ENSMUSG00000045854	Lyrm2	protein_coding	108755
	1006.26	0.344517	0.153759	2.24063	0.0250498	0.569091	ENSMUSG00000067847	Romo1	protein_coding	67067
	532.127	0.344388	0.145541	2.36627	0.0179684	0.485506	ENSMUSG00000021023	Prorp	protein_coding	66132
	117.494	0.344376	0.300091	1.14757	0.251146	1	ENSMUSG00000033576	Apol6	protein_coding	71939
	71.1895	0.34394	0.458407	0.750294	0.453077	1	ENSMUSG00000030170	Wnt5b	protein_coding	22419
	1509.44	0.34365	0.217698	1.57856	0.114436	0.929	ENSMUSG00000025086	Trub1	protein_coding	72133
	769.848	0.343535	0.243361	1.41163	0.158059	0.990915	ENSMUSG00000028743	Akr7a5	protein_coding	110198
	26.264	0.343114	0.767611	0.446989	0.654883	1	ENSMUSG00000054385	Ceacam2	protein_coding	26367
	28415.6	0.343016	0.545947	0.628295	0.529811	1	ENSMUSG00000029661	Col1a2	protein_coding	12843
	509.218	0.342457	0.188999	1.81195	0.0699942	0.815099	ENSMUSG00000039345	Mettl22	protein_coding	239706
	2554.66	0.342299	0.204491	1.6739	0.0941497	0.895464	ENSMUSG00000024588	Fech	protein_coding	14151
	66.2008	0.342058	0.447549	0.764293	0.444692	1	ENSMUSG00000044365	Cxxc4	protein_coding	319478
	9899.36	0.342046	0.136237	2.51067	0.0120503	0.422405	ENSMUSG00000034109	Golim4	protein_coding	73124
	582.656	0.341821	0.172391	1.98282	0.0473877	0.707834	ENSMUSG00000030598	Fbxo17	protein_coding	50760
	480.657	0.341602	0.209154	1.63325	0.102416	0.920215	ENSMUSG00000036022	Fam122b	protein_coding	78755
	53.9526	0.341453	0.561693	0.607901	0.543253	1	ENSMUSG00000039252	Lgi2	protein_coding	246316
	97.5795	0.341168	0.483264	0.705966	0.480209	1	ENSMUSG00000063919	Srrm4	protein_coding	68955
	503.641	0.34096	0.251672	1.35478	0.175488	1	ENSMUSG00000046380	Jrk	protein_coding	16469
	784.612	0.340753	0.176077	1.93525	0.0529599	0.743522	ENSMUSG00000024357	Sil1	protein_coding	81500
	1029.49	0.340448	0.282159	1.20658	0.227593	1	ENSMUSG00000024044	Epb41l3	protein_coding	13823
	1284.67	0.34023	0.120599	2.82117	0.00478495	0.283214	ENSMUSG00000034793	G6pc3	protein_coding	68401
	4349.53	0.339991	0.142958	2.37826	0.0173947	0.477565	ENSMUSG00000021748	Pdhb	protein_coding	68263
	91.2695	0.3399	0.688734	0.493514	0.621649	1	ENSMUSG00000020872	Tac4	protein_coding	93670
	114.724	0.339809	0.371956	0.913575	0.36094	1	ENSMUSG00000002012	Pnck	protein_coding	93843
	36.325	0.33972	0.833406	0.407629	0.683546	1	ENSMUSG00000052133	Sema5b	protein_coding	20357
	4266	0.339622	0.18906	1.79637	0.0724361	0.822424	ENSMUSG00000027108	Ola1	protein_coding	67059
	16.357	0.339514	0.839777	0.404291	0.685999	1	ENSMUSG00000021278	Amn	protein_coding	93835
	1030.31	0.339254	0.222856	1.5223	0.127934	0.947586	ENSMUSG00000030319	Cand2	protein_coding	67088
	478.621	0.338778	0.175482	1.93056	0.053538	0.74353	ENSMUSG00000048440	Cyp4f16	protein_coding	70101
	10.3542	0.338414	0.766965	0.441238	0.659041	1	ENSMUSG00000031891	Hsd11b2	protein_coding	15484
	1508.75	0.338396	0.17477	1.93623	0.052839	0.743038	ENSMUSG00000001482	Def8	protein_coding	23854
	325.443	0.338368	0.317513	1.06568	0.286566	1	ENSMUSG00000010751	Tnfrsf22	protein_coding	79202
	29.1002	0.338155	0.661457	0.511227	0.609192	1	ENSMUSG00000001166	Oas1c	protein_coding	114643
	1226.02	0.338066	0.139634	2.42108	0.0154743	0.451474	ENSMUSG00000053317	Sec61b	protein_coding	66212
	803.317	0.337788	0.18114	1.86479	0.0622108	0.774634	ENSMUSG00000058317	Ube2e2	protein_coding	218793
	3580.2	0.337676	0.205975	1.6394	0.101129	0.917087	ENSMUSG00000040675	Mthfd1l	protein_coding	270685
	259.896	0.337636	0.257698	1.3102	0.190129	1	ENSMUSG00000040139	9430038I01Rik	protein_coding	77252
	522.954	0.337592	0.454851	0.742202	0.457965	1	ENSMUSG00000056328	Myh1	protein_coding	17879
	197.11	0.337543	0.405949	0.83149	0.405697	1	ENSMUSG00000051486	Pcdhb11	protein_coding	93882
	694.47	0.337469	0.385659	0.875045	0.38155	1	ENSMUSG00000032766	Gng11	protein_coding	66066
	165.404	0.337278	0.3397	0.99287	0.320773	1	ENSMUSG00000026893	Gca	protein_coding	227960
	147.578	0.337153	0.261386	1.28987	0.197097	1	ENSMUSG00000045822	Zswim3	protein_coding	67538
	3800.49	0.33695	0.156071	2.15895	0.0308542	0.618885	ENSMUSG00000028657	Ppt1	protein_coding	19063
	418.6	0.336884	0.228341	1.47535	0.140118	0.969294	ENSMUSG00000067430	Zfp763	protein_coding	73451
	11518.2	0.33687	0.201457	1.67216	0.0944922	0.8978	ENSMUSG00000039953	Clstn1	protein_coding	65945
	1394.8	0.336491	0.330785	1.01725	0.309034	1	ENSMUSG00000020261	Slc36a1	protein_coding	215335
	1800.89	0.336442	0.138402	2.43091	0.0150612	0.451332	ENSMUSG00000033287	Kctd17	protein_coding	72844
	137.627	0.336422	0.302382	1.11257	0.265892	1	ENSMUSG00000050394	Armcx6	protein_coding	278097
	24.0786	0.336404	0.603977	0.556982	0.57754	1	ENSMUSG00000021032	Ngb	protein_coding	64242
	310.915	0.336395	0.278506	1.20786	0.227102	1	ENSMUSG00000032369	Plscr1	protein_coding	22038
	446.063	0.336307	0.224563	1.49761	0.134235	0.961178	ENSMUSG00000019303	Psmc3ip	protein_coding	19183
	112.486	0.336042	0.286698	1.17211	0.241152	1	ENSMUSG00000051703	Tmem198	protein_coding	319998
	822.46	0.33601	0.211189	1.59104	0.111601	0.92675	ENSMUSG00000091811	Inafm1	protein_coding	66300
	75.7609	0.335988	0.448049	0.74989	0.453321	1	ENSMUSG00000011267	Zfp296	protein_coding	63872
	751.456	0.335881	0.170297	1.97233	0.0485721	0.713237	ENSMUSG00000025525	Apool	protein_coding	68117
	62.2701	0.335666	0.485728	0.691057	0.48953	1	ENSMUSG00000030108	Slc6a13	protein_coding	14412
	369.944	0.335522	0.308732	1.08677	0.277137	1	ENSMUSG00000020829	Slc46a1	protein_coding	52466
	2161.75	0.33532	0.139289	2.40737	0.0160681	0.462217	ENSMUSG00000032431	Crtap	protein_coding	56693
	10.434	0.335307	1.28311	0.261323	0.793843	1	ENSMUSG00000027824	Vmn2r1	protein_coding	56544
	8.16584	0.33528	1.57441	0.212956	0.831361	1	ENSMUSG00000029245	Epha5	protein_coding	13839
	729.703	0.335172	0.2351	1.42566	0.153967	0.983815	ENSMUSG00000028550	Atg4c	protein_coding	242557
	4.51127	0.334977	1.35615	0.247006	0.804904	NA	ENSMUSG00000096641	Gm904	protein_coding	380845
	1674.92	0.334877	0.124399	2.69196	0.00710336	0.349096	ENSMUSG00000024181	Mrpl28	protein_coding	68611
	812.147	0.334874	0.20994	1.59509	0.110691	0.92675	ENSMUSG00000026411	Tmem9	protein_coding	66241
	1470.62	0.334816	0.229371	1.45972	0.144368	0.973131	ENSMUSG00000020766	Galk1	protein_coding	14635
	2816.52	0.334767	0.147484	2.26985	0.0232165	0.553289	ENSMUSG00000063904	Dpp3	protein_coding	75221
	3628.09	0.334752	0.259634	1.28932	0.197286	1	ENSMUSG00000047409	Ctdspl	protein_coding	69274
	671.01	0.334694	0.222308	1.50554	0.132185	0.955973	ENSMUSG00000073755	5730409E04Rik	protein_coding	230757
	1074.77	0.334519	0.162303	2.06108	0.0392956	0.670565	ENSMUSG00000028232	Tmem68	protein_coding	72098
	12.196	0.334424	0.89823	0.372314	0.709659	1	ENSMUSG00000074817	Papolb	protein_coding	56522
	6645.22	0.334251	0.181179	1.84486	0.0650575	0.789748	ENSMUSG00000013698	Pea15a	protein_coding	18611
	8188.58	0.334105	0.16219	2.05997	0.0394018	0.670565	ENSMUSG00000029781	Fkbp9	protein_coding	27055
	29.5909	0.333538	0.572427	0.582673	0.560113	1	ENSMUSG00000045215	Asxl3	protein_coding	211961
	895.563	0.333487	0.167496	1.99101	0.0464795	0.706231	ENSMUSG00000030611	Mrps11	protein_coding	67994
	717.115	0.333403	0.299748	1.11228	0.266019	1	ENSMUSG00000032221	Mns1	protein_coding	17427
	2887.99	0.333351	0.171139	1.94783	0.0514348	0.730404	ENSMUSG00000030647	Ndufc2	protein_coding	68197
	426.566	0.333142	0.201655	1.65204	0.0985267	0.909092	ENSMUSG00000028085	Gatb	protein_coding	229487
	1097.2	0.332928	0.1521	2.18887	0.0286061	0.600387	ENSMUSG00000055917	Zfp277	protein_coding	246196
	30845.2	0.332553	0.360754	0.921827	0.356619	1	ENSMUSG00000024190	Dusp1	protein_coding	19252
	1330.44	0.332505	0.220246	1.5097	0.131121	0.954251	ENSMUSG00000039354	Smarcal1	protein_coding	54380
	228.924	0.332498	0.281262	1.18217	0.23714	1	ENSMUSG00000041625	Ggact	protein_coding	223267
	9260.28	0.332469	0.369043	0.900895	0.367644	1	ENSMUSG00000033685	Ucp2	protein_coding	22228
	14.096	0.332231	0.83253	0.399061	0.689848	1	ENSMUSG00000038607	Gng10	protein_coding	14700
	847.024	0.332091	0.198076	1.67658	0.0936244	0.894519	ENSMUSG00000073987	Ggh	protein_coding	14590
	2199.48	0.332018	0.135282	2.45426	0.0141173	0.445157	ENSMUSG00000026187	Xrcc5	protein_coding	22596
	440.748	0.331931	0.149928	2.21393	0.0268335	0.584509	ENSMUSG00000031107	Rbmx2	protein_coding	209003
	188.058	0.331895	0.31078	1.06794	0.285547	1	ENSMUSG00000003934	Efnb3	protein_coding	13643
	11.2219	0.331836	1.02924	0.32241	0.747142	1	ENSMUSG00000022871	Fetub	protein_coding	59083
	415.148	0.331799	0.283393	1.17081	0.241676	1	ENSMUSG00000004500	Zfp324	protein_coding	243834
	2962.72	0.331769	0.152068	2.18171	0.0291307	0.606204	ENSMUSG00000032557	Uba5	protein_coding	66663
	190.852	0.331631	0.35948	0.922531	0.356252	1	ENSMUSG00000031971	Ccsap	protein_coding	73420
	3276.66	0.331496	0.235199	1.40943	0.158709	0.991392	ENSMUSG00000055980	Irs1	protein_coding	16367
	490.375	0.331255	0.213098	1.55448	0.120071	0.937063	ENSMUSG00000068184	Ndufaf2	protein_coding	75597
	894.08	0.331222	0.348385	0.950735	0.341739	1	ENSMUSG00000052914	Cyp2j6	protein_coding	13110
	3189.26	0.331113	0.158256	2.09226	0.0364155	0.659866	ENSMUSG00000020412	Ascc2	protein_coding	75452
	333.52	0.330701	0.175104	1.88859	0.0589467	0.761998	ENSMUSG00000059278	Naa38	protein_coding	78304
	760.702	0.330662	0.207309	1.59502	0.110708	0.92675	ENSMUSG00000034932	Mrpl54	protein_coding	66047
	1320.88	0.33061	0.186274	1.77486	0.0759209	0.836346	ENSMUSG00000057388	Mrpl18	protein_coding	67681
	499.5	0.330572	0.222507	1.48567	0.137366	0.966717	ENSMUSG00000037455	Slc18b1	protein_coding	76306
	92.4505	0.330448	0.93893	0.351941	0.724883	1	ENSMUSG00000050022	Amz1	protein_coding	231842
	47.5937	0.330402	0.905014	0.365079	0.715052	1	ENSMUSG00000026638	Irf6	protein_coding	54139
	8812.92	0.330067	0.21352	1.54584	0.122144	0.939372	ENSMUSG00000058135	Gstm1	protein_coding	14862
	41.0079	0.330046	0.468562	0.704381	0.481195	1	ENSMUSG00000054582	Pabpc1l	protein_coding	381404
	86.7799	0.329884	0.358698	0.91967	0.357745	1	ENSMUSG00000025933	Tmem14a	protein_coding	75712
	8.11833	0.329879	1.17771	0.280103	0.779398	1	ENSMUSG00000044056	Efcab9	protein_coding	69306
	1666.12	0.329634	0.216323	1.5238	0.127558	0.946454	ENSMUSG00000024736	Tmem132a	protein_coding	98170
	10.8681	0.329567	0.933454	0.353062	0.724042	1	ENSMUSG00000047671	Tctex1d4	protein_coding	242646
	1503.29	0.329527	0.137654	2.39387	0.0166716	0.470257	ENSMUSG00000017286	Glod4	protein_coding	67201
	2493.64	0.329522	0.133559	2.46724	0.013616	0.440653	ENSMUSG00000039230	Tbcd	protein_coding	108903
	1361.83	0.329521	0.159037	2.07197	0.0382678	0.670565	ENSMUSG00000022193	Psmb5	protein_coding	19173
	1548.62	0.329431	0.130134	2.53149	0.011358	0.41318	ENSMUSG00000032527	Pccb	protein_coding	66904
	103.066	0.329299	0.587144	0.560849	0.574901	1	ENSMUSG00000040740	Slc25a34	protein_coding	384071
	13387.9	0.329221	0.173617	1.89625	0.0579273	0.759842	ENSMUSG00000034220	Gpc1	protein_coding	14733
	6.15035	0.328964	1.01387	0.324465	0.745586	NA	ENSMUSG00000040525	Cblc	protein_coding	80794
	1467.89	0.328613	0.244273	1.34527	0.178538	1	ENSMUSG00000001020	S100a4	protein_coding	20198
	256.52	0.328262	1.20197	0.273103	NA	NA	ENSMUSG00000001348	Acp5	protein_coding	11433
	2245.67	0.328064	0.219748	1.49291	0.13546	0.964177	ENSMUSG00000033684	Qsox1	protein_coding	104009
	1210.96	0.327706	1.12992	0.290025	0.771797	1	ENSMUSG00000030507	Dbx1	protein_coding	13172
	1924.83	0.327666	0.18916	1.73222	0.0832347	0.857401	ENSMUSG00000062981	Mrpl42	protein_coding	67270
	216.381	0.327626	0.271695	1.20586	0.227872	1	ENSMUSG00000055305	Zfp93	protein_coding	22755
	100.876	0.327626	0.312197	1.04942	0.293985	1	ENSMUSG00000054383	Pnma1	protein_coding	70481
	1598.58	0.327475	0.205729	1.59178	0.111435	0.92675	ENSMUSG00000021704	Mtx3	protein_coding	382793
	25.8475	0.327157	1.10332	0.29652	0.766833	1	ENSMUSG00000033213	AA467197	protein_coding	433470
	814.111	0.327042	0.346719	0.943246	0.345555	1	ENSMUSG00000032009	Sesn3	protein_coding	75747
	1830.98	0.326984	0.19422	1.68358	0.0922636	0.893676	ENSMUSG00000025742	Prps2	protein_coding	110639
	233.333	0.326849	0.772554	0.423075	0.67224	1	ENSMUSG00000030862	Cpxm2	protein_coding	55987
	142.835	0.326672	0.67509	0.483894	0.628461	1	ENSMUSG00000042607	Asb4	protein_coding	65255
	2939.7	0.326587	0.119132	2.7414	0.00611784	0.318838	ENSMUSG00000031703	Itfg1	protein_coding	71927
	172.757	0.326492	0.29576	1.10391	0.269633	1	ENSMUSG00000045007	Tubg2	protein_coding	103768
	511.17	0.326451	0.145958	2.2366	0.0253122	0.569091	ENSMUSG00000068134	Zfp120	protein_coding	104348
	217.311	0.326255	0.265876	1.2271	0.219787	1	ENSMUSG00000070371	Prss36	protein_coding	77613
	3843.25	0.326155	0.128161	2.54489	0.0109312	0.405831	ENSMUSG00000027198	Ext2	protein_coding	14043
	839.684	0.326127	0.171363	1.90313	0.0570235	0.759504	ENSMUSG00000011254	Thg1l	protein_coding	66628
	4793.13	0.326121	0.1609	2.02686	0.0426772	0.686927	ENSMUSG00000024913	Lrp5	protein_coding	16973
	737.588	0.325874	0.238039	1.36899	0.171002	1	ENSMUSG00000038236	Hoxa7	protein_coding	15404
	49.1758	0.325802	0.541016	0.602204	0.547039	1	ENSMUSG00000100967	Gm29666	protein_coding	NA
	5034.52	0.325406	0.158818	2.04892	0.0404697	0.674122	ENSMUSG00000001576	Ergic1	protein_coding	67458
	238.426	0.325382	0.233243	1.39504	0.163005	0.992279	ENSMUSG00000054021	Sirt5	protein_coding	68346
	967.822	0.32529	0.220169	1.47746	0.139552	0.96895	ENSMUSG00000036473	Tbc1d24	protein_coding	224617
	1956.49	0.325288	0.264997	1.22752	0.219629	1	ENSMUSG00000026211	Obsl1	protein_coding	98733
	581.357	0.325243	0.159714	2.03642	0.0417085	0.684126	ENSMUSG00000030610	Det1	protein_coding	76375
	4873.29	0.325084	0.130621	2.48877	0.0128187	0.431756	ENSMUSG00000026526	Fh1	protein_coding	14194
	1929.87	0.324985	0.123133	2.63929	0.00830791	0.372641	ENSMUSG00000006315	Tmem147	protein_coding	69804
	106.541	0.324873	0.325766	0.997257	0.31864	1	ENSMUSG00000050174	Nudt6	protein_coding	229228
	1094.22	0.324852	0.195665	1.66025	0.0968645	0.903723	ENSMUSG00000015202	Cnksr3	protein_coding	215748
	1254.48	0.324571	0.615101	0.527672	0.597727	1	ENSMUSG00000019846	Lama4	protein_coding	16775
	31.7436	0.324558	1.45102	0.223675	0.82301	1	ENSMUSG00000006574	Slc4a1	protein_coding	20533
	399.294	0.324242	0.225103	1.44042	0.14975	0.979608	ENSMUSG00000032478	Nme6	protein_coding	54369
	576.583	0.323911	0.253458	1.27797	0.201261	1	ENSMUSG00000032352	Lrrc1	protein_coding	214345
	356.769	0.323871	0.404206	0.801252	0.422986	1	ENSMUSG00000000901	Mmp11	protein_coding	17385
	52.8686	0.323821	0.466426	0.69426	0.487519	1	ENSMUSG00000057606	Colq	protein_coding	382864
	32.1541	0.323499	0.845006	0.382836	0.701841	1	ENSMUSG00000025389	Mip	protein_coding	17339
	9.10655	0.323236	1.1809	0.27372	0.7843	1	ENSMUSG00000020096	Tbata	protein_coding	65971
	1548.17	0.32304	0.126817	2.54728	0.0108565	0.405142	ENSMUSG00000026047	Poglut2	protein_coding	72050
	3407.56	0.322733	0.144801	2.2288	0.0258272	0.575612	ENSMUSG00000024538	Ppic	protein_coding	19038
	5749.1	0.322488	0.324538	0.993681	0.320378	1	ENSMUSG00000035279	Ssc5d	protein_coding	269855
	275.416	0.322474	0.316344	1.01938	0.308024	1	ENSMUSG00000054708	Ankrd24	protein_coding	70615
	1600.83	0.322467	0.125317	2.5732	0.0100762	0.393439	ENSMUSG00000031974	Abcb10	protein_coding	56199
	11020.9	0.322395	0.320073	1.00725	0.313813	1	ENSMUSG00000031451	Gas6	protein_coding	14456
	675.5	0.322268	0.202668	1.59012	0.111807	0.92675	ENSMUSG00000027259	Adal	protein_coding	75894
	40.3216	0.32222	0.379779	0.848441	0.396192	1	ENSMUSG00000068011	Mkrn2os	protein_coding	70291
	1410.46	0.322124	0.118834	2.7107	0.00671423	0.335526	ENSMUSG00000041765	Ubac2	protein_coding	68889
	869.435	0.322014	0.183601	1.75388	0.0794511	0.842	ENSMUSG00000037499	Nenf	protein_coding	66208
	198.622	0.321768	0.349657	0.920238	0.357448	1	ENSMUSG00000033318	Gstt2	protein_coding	14872
	1196.62	0.321737	0.140502	2.28992	0.0220261	0.537526	ENSMUSG00000028447	Dctn3	protein_coding	53598
	532.305	0.321727	0.286347	1.12356	0.261201	1	ENSMUSG00000024665	Fads2	protein_coding	56473
	811.397	0.321585	0.157973	2.0357	0.0417809	0.684126	ENSMUSG00000004462	Tbccd1	protein_coding	70573
	559.847	0.321475	0.208407	1.54254	0.122943	0.939372	ENSMUSG00000025144	Cenpx	protein_coding	20892
	4358.52	0.321309	0.131682	2.44003	0.014686	0.450049	ENSMUSG00000053768	Chchd3	protein_coding	66075
	48.438	0.321273	0.592325	0.542393	0.587548	1	ENSMUSG00000071552	Tigit	protein_coding	100043314
	2984.13	0.321247	0.16035	2.0034	0.045134	0.702464	ENSMUSG00000031683	Lsm6	protein_coding	78651
	16.4271	0.321221	0.675213	0.475732	0.634265	1	ENSMUSG00000042988	Notum	protein_coding	77583
	12798	0.321182	0.0896761	3.58158	0.000341526	0.0624344	ENSMUSG00000037072	Selenof	protein_coding	93684
	563.721	0.321	0.153356	2.09316	0.0363345	0.659224	ENSMUSG00000034121	Mks1	protein_coding	380718
	197.656	0.320742	0.815588	0.393265	0.694124	1	ENSMUSG00000073409	H2-Q6	protein_coding	110557
	14.7034	0.32059	0.784833	0.408481	0.68292	1	ENSMUSG00000024957	Kcnk4	protein_coding	16528
	15.5653	0.320473	0.898683	0.356603	0.721389	1	ENSMUSG00000046934	Csl	protein_coding	71832
	1348.51	0.320058	0.182733	1.75151	0.0798587	0.842	ENSMUSG00000028013	Ppa2	protein_coding	74776
	301.271	0.320026	0.422417	0.757606	0.448687	1	ENSMUSG00000039476	Prrx2	protein_coding	20204
	136.781	0.319947	0.277543	1.15279	0.248998	1	ENSMUSG00000069633	Pex11g	protein_coding	69129
	1012.84	0.319946	0.197083	1.62341	0.104503	0.921088	ENSMUSG00000022677	Fopnl	protein_coding	66086
	5.8236	0.31989	1.81359	0.176385	0.859991	NA	ENSMUSG00000037437	Adam32	protein_coding	353188
	216.524	0.319679	0.310759	1.02871	0.303618	1	ENSMUSG00000046402	Rbp1	protein_coding	19659
	719.371	0.319529	0.245627	1.30087	0.193304	1	ENSMUSG00000039715	Wdr34	protein_coding	71820
	189.251	0.319444	0.404964	0.788821	0.430217	1	ENSMUSG00000018500	Adora2b	protein_coding	11541
	181.108	0.319439	0.266786	1.19736	0.231167	1	ENSMUSG00000051238	Swsap1	protein_coding	66962
	744.453	0.319239	0.282846	1.12867	0.259038	1	ENSMUSG00000034880	Mrpl34	protein_coding	94065
	1178.31	0.319201	0.138526	2.30427	0.0212073	0.523514	ENSMUSG00000032059	Alg9	protein_coding	102580
	2493.03	0.319139	0.197178	1.61853	0.105548	0.921646	ENSMUSG00000065979	Cpped1	protein_coding	223978
	302.793	0.319052	0.233829	1.36447	0.17242	1	ENSMUSG00000035878	Hykk	protein_coding	235386
	613.55	0.319048	0.563197	0.566495	0.571057	1	ENSMUSG00000026971	Itgb6	protein_coding	16420
	96530.1	0.318935	0.507964	0.627869	0.53009	1	ENSMUSG00000026043	Col3a1	protein_coding	12825
	518.335	0.318922	0.271505	1.17464	0.240137	1	ENSMUSG00000020003	Pex7	protein_coding	18634
	1333.31	0.318799	0.193376	1.6486	0.0992302	0.910472	ENSMUSG00000024902	Mrpl11	protein_coding	66419
	5103.3	0.318692	0.51556	0.618147	0.536478	1	ENSMUSG00000043336	Filip1l	protein_coding	78749
	2304	0.318665	0.334487	0.952697	0.340744	1	ENSMUSG00000025789	St8sia2	protein_coding	20450
	2345.85	0.318289	0.154467	2.06056	0.0393446	0.670565	ENSMUSG00000026895	Ndufa8	protein_coding	68375
	1668.3	0.318174	0.189904	1.67545	0.0938467	0.894519	ENSMUSG00000030101	Sumf1	protein_coding	58911
	17.0322	0.317827	1.03707	0.306467	0.759249	1	ENSMUSG00000043468	Adam30	protein_coding	71078
	1697.08	0.317809	0.259883	1.22289	0.22137	1	ENSMUSG00000020493	Prr11	protein_coding	270906
	2754.45	0.317673	0.178288	1.7818	0.0747825	0.833152	ENSMUSG00000021820	Camk2g	protein_coding	12325
	1151.62	0.317627	0.820279	0.387218	0.698595	1	ENSMUSG00000066026	Dhrs3	protein_coding	20148
	1317.86	0.317572	0.172158	1.84466	0.0650874	0.789748	ENSMUSG00000027742	Cog6	protein_coding	67542
	373.376	0.317486	0.297066	1.06874	0.285187	1	ENSMUSG00000026097	Ormdl1	protein_coding	227102
	1635.39	0.317467	0.20389	1.55705	0.119459	0.937063	ENSMUSG00000040263	Klhdc4	protein_coding	234825
	629.37	0.317239	0.285701	1.11039	0.266831	1	ENSMUSG00000032298	Neil1	protein_coding	72774
	129.329	0.317126	1.06746	0.297085	0.766402	1	ENSMUSG00000026979	Psd4	protein_coding	215632
	32.8337	0.316959	0.453086	0.699557	0.484204	1	ENSMUSG00000027364	Usp50	protein_coding	75083
	440.666	0.316928	0.362711	0.873774	0.382241	1	ENSMUSG00000019718	L3hypdh	protein_coding	67217
	676.064	0.316899	0.246772	1.28418	0.199079	1	ENSMUSG00000024253	Dync2li1	protein_coding	213575
	929.828	0.316733	0.212524	1.49034	0.136135	0.96483	ENSMUSG00000024925	Rnaseh2c	protein_coding	68209
	94.6433	0.316652	0.399858	0.791911	0.428413	1	ENSMUSG00000018740	Slc25a35	protein_coding	71998
	6412.11	0.316584	0.124666	2.53945	0.0111027	0.408479	ENSMUSG00000005161	Prdx2	protein_coding	21672
	61429.9	0.316545	0.166781	1.89798	0.0576993	0.759504	ENSMUSG00000032294	Pkm	protein_coding	18746
	1415.85	0.316524	0.173511	1.82423	0.0681173	0.804469	ENSMUSG00000022707	Gbe1	protein_coding	74185
	2026.62	0.316066	0.285762	1.10605	0.268705	1	ENSMUSG00000038740	Mvb12b	protein_coding	72543
	25.0108	0.315735	0.701035	0.450385	0.652433	1	ENSMUSG00000027420	Bfsp1	protein_coding	12075
	470.356	0.315355	0.222307	1.41856	0.156028	0.988423	ENSMUSG00000022442	Ttll1	protein_coding	319953
	2327.87	0.314996	0.181246	1.73794	0.0822206	0.852641	ENSMUSG00000020949	Fkbp3	protein_coding	30795
	375.571	0.314966	0.488213	0.64514	0.518836	1	ENSMUSG00000021765	Fst	protein_coding	14313
	374.48	0.314926	0.564852	0.557538	0.57716	1	ENSMUSG00000025498	Irf7	protein_coding	54123
	684.768	0.314911	0.242541	1.29838	0.194156	1	ENSMUSG00000053799	Exoc6	protein_coding	107371
	33.9291	0.314906	0.656178	0.479909	0.631292	1	ENSMUSG00000029053	Prkcz	protein_coding	18762
	2197.02	0.314906	0.122215	2.57666	0.00997601	0.391504	ENSMUSG00000034453	Polr3b	protein_coding	70428
	251.682	0.314853	0.257343	1.22347	0.221151	1	ENSMUSG00000037190	Cyb561d2	protein_coding	56368
	1962.02	0.314308	0.127981	2.45589	0.0140536	0.445092	ENSMUSG00000022471	Xrcc6	protein_coding	14375
	4285.13	0.31419	0.302847	1.03745	0.299525	1	ENSMUSG00000037235	Mxd4	protein_coding	17122
	1001.41	0.313992	0.28275	1.11049	0.266787	1	ENSMUSG00000035954	Dock4	protein_coding	238130
	1400.18	0.313969	0.238722	1.31521	0.188441	1	ENSMUSG00000039958	Etfbkmt	protein_coding	320204
	318.97	0.313827	0.261222	1.20138	0.229605	1	ENSMUSG00000063172	Hspb11	protein_coding	72938
	4274.72	0.313679	0.195692	1.60293	0.108951	0.92675	ENSMUSG00000024914	Drap1	protein_coding	66556
	2533.49	0.313458	0.366275	0.855799	0.392109	1	ENSMUSG00000034457	Eda2r	protein_coding	245527
	319.73	0.313444	0.296125	1.05848	0.289835	1	ENSMUSG00000059555	Tor4a	protein_coding	227612
	17899.4	0.313425	0.422063	0.742602	0.457723	1	ENSMUSG00000035202	Lars2	protein_coding	102436
	2353.48	0.313399	0.220707	1.41998	0.155614	0.98786	ENSMUSG00000020328	Nudcd2	protein_coding	52653
	10325.9	0.31339	0.157315	1.99211	0.0463588	0.706231	ENSMUSG00000067288	Rps28	protein_coding	54127
	367.46	0.313334	0.206561	1.5169	0.129291	0.949727	ENSMUSG00000040219	Ttc12	protein_coding	235330
	891.873	0.3132	0.309802	1.01097	0.312031	1	ENSMUSG00000024268	Celf4	protein_coding	108013
	1866.04	0.313025	0.157237	1.99078	0.046505	0.706231	ENSMUSG00000044442	N6amt1	protein_coding	67768
	1094.96	0.312756	0.232462	1.34541	0.178493	1	ENSMUSG00000033970	Rfc3	protein_coding	69263
	2193.03	0.312735	0.168899	1.85161	0.0640818	0.786237	ENSMUSG00000036880	Acaa2	protein_coding	52538
	678.002	0.312581	0.418168	0.747503	0.45476	1	ENSMUSG00000040253	Gbp7	protein_coding	229900
	69.8375	0.312437	0.465732	0.670851	0.502316	1	ENSMUSG00000049281	Scn3b	protein_coding	235281
	1584.02	0.312384	0.157814	1.97945	0.0477653	0.707834	ENSMUSG00000042747	Krtcap2	protein_coding	66059
	53.4004	0.312382	0.313432	0.996653	0.318933	1	ENSMUSG00000074269	Rec114	protein_coding	73673
	1200.49	0.31238	0.192392	1.62366	0.104447	0.921088	ENSMUSG00000055553	Kxd1	protein_coding	75620
	2382.15	0.311831	0.563337	0.553543	0.579892	1	ENSMUSG00000074207	Adh1	protein_coding	11522
	583.811	0.311813	0.167137	1.86562	0.0620952	0.774634	ENSMUSG00000038982	Bloc1s5	protein_coding	17828
	406.208	0.311718	0.244493	1.27495	0.202326	1	ENSMUSG00000016503	Gtf3a	protein_coding	66596
	1023.95	0.311637	0.185282	1.68196	0.0925772	0.89434	ENSMUSG00000032498	Mlh1	protein_coding	17350
	743.286	0.31161	0.456684	0.682332	0.495029	1	ENSMUSG00000000530	Acvrl1	protein_coding	11482
	3111.61	0.584031	0.136066	4.29228	1.77e-05	0.0072974	ENSMUSG00000021807	Rtraf	protein_coding	68045
	8738.32	0.311177	0.259222	1.20043	0.229973	1	ENSMUSG00000024640	Psat1	protein_coding	107272
	58.9642	0.310695	0.461888	0.672663	0.501162	1	ENSMUSG00000047307	Pcdhb13	protein_coding	93884
	408.62	0.310574	0.183594	1.69163	0.0907166	0.888223	ENSMUSG00000079317	Trappc2	protein_coding	66226
	906.021	0.310535	0.163514	1.89913	0.0575471	0.759504	ENSMUSG00000032180	Tmed1	protein_coding	17083
	3056.67	0.310437	0.248068	1.25142	0.210783	1	ENSMUSG00000026930	Gpsm1	protein_coding	67839
	675.23	0.310381	0.268766	1.15484	0.248156	1	ENSMUSG00000019863	Qrsl1	protein_coding	76563
	3067.42	0.31016	0.158137	1.96134	0.0498399	0.721953	ENSMUSG00000040234	Tm7sf3	protein_coding	67623
	1685.2	0.310126	0.110069	2.81756	0.00483908	0.285249	ENSMUSG00000021764	Ndufs4	protein_coding	17993
	729.405	0.309839	0.300939	1.02957	0.30321	1	ENSMUSG00000027805	Pfn2	protein_coding	18645
	484.138	0.309701	0.190789	1.62326	0.104533	0.921088	ENSMUSG00000058298	Mcm9	protein_coding	71567
	7.45969	0.309604	1.11052	0.278792	0.780404	NA	ENSMUSG00000081650	Gm16181	protein_coding	NA
	75.2243	0.309429	0.866128	0.357256	0.7209	1	ENSMUSG00000029603	Dtx1	protein_coding	14357
	1663.88	0.309388	0.16369	1.89008	0.0587473	0.761998	ENSMUSG00000018669	Cdk5rap3	protein_coding	80280
	551.925	0.309362	0.227284	1.36113	0.173473	1	ENSMUSG00000013878	Rnf170	protein_coding	77733
	8536.85	0.30917	0.192008	1.6102	0.107355	0.923375	ENSMUSG00000060636	Rpl35a	protein_coding	57808
	738.562	0.30912	0.253422	1.21979	0.222546	1	ENSMUSG00000020744	Slc25a19	protein_coding	67283
	48.2913	0.309015	0.654225	0.472337	0.636686	1	ENSMUSG00000050677	Ccdc96	protein_coding	66717
	190.541	0.308999	0.212761	1.45233	0.146411	0.97593	ENSMUSG00000020420	Zfp607a	protein_coding	545938
	1638.99	0.308896	0.333363	0.926605	0.354132	1	ENSMUSG00000023046	Igfbp6	protein_coding	16012
	46.2422	0.308836	0.444665	0.694536	0.487346	1	ENSMUSG00000044628	Rnf208	protein_coding	68846
	739.871	0.308739	0.413128	0.747322	0.454869	1	ENSMUSG00000029298	Gbp9	protein_coding	236573
	18.5051	0.308653	0.587033	0.525785	0.599038	1	ENSMUSG00000032514	Ttc21a	protein_coding	74052
	462.044	0.308653	0.246781	1.25071	0.211039	1	ENSMUSG00000050288	Fzd2	protein_coding	57265
	150.148	0.308146	0.398911	0.772467	0.439838	1	ENSMUSG00000028051	Hcn3	protein_coding	15168
	1582.65	0.30811	0.220966	1.39438	0.163204	0.992279	ENSMUSG00000020818	Mfsd11	protein_coding	69900
	987.743	0.30791	0.198107	1.55426	0.120123	0.937063	ENSMUSG00000028062	Lamtor2	protein_coding	83409
	332.851	0.307579	0.290202	1.05988	0.2892	1	ENSMUSG00000033900	Map9	protein_coding	213582
	8.77371	0.307442	0.932101	0.329837	0.741523	1	ENSMUSG00000037579	Kcnh3	protein_coding	16512
	48.7867	0.306944	0.575394	0.533451	0.593721	1	ENSMUSG00000062794	Zfp599	protein_coding	235048
	308.784	0.306821	0.751002	0.40855	0.68287	1	ENSMUSG00000040616	Tmem51	protein_coding	214359
	51.8283	0.306439	0.376717	0.813446	0.415962	1	ENSMUSG00000009246	Trpm5	protein_coding	56843
	495.744	0.306038	0.292502	1.04628	0.295434	1	ENSMUSG00000026708	Cenpl	protein_coding	70454
	2170.55	0.306015	0.134361	2.27756	0.0227529	0.545843	ENSMUSG00000030505	Prmt3	protein_coding	71974
	281.461	0.30586	0.263891	1.15904	0.246441	1	ENSMUSG00000074754	Smim26	protein_coding	228715
	244.157	0.30584	0.249142	1.22757	0.219608	1	ENSMUSG00000038836	Agbl3	protein_coding	76223
	488.954	0.305834	0.251654	1.2153	0.224253	1	ENSMUSG00000001983	Taco1	protein_coding	70207
	8.98195	0.30574	1.30103	0.234998	0.81421	1	ENSMUSG00000038630	Zkscan16	protein_coding	100041581
	886.164	0.305626	0.181775	1.68134	0.0926967	0.89434	ENSMUSG00000022820	Ndufb4	protein_coding	68194
	114.667	0.305618	0.447339	0.683192	0.494485	1	ENSMUSG00000107023	Gm42715	protein_coding	NA
	1406.94	0.305428	0.183108	1.66802	0.0953114	0.900843	ENSMUSG00000001333	Sync	protein_coding	68828
	894.863	0.305044	0.14587	2.0912	0.0365099	0.660748	ENSMUSG00000030990	Pgap2	protein_coding	233575
	421.29	0.305027	0.285655	1.06782	0.285603	1	ENSMUSG00000073791	Efcab7	protein_coding	230500
	526.174	0.304999	0.201195	1.51593	0.129536	0.949727	ENSMUSG00000031023	Akip1	protein_coding	57373
	777.1	0.304873	0.603052	0.505549	0.613173	1	ENSMUSG00000040613	Apobec1	protein_coding	11810
	105.882	0.304865	0.581274	0.524477	0.599947	1	ENSMUSG00000032338	Hcn4	protein_coding	330953
	1178.45	0.304765	0.128147	2.37825	0.0173952	0.477565	ENSMUSG00000038383	Pigu	protein_coding	228812
	618.786	0.304556	0.17147	1.77615	0.0757079	0.835592	ENSMUSG00000031209	Heph	protein_coding	15203
	183.918	0.304426	0.267009	1.14014	0.25423	1	ENSMUSG00000033983	Coil	protein_coding	12812
	3165.1	0.304358	0.177712	1.71265	0.0867762	0.875571	ENSMUSG00000040118	Cacna2d1	protein_coding	12293
	787.513	0.304352	0.158442	1.92091	0.0547434	0.748455	ENSMUSG00000027341	Tmem230	protein_coding	70612
	313.552	0.304232	0.644066	0.472361	0.636669	1	ENSMUSG00000049336	Tenm2	protein_coding	23964
	8432.39	0.304188	0.226206	1.34474	0.17871	1	ENSMUSG00000021822	Plau	protein_coding	18792
	783.213	0.304054	0.180863	1.68113	0.0927368	0.89434	ENSMUSG00000027207	Galk2	protein_coding	69976
	715.85	0.303771	0.224744	1.35163	0.176494	1	ENSMUSG00000058571	Gpc6	protein_coding	23888
	412.429	0.303652	0.271983	1.11644	0.264235	1	ENSMUSG00000032537	Ephb1	protein_coding	270190
	203.936	0.303615	0.664346	0.457014	NA	NA	ENSMUSG00000026430	Rassf5	protein_coding	54354
	67.076	0.3035	0.436642	0.695077	0.487007	1	ENSMUSG00000030617	Ccdc83	protein_coding	75338
	329.781	0.303433	0.247342	1.22677	0.219908	1	ENSMUSG00000042992	Borcs5	protein_coding	67774
	718.255	0.303323	0.249758	1.21447	0.224569	1	ENSMUSG00000002308	Cd320	protein_coding	54219
	446.192	0.303269	0.190982	1.58795	0.112299	0.927609	ENSMUSG00000039253	Fn3krp	protein_coding	238024
	1925.83	0.303261	0.171443	1.76888	0.0769145	0.838801	ENSMUSG00000003955	Fam162a	protein_coding	70186
	33.7907	0.303194	0.656848	0.46159	0.644376	1	ENSMUSG00000050014	Apol10b	protein_coding	328561
	1724.19	0.303142	0.124674	2.43147	0.0150375	0.451332	ENSMUSG00000029034	Ints11	protein_coding	71957
	1049.98	0.302882	0.300564	1.00771	0.313592	1	ENSMUSG00000025887	Casp12	protein_coding	12364
	2726.95	0.302758	0.144839	2.0903	0.0365909	0.661385	ENSMUSG00000072704	Smim10l1	protein_coding	381820
	604.152	0.302659	0.372099	0.813384	0.415998	1	ENSMUSG00000045980	Tmem104	protein_coding	320534
	4995.17	0.302542	0.146206	2.06929	0.0385186	0.670565	ENSMUSG00000021745	Ptprg	protein_coding	19270
	2574.24	0.302389	0.0926967	3.26213	0.00110578	0.117989	ENSMUSG00000034254	Agpat1	protein_coding	55979
	132.108	0.30233	0.381916	0.791613	0.428586	1	ENSMUSG00000027983	Cyp2u1	protein_coding	71519
	209.58	0.302278	0.791092	0.382102	NA	NA	ENSMUSG00000044006	Cilp2	protein_coding	68709
	2146.49	0.302157	0.114977	2.62798	0.00858937	0.373638	ENSMUSG00000052456	Asna1	protein_coding	56495
	2020.65	0.302122	0.349128	0.86536	0.386841	1	ENSMUSG00000075254	Heg1	protein_coding	77446
	706.561	0.302	0.46328	0.651874	0.514483	1	ENSMUSG00000003949	Hlf	protein_coding	217082
	599.136	0.301814	0.276615	1.0911	0.27523	1	ENSMUSG00000051235	Gen1	protein_coding	209334
	599.745	0.301661	0.189638	1.59072	0.111672	0.92675	ENSMUSG00000024142	Mlst8	protein_coding	56716
	34.3928	0.301593	0.570348	0.528787	0.596953	1	ENSMUSG00000074862	BC025920	protein_coding	NA
	1112.77	0.301512	0.410166	0.735097	0.46228	1	ENSMUSG00000020432	Tcn2	protein_coding	21452
	3639.46	0.301454	0.251397	1.19912	0.230482	1	ENSMUSG00000033307	Mif	protein_coding	17319
	1816.19	0.301396	0.161562	1.86552	0.062109	0.774634	ENSMUSG00000071547	Nt5dc2	protein_coding	70021
	171.344	0.300988	0.593209	0.50739	0.611881	1	ENSMUSG00000105504	Gbp5	protein_coding	229898
	819.646	0.300803	0.159258	1.88878	0.0589215	0.761998	ENSMUSG00000033216	Eefsec	protein_coding	65967
	30639.8	0.300797	0.264783	1.13601	0.25595	1	ENSMUSG00000028195	Ccn1	protein_coding	16007
	905.459	0.300752	0.219172	1.37222	0.169995	0.998474	ENSMUSG00000039842	Mcph1	protein_coding	244329
	231.632	0.300726	0.485131	0.619887	0.535332	1	ENSMUSG00000051498	Tlr6	protein_coding	21899
	1029.74	0.30063	0.354485	0.848074	0.396397	1	ENSMUSG00000042082	Arsb	protein_coding	11881
	903.385	0.300623	0.505175	0.595087	0.551785	1	ENSMUSG00000039062	Anpep	protein_coding	16790
	339.307	0.300609	0.213268	1.40954	0.158676	0.991392	ENSMUSG00000107002	0610012G03Rik	protein_coding	106264
	360.117	0.300402	0.462617	0.649353	0.51611	1	ENSMUSG00000061816	Myl1	protein_coding	17901
	782.554	0.300392	0.251706	1.19342	0.232705	1	ENSMUSG00000034401	Spata6	protein_coding	67946
	1316.37	0.300241	0.167485	1.79264	0.07303	0.827661	ENSMUSG00000020171	Yeats4	protein_coding	64050
	791.958	0.300081	0.199734	1.50241	0.132992	0.957585	ENSMUSG00000050705	2310061I04Rik	protein_coding	69662
	1912.18	0.299913	0.273632	1.09605	0.273058	1	ENSMUSG00000021763	BC067074	protein_coding	408066
	273.011	0.299791	0.55515	0.540018	0.589184	1	ENSMUSG00000040856	Dlk1	protein_coding	13386
	1158.02	0.299768	0.248405	1.20677	0.227521	1	ENSMUSG00000042439	Zfp532	protein_coding	328977
	12.9659	0.299592	0.904738	0.331137	0.740541	1	ENSMUSG00000063234	Gpr84	protein_coding	80910
	998.943	0.299586	0.1941	1.54346	0.122719	0.939372	ENSMUSG00000030301	Ccdc91	protein_coding	67015
	516.325	0.299558	0.461498	0.6491	0.516274	1	ENSMUSG00000023267	Gabrr2	protein_coding	14409
	1063.55	0.299541	0.291131	1.02889	0.303533	1	ENSMUSG00000048087	Gm4737	protein_coding	11615
	527.589	0.299524	0.51061	0.586601	0.557472	1	ENSMUSG00000028931	Kcnab2	protein_coding	16498
	123.851	0.29938	0.379044	0.78983	0.429627	1	ENSMUSG00000038637	Lrrc56	protein_coding	70552
	576.381	0.29922	0.200998	1.48867	0.136573	0.965375	ENSMUSG00000023939	Mrpl14	protein_coding	68463
	2019.22	0.299154	0.157877	1.89485	0.058112	0.75999	ENSMUSG00000029629	Phf14	protein_coding	75725
	109.234	0.299013	0.406951	0.734762	0.462484	1	ENSMUSG00000021047	Nova1	protein_coding	664883
	5242.71	0.298998	0.193337	1.54651	0.121981	0.939372	ENSMUSG00000031453	Rasa3	protein_coding	19414
	1509.57	0.29896	0.228801	1.30664	0.191336	1	ENSMUSG00000027160	Ccdc34	protein_coding	68201
	737.992	0.298951	0.209491	1.42703	0.153571	0.983621	ENSMUSG00000047181	Samd14	protein_coding	217125
	758.907	0.298932	0.20824	1.43552	0.151139	0.980772	ENSMUSG00000020654	Adcy3	protein_coding	104111
	478.081	0.298783	0.282129	1.05903	0.289585	1	ENSMUSG00000059839	Zfp874b	protein_coding	408067
	2311.88	0.29872	0.768135	0.38889	NA	NA	ENSMUSG00000022817	Itgb5	protein_coding	16419
	172.457	0.298667	0.281293	1.06176	0.288344	1	ENSMUSG00000015337	Endog	protein_coding	13804
	354.181	0.29847	0.201054	1.48453	0.137669	0.966717	ENSMUSG00000038372	Gmds	protein_coding	218138
	1580.48	0.298389	0.18645	1.60037	0.109517	0.92675	ENSMUSG00000024346	Pfdn1	protein_coding	67199
	1431.91	0.298336	0.246142	1.21205	0.225493	1	ENSMUSG00000001663	Gstt1	protein_coding	14871
	1101.23	0.298318	0.22676	1.31557	0.188318	1	ENSMUSG00000073155	1810058I24Rik	protein_coding	NA
	1259.24	0.298169	0.246531	1.20946	0.226486	1	ENSMUSG00000026447	Pik3c2b	protein_coding	240752
	1574.67	0.298106	0.120262	2.4788	0.0131825	0.438313	ENSMUSG00000084786	Ubl5	protein_coding	66177
	806.718	0.297951	0.301713	0.987529	0.323383	1	ENSMUSG00000021222	Dcaf4	protein_coding	73828
	635.274	0.29782	0.235444	1.26493	0.205895	1	ENSMUSG00000073792	Alg6	protein_coding	320438
	5871.06	0.297776	0.203854	1.46073	0.144089	0.972854	ENSMUSG00000044864	Ankrd50	protein_coding	99696
	67.4917	0.29775	0.709102	0.419898	0.67456	1	ENSMUSG00000059857	Ntng1	protein_coding	80883
	192.25	0.297688	0.43079	0.691028	0.489548	1	ENSMUSG00000021636	Marveld2	protein_coding	218518
	2344.6	0.297623	0.220991	1.34677	0.178056	1	ENSMUSG00000054115	Skp2	protein_coding	27401
	66.5701	0.297566	0.426366	0.697912	0.485232	1	ENSMUSG00000043668	Tox3	protein_coding	244579
	1198.49	0.297341	0.260744	1.14036	0.254138	1	ENSMUSG00000081534	Slc48a1	protein_coding	67739
	844.602	0.297337	0.165154	1.80036	0.0718033	0.817536	ENSMUSG00000023156	Rpp14	protein_coding	67053
	578.364	0.297279	0.24364	1.22016	0.222404	1	ENSMUSG00000063445	Nmral1	protein_coding	67824
	7056.17	0.297223	0.189186	1.57107	0.116167	0.931544	ENSMUSG00000034165	Ccnd3	protein_coding	12445
	342.941	0.297115	0.223322	1.33043	0.183375	1	ENSMUSG00000030493	Faap24	protein_coding	101831
	8863.05	0.297009	0.242614	1.2242	0.220876	1	ENSMUSG00000022098	Bmp1	protein_coding	12153
	817.598	0.296775	0.523356	0.567061	0.570673	1	ENSMUSG00000000693	Loxl3	protein_coding	16950
	1217.59	0.296748	0.173928	1.70616	0.087979	0.878088	ENSMUSG00000024829	Mrpl21	protein_coding	353242
	910.513	0.29667	0.252039	1.17708	0.239164	1	ENSMUSG00000040852	Plekhh2	protein_coding	213556
	634.238	0.29653	0.213282	1.39032	0.164432	0.993312	ENSMUSG00000039018	Mtg1	protein_coding	212508
	153.246	0.296327	0.315968	0.937839	0.348327	1	ENSMUSG00000056679	Gpr173	protein_coding	70771
	1545.76	0.296262	0.141428	2.09478	0.0361905	0.658573	ENSMUSG00000087679	Tmem250-ps	protein_coding	109299
	124.97	0.296225	0.230637	1.28438	0.19901	1	ENSMUSG00000029454	Mapkapk5	protein_coding	17165
	249.767	0.296037	0.362249	0.817221	0.413802	1	ENSMUSG00000045498	Pcdhb3	protein_coding	93874
	8355.09	0.295656	0.508196	0.581776	0.560718	1	ENSMUSG00000031375	Bgn	protein_coding	12111
	99.9285	0.295439	0.966191	0.305777	0.759775	1	ENSMUSG00000078945	Naip2	protein_coding	17948
	2180.11	0.295436	0.145465	2.03097	0.0422578	0.686181	ENSMUSG00000020792	Exoc7	protein_coding	53413
	7963.03	0.295394	0.213419	1.3841	0.166328	0.993611	ENSMUSG00000032531	Amotl2	protein_coding	56332
	41.2083	0.295226	0.894769	0.329947	0.74144	1	ENSMUSG00000063903	Klk1	protein_coding	16612
	12.3322	0.294924	0.953308	0.309369	0.757041	1	ENSMUSG00000031022	BC051019	protein_coding	57355
	567.719	0.294905	0.166047	1.77603	0.0757275	0.835592	ENSMUSG00000028102	Pex11b	protein_coding	18632
[truncated: 12,832 more rows]

## Sheet: ASC FC Gli3cKO vs Gli3Ctr
ASC	baseMean	log2FoldChange	lfcSE	stat	pvalue	padj	ensembl_gene_id	mgi_symbol	gene_biotype	entrezgene_id
	6.82674	6.18621	2.02314	3.05772	0.00223028	NA	ENSMUSG00000045587	Lypd10	protein_coding	232972
	5.55742	4.49428	2.07109	2.17001	0.0300062	NA	ENSMUSG00000023829	Slc22a1	protein_coding	20517
	4.88838	4.48625	3.0514	1.47023	0.1415	NA	ENSMUSG00000104301	Wdr49	protein_coding	213248
	12.9139	4.4016	1.53482	2.86782	0.00413308	0.063164	ENSMUSG00000059887	Olfr1507	protein_coding	57269
	7.01595	4.16745	1.75409	2.37585	0.0175085	NA	ENSMUSG00000020323	Prss57	protein_coding	73106
	18.3953	4.02403	1.56181	2.57651	0.00998042	0.0985709	ENSMUSG00000037660	Gdf7	protein_coding	238057
	14.4482	3.96857	1.18213	3.35712	0.00078758	0.0245664	ENSMUSG00000082815	Gm5678	protein_coding	NA
	8.16836	3.70884	1.71238	2.16589	0.0303195	0.178016	ENSMUSG00000051251	Nhlh1	protein_coding	18071
	6.84201	3.70267	1.78849	2.07028	0.0384259	NA	ENSMUSG00000067049	Unc93a	protein_coding	381058
	7.28367	3.14262	1.66789	1.88419	0.0595389	NA	ENSMUSG00000031170	Slc38a5	protein_coding	209837
	9.15366	3.1272	1.26454	2.47299	0.0133989	0.11555	ENSMUSG00000035032	Nek11	protein_coding	208583
	4.75705	3.00834	1.82963	1.64423	0.100128	NA	ENSMUSG00000026514	Cnih3	protein_coding	72978
	27.6704	2.88351	0.747323	3.85845	0.000114108	0.00858303	ENSMUSG00000028360	Slc44a5	protein_coding	242259
	5.73578	2.77545	1.8621	1.4905	0.136093	NA	ENSMUSG00000078897	Gm4724	protein_coding	100043915
	16.2747	2.71691	1.20609	2.25265	0.0242811	0.157974	ENSMUSG00000101337	Dnah7c	protein_coding	100101919
	25.8395	2.55009	3.78076	0.67449	NA	NA	ENSMUSG00000032564	Cpne4	protein_coding	74020
	6.95053	2.43872	1.72094	1.41709	0.156457	NA	ENSMUSG00000060445	Sycp2	protein_coding	320558
	27.8731	2.34228	0.743196	3.15164	0.00162358	0.0384389	ENSMUSG00000072974	Gm4787	protein_coding	214321
	7.01257	2.3272	1.60001	1.45449	0.145811	NA	ENSMUSG00000023439	Gnb3	protein_coding	14695
	20.5661	2.26162	1.58475	1.42711	0.153547	0.404068	ENSMUSG00000032087	Dscaml1	protein_coding	114873
	5.25881	2.24572	1.99103	1.12792	0.259355	NA	ENSMUSG00000030911	Zp2	protein_coding	22787
	8.54285	2.24021	1.08043	2.07343	0.0381322	0.202437	ENSMUSG00000045521	Tssk2	protein_coding	22115
	7.18991	2.22213	1.80258	1.23275	0.21767	NA	ENSMUSG00000059562	Ccdc154	protein_coding	207209
	8.28632	2.21606	0.939616	2.35847	0.0183505	0.136323	ENSMUSG00000052616	Terb1	protein_coding	320022
	9.01403	2.15833	1.09426	1.97242	0.0485617	0.227687	ENSMUSG00000038663	Fsd2	protein_coding	244091
	10.6038	2.13475	1.49028	1.43245	0.152016	0.401541	ENSMUSG00000049620	Prss33	protein_coding	353130
	226.934	2.1147	0.366139	5.77568	7.6642e-09	1.84477e-05	ENSMUSG00000058420	Syt17	protein_coding	110058
	5.49307	2.10645	1.62515	1.29616	0.194921	NA	ENSMUSG00000079357	Gm11100	protein_coding	102633458
	6.59219	2.09762	1.15781	1.8117	0.0700319	NA	ENSMUSG00000003436	Dll3	protein_coding	13389
	38.162	2.01219	1.09232	1.84213	0.0654566	0.263836	ENSMUSG00000079258	Calhm1	protein_coding	546729
	6.63142	2.01111	1.52355	1.32002	0.18683	NA	ENSMUSG00000047495	Dlgap2	protein_coding	244310
	28.0811	1.98037	1.54821	1.27913	0.200851	0.462481	ENSMUSG00000022715	Tmem114	protein_coding	74720
	4.82642	1.87495	1.22107	1.5355	0.124662	NA	ENSMUSG00000096887	Gm20594	protein_coding	100463512
	10.0039	1.86234	1.34996	1.37955	0.167725	0.422073	ENSMUSG00000046378	Asphd1	protein_coding	233879
	5.81834	1.85136	1.72941	1.07052	0.284386	NA	ENSMUSG00000030858	Fam24b	protein_coding	69318
	87.5358	1.8312	0.549615	3.33178	0.000862936	0.0258558	ENSMUSG00000073888	Ccl27a	protein_coding	20301
	6.66322	1.82932	0.994028	1.84031	0.0657232	NA	ENSMUSG00000028747	Htr6	protein_coding	15565
	11.5066	1.82139	1.28217	1.42054	0.155449	0.405762	ENSMUSG00000095040	1700001J03Rik	protein_coding	69282
	8.11284	1.80644	1.23121	1.4672	0.14232	0.388099	ENSMUSG00000022101	Fgf17	protein_coding	14171
	4.30261	1.76753	2.22721	0.793607	0.427424	NA	ENSMUSG00000047730	Fcgbp	protein_coding	215384
	16.237	1.73124	1.32101	1.31055	0.19001	0.449942	ENSMUSG00000066516	Klk1b21	protein_coding	16616
	15.8233	1.72894	1.50866	1.14601	0.251791	0.518887	ENSMUSG00000028307	Aldob	protein_coding	230163
	45.1995	1.71111	0.598571	2.85866	0.00425437	0.0639852	ENSMUSG00000091831	Gm4707	protein_coding	NA
	35.605	1.70552	0.557781	3.05769	0.00223053	0.0452434	ENSMUSG00000068240	Gm11808	protein_coding	NA
	35.4849	1.70411	0.743473	2.2921	0.0218999	0.150618	ENSMUSG00000074934	Grem1	protein_coding	23892
	17.0406	1.69281	1.10229	1.53573	0.124605	0.362377	ENSMUSG00000067206	Lrrc66	protein_coding	231296
	8.25443	1.67489	1.23916	1.35163	0.176492	0.431944	ENSMUSG00000044364	Tmem74b	protein_coding	108832
	23.4747	1.65874	0.86123	1.92602	0.0541023	0.241035	ENSMUSG00000038765	Lmx1b	protein_coding	16917
	245.191	1.64647	0.479414	3.43434	0.000593988	0.020872	ENSMUSG00000043448	Gjc2	protein_coding	118454
	15.4693	1.63734	0.818679	1.99997	0.0455031	0.220967	ENSMUSG00000075410	Prcd	protein_coding	100038570
	45.0476	1.61548	0.669176	2.41414	0.0157724	0.125226	ENSMUSG00000010122	Slc47a1	protein_coding	67473
	6.44807	1.60891	1.57766	1.01981	0.30782	NA	ENSMUSG00000026668	Ucma	protein_coding	68527
	35.5844	1.59286	0.724311	2.19914	0.0278681	0.170828	ENSMUSG00000042678	Myo15	protein_coding	17910
	1689.31	1.5898	0.447719	3.55088	0.000383951	0.0162135	ENSMUSG00000078249	Hmga1b	protein_coding	111241
	11.7487	1.58422	0.708489	2.23605	0.0253486	0.161984	ENSMUSG00000078894	2210418O10Rik	protein_coding	100504263
	5.27454	1.58244	0.989659	1.59897	0.109826	NA	ENSMUSG00000099517	H3c8	protein_coding	97908
	10.2975	1.57573	1.34554	1.17107	0.241569	0.508564	ENSMUSG00000032105	Pdzd3	protein_coding	170761
	20.1018	1.57327	1.11416	1.41207	0.15793	0.408531	ENSMUSG00000004540	Psg17	protein_coding	26437
	14.2485	1.57068	1.00255	1.56668	0.117189	0.350971	ENSMUSG00000013418	B4galnt2	protein_coding	14422
	8.83331	1.52358	1.34113	1.13604	0.255939	0.523326	ENSMUSG00000024027	Glp1r	protein_coding	14652
	12.5622	1.5083	0.931705	1.61886	0.105476	0.333032	ENSMUSG00000070368	Prok1	protein_coding	246691
	45.7567	1.49886	0.74348	2.016	0.0437999	0.216348	ENSMUSG00000048281	Dleu7	protein_coding	239133
	15.2707	1.49811	0.839837	1.78381	0.0744541	0.281339	ENSMUSG00000002664	Pspn	protein_coding	19197
	33.2441	1.49266	2.44799	0.609749	0.542028	0.760111	ENSMUSG00000009350	Mpo	protein_coding	17523
	5.29648	1.48573	1.83195	0.811014	0.417357	NA	ENSMUSG00000078879	Zfp973	protein_coding	545490
	15.8032	1.48	0.940899	1.57296	0.115728	0.349272	ENSMUSG00000008489	Elavl2	protein_coding	15569
	9.1446	1.47573	1.20719	1.22245	0.221536	0.486086	ENSMUSG00000094800	Gm9780	protein_coding	100039175
	5.39023	1.46427	1.27625	1.14732	0.251249	NA	ENSMUSG00000054134	Umodl1	protein_coding	52020
	18.7737	1.4626	1.12701	1.29777	0.194366	0.455011	ENSMUSG00000025330	Padi4	protein_coding	18602
	23.3794	1.45787	0.844408	1.7265	0.084257	0.298706	ENSMUSG00000071341	Egr4	protein_coding	13656
	7.0478	1.43721	1.42044	1.01181	0.311631	NA	ENSMUSG00000052819	Best2	protein_coding	212989
	1293.76	1.43066	0.46037	3.10764	0.0018859	0.0419017	ENSMUSG00000045659	Plekha7	protein_coding	233765
	8.06653	1.41818	1.30301	1.08839	0.276424	0.542554	ENSMUSG00000036733	Rbm42	protein_coding	68035
	21.1271	1.40383	0.696606	2.01524	0.0438798	0.216479	ENSMUSG00000024131	Slc3a1	protein_coding	20532
	7.16438	1.39545	1.18186	1.18072	0.237714	NA	ENSMUSG00000045441	Gprin3	protein_coding	243385
	20.6358	1.39099	1.07124	1.29849	0.194119	0.454817	ENSMUSG00000062961	Ccdc177	protein_coding	380768
	312.698	1.37929	1.25693	1.09735	0.272489	0.537666	ENSMUSG00000022857	Tmprss15	protein_coding	19146
	6.84133	1.37146	1.64066	0.835918	0.403201	NA	ENSMUSG00000051716	Apon	protein_coding	28194
	24.8687	1.36359	0.907651	1.50233	0.133013	0.374385	ENSMUSG00000038522	Mfsd4b1	protein_coding	215929
	7.99588	1.36177	1.24029	1.09795	0.272227	NA	ENSMUSG00000019232	Etnppl	protein_coding	71760
	110.071	1.35014	0.717931	1.88059	0.0600271	0.253039	ENSMUSG00000029660	Tex26	protein_coding	75860
	41.0991	1.3416	0.839124	1.5988	0.109864	0.339933	ENSMUSG00000020080	Hkdc1	protein_coding	216019
	35.8283	1.33974	0.645359	2.07596	0.0378974	0.20185	ENSMUSG00000090625	Gm20721	protein_coding	NA
	51.6374	1.32874	0.813095	1.63418	NA	NA	ENSMUSG00000048502	Duxbl1	protein_coding	278672
	5.95562	1.32814	1.80567	0.735535	0.462014	NA	ENSMUSG00000022288	4930447A16Rik	protein_coding	74892
	17.5204	1.32737	1.04364	1.27186	0.203421	0.465728	ENSMUSG00000022598	Psca	protein_coding	72373
	24.0096	1.30137	0.899775	1.44633	0.148085	0.395676	ENSMUSG00000094035	Ldlrad2	protein_coding	435811
	254.035	1.29527	0.405772	3.19212	0.00141232	0.0350659	ENSMUSG00000041361	Myzap	protein_coding	102371
	27.2748	1.29449	0.858915	1.50712	0.131779	0.372582	ENSMUSG00000027070	Lrp2	protein_coding	14725
	324.153	1.28806	0.362537	3.55291	0.00038099	0.0161831	ENSMUSG00000050447	Lypd6	protein_coding	320343
	21.0093	1.28401	1.01024	1.27099	0.203734	0.465969	ENSMUSG00000026834	Acvr1c	protein_coding	269275
	23.8795	1.27802	0.67179	1.90241	0.0571172	0.247565	ENSMUSG00000062074	Ccn6	protein_coding	327743
	10.209	1.25335	2.03945	0.614552	0.538851	0.758192	ENSMUSG00000020125	Elane	protein_coding	50701
	8.20586	1.25009	1.07549	1.16234	0.245097	0.511943	ENSMUSG00000040163	1700034J05Rik	protein_coding	73344
	21.5058	1.24175	0.889395	1.39618	0.162662	0.414397	ENSMUSG00000037977	6430571L13Rik	protein_coding	235599
	10.3688	1.22184	1.13276	1.07864	0.280747	0.547073	ENSMUSG00000043789	Vwce	protein_coding	71768
	12.196	1.22082	1.01264	1.20558	0.227978	0.493685	ENSMUSG00000074817	Papolb	protein_coding	56522
	642.104	1.21613	0.221211	5.49758	3.85036e-08	5.56068e-05	ENSMUSG00000032815	Fanca	protein_coding	14087
	23.6465	1.20635	0.720728	1.67379	0.0941718	0.315127	ENSMUSG00000031073	Fgf15	protein_coding	14170
	7.09868	1.20525	1.20757	0.998077	0.318242	NA	ENSMUSG00000032174	Icam5	protein_coding	15898
	32.1135	1.19839	0.560939	2.1364	0.032647	0.185479	ENSMUSG00000103906	Tigd5	protein_coding	105734
	22.6722	1.19409	0.81598	1.46339	0.143362	0.389399	ENSMUSG00000024409	Psors1c2	protein_coding	57390
	11.3532	1.18051	1.0016	1.17863	0.238546	0.505515	ENSMUSG00000082229	Nap1l2	protein_coding	17954
	12.7019	1.17115	0.923774	1.26778	0.204875	0.466926	ENSMUSG00000032021	Crtam	protein_coding	54698
	18.1734	1.16779	1.058	1.10378	0.269689	0.535301	ENSMUSG00000032532	Cck	protein_coding	12424
	4.41371	1.16368	2.39061	0.486772	0.62642	NA	ENSMUSG00000036855	Gjd4	protein_coding	225152
	12.6364	1.159	1.18893	0.974831	0.329644	0.592353	ENSMUSG00000031258	Xkrx	protein_coding	331524
	18.2576	1.15899	0.967545	1.19786	0.23097	0.496601	ENSMUSG00000040640	Erc2	protein_coding	238988
	12.9434	1.15795	1.02353	1.13133	0.257917	0.524772	ENSMUSG00000000385	Tmprss2	protein_coding	50528
	35.851	1.1511	0.957279	1.20247	0.229181	0.49485	ENSMUSG00000022441	Efcab6	protein_coding	77627
	31.9025	1.15059	0.688558	1.67101	0.0947194	0.315994	ENSMUSG00000090264	Eif4ebp3	protein_coding	108112
	6.62175	1.14686	1.03312	1.1101	0.266957	NA	ENSMUSG00000090145	Ugt1a6b	protein_coding	394435
	51.0763	1.14514	0.496563	2.30613	0.0211035	0.147315	ENSMUSG00000020020	Usp44	protein_coding	327799
	62.435	1.1391	1.0686	1.06598	0.286435	0.552156	ENSMUSG00000038357	Camp	protein_coding	12796
	8.94823	1.13884	1.21602	0.936526	0.349002	0.610145	ENSMUSG00000027401	Tgm3	protein_coding	21818
	142.307	1.12393	0.415566	2.70458	0.00683907	0.0819274	ENSMUSG00000078580	E430018J23Rik	protein_coding	101604
	35.4415	1.11339	0.99934	1.11413	0.265225	0.53067	ENSMUSG00000040794	C1qtnf4	protein_coding	67445
	20.1456	1.11304	0.645187	1.72514	0.0845015	0.299037	ENSMUSG00000028182	Lrriq3	protein_coding	74435
	145.904	1.11245	0.37914	2.93414	0.00334477	0.0569432	ENSMUSG00000015702	Anxa9	protein_coding	71790
	10.1538	1.11105	1.19195	0.932124	0.351272	0.611804	ENSMUSG00000025038	Efhc2	protein_coding	74405
	173.502	1.10128	0.82473	1.33532	0.181772	0.439649	ENSMUSG00000050122	Vwa3b	protein_coding	70853
	47.8752	1.10014	0.576355	1.90879	0.0562898	0.245526	ENSMUSG00000075528	Aarsd1	protein_coding	69684
	12.3149	1.09674	1.05012	1.0444	0.2963	0.562455	ENSMUSG00000078612	Fyb2	protein_coding	242594
	1782.47	1.08591	0.316955	3.42607	0.000612372	0.0211809	ENSMUSG00000026576	Atp1b1	protein_coding	11931
	19.7572	1.08547	0.713985	1.52029	0.128437	0.367658	ENSMUSG00000023984	Gm20517	protein_coding	112694759
	56.5673	1.0848	1.08073	1.00377	0.315488	0.579532	ENSMUSG00000085007	Gm11549	protein_coding	NA
	30.2143	1.08434	0.607489	1.78496	0.0742683	0.281149	ENSMUSG00000058443	Rpl10-ps3	protein_coding	NA
	24.1035	1.07767	0.625521	1.72283	0.084919	0.299891	ENSMUSG00000048617	Rtbdn	protein_coding	234542
	13.2678	1.07618	1.55862	0.690472	0.489897	0.724054	ENSMUSG00000071230	Npw	protein_coding	381073
	9.85002	1.06116	1.28145	0.828095	0.407617	0.66038	ENSMUSG00000070594	Gm4788	protein_coding	214403
	7.98726	1.05956	1.00338	1.05599	0.290972	NA	ENSMUSG00000030887	Pdzd9	protein_coding	67983
	18.3121	1.05529	0.730492	1.44464	0.14856	0.396258	ENSMUSG00000029491	Pde6b	protein_coding	18587
	16.8778	1.05352	0.680815	1.54743	0.121759	0.358499	ENSMUSG00000056215	Lrguk	protein_coding	74354
	198.007	1.04955	0.532803	1.96987	0.0488527	0.228771	ENSMUSG00000048747	E130114P18Rik	protein_coding	NA
	25.3171	1.0463	0.710893	1.47181	0.141071	0.386007	ENSMUSG00000042788	Fam166b	protein_coding	329831
	24.0112	1.04412	0.647885	1.61159	0.107052	0.335389	ENSMUSG00000090840	1700092M07Rik	protein_coding	74307
	424.072	1.04344	0.403068	2.58876	0.00963236	0.0965634	ENSMUSG00000035283	Adrb1	protein_coding	11554
	16.8761	1.04047	0.660942	1.57422	0.115437	0.348992	ENSMUSG00000061082	Plac1	protein_coding	56096
	40.9182	1.03984	0.565317	1.83939	0.0658577	0.264213	ENSMUSG00000027985	Lef1	protein_coding	16842
	470.806	1.03463	0.432381	2.39287	0.0167171	0.129405	ENSMUSG00000043424	Eif3j2	protein_coding	100042807
	717.115	1.03365	0.276497	3.73837	0.000185219	0.0111456	ENSMUSG00000032221	Mns1	protein_coding	17427
	4261.49	1.03017	0.245748	4.19199	2.7652e-05	0.00411701	ENSMUSG00000025085	Ablim1	protein_coding	226251
	17.4608	1.03009	0.740133	1.39177	0.163992	0.416015	ENSMUSG00000074527	Gm14296	protein_coding	102639598
	7.5386	1.02701	1.29474	0.793211	0.427655	NA	ENSMUSG00000025515	Muc2	protein_coding	NA
	374.862	1.02625	0.42934	2.3903	0.0168345	0.129735	ENSMUSG00000029123	Stk32b	protein_coding	64293
	13473.5	1.02576	0.379467	2.70317	0.00686812	0.0820228	ENSMUSG00000024907	Gal	protein_coding	14419
	16.4428	1.02459	1.03513	0.989816	0.322264	0.585304	ENSMUSG00000041301	Cftr	protein_coding	12638
	10.3996	1.02414	1.02629	0.997902	0.318327	0.581881	ENSMUSG00000032098	Treh	protein_coding	58866
	414.095	1.01301	0.337334	3.003	0.00267331	0.0499883	ENSMUSG00000090137	Uba52	protein_coding	22186
	10.4273	1.00883	0.76896	1.31194	0.189541	0.449778	ENSMUSG00000028264	Spaca1	protein_coding	67652
	13773.6	1.0071	0.294784	3.41638	0.000634596	0.0217176	ENSMUSG00000060938	Rpl26	protein_coding	19941
	36.7498	1.00289	0.796677	1.25884	0.208087	0.470001	ENSMUSG00000029828	4921507P07Rik	protein_coding	70821
	4.73567	1.0017	2.00571	0.499423	0.617481	NA	ENSMUSG00000050215	Olfr70	protein_coding	56014
	27.7007	1.0017	1.78548	0.561025	0.57478	0.783357	ENSMUSG00000079261	Gm15217	protein_coding	NA
	8.80017	1.00169	2.27489	0.440324	0.659703	0.834923	ENSMUSG00000054362	Lexm	protein_coding	242602
	9.09816	0.99726	1.17362	0.849729	0.395476	0.650064	ENSMUSG00000032739	Pram1	protein_coding	378460
	4.51957	0.99673	1.42268	0.700599	0.483553	NA	ENSMUSG00000074217	Misp3	protein_coding	70134
	19.9637	0.991264	0.711912	1.3924	0.163802	0.415752	ENSMUSG00000053219	Raet1e	protein_coding	379043
	8.52602	0.989972	1.36343	0.72609	0.467784	0.707991	ENSMUSG00000008438	Adam21	protein_coding	56622
	9.17989	0.987039	0.973342	1.01407	0.310548	0.574256	ENSMUSG00000058897	Col25a1	protein_coding	77018
	7.45969	0.98612	1.37118	0.719176	0.472033	NA	ENSMUSG00000081650	Gm16181	protein_coding	NA
	117.229	0.981805	0.507718	1.93376	0.0531428	0.238795	ENSMUSG00000052861	Dnah6	protein_coding	330355
	8.28592	0.981446	0.944732	1.03886	0.298869	0.564439	ENSMUSG00000024575	Pde6a	protein_coding	225600
	11.5443	0.970749	0.789384	1.22976	0.218789	0.483036	ENSMUSG00000007021	Syngr3	protein_coding	20974
	8.79935	0.968849	1.15826	0.836466	0.402893	0.655962	ENSMUSG00000041566	Tssk1	protein_coding	22114
	246.848	0.967363	1.38105	0.700455	0.483643	0.719709	ENSMUSG00000056054	S100a8	protein_coding	20201
	356.285	0.967281	0.411596	2.35008	0.0187696	0.138204	ENSMUSG00000037169	Mycn	protein_coding	18109
	12.5737	0.962958	1.17925	0.816585	0.414165	0.666746	ENSMUSG00000029343	Crybb1	protein_coding	12960
	455.129	0.955792	0.279905	3.4147	0.000638514	0.0217486	ENSMUSG00000078768	Zfp566	protein_coding	72556
	10.755	0.9501	1.32508	0.717014	0.473365	0.711416	ENSMUSG00000056380	Gpr50	protein_coding	14765
	585.632	0.940449	0.265743	3.53894	0.00040173	0.0166718	ENSMUSG00000000142	Axin2	protein_coding	12006
	57.0407	0.938418	0.540741	1.73543	0.0826646	0.295518	ENSMUSG00000028840	Zfp593	protein_coding	68040
	24.6485	0.937066	0.808132	1.15955	0.246233	0.51322	ENSMUSG00000004371	Il11	protein_coding	16156
	42.0197	0.927597	0.712478	1.30193	0.19294	0.453204	ENSMUSG00000014747	Ankrd53	protein_coding	75305
	6414.66	0.927566	0.395896	2.34295	0.0191317	0.139693	ENSMUSG00000006457	Actn3	protein_coding	11474
	8.87974	0.92302	1.03114	0.895141	0.370712	0.629195	ENSMUSG00000026765	Lypd6b	protein_coding	71897
	18.8135	0.922009	1.15792	0.796262	0.42588	0.676087	ENSMUSG00000045201	Lrrc3b	protein_coding	218763
	5.86047	0.91723	1.85549	0.494333	0.621071	NA	ENSMUSG00000090071	Cdk5r2	protein_coding	12570
	11.5183	0.912592	1.30154	0.701162	0.483202	0.719462	ENSMUSG00000068452	Duox2	protein_coding	214593
	16.9701	0.911663	0.813777	1.12029	0.262592	0.528182	ENSMUSG00000050623	Catsperz	protein_coding	67077
	32.1609	0.905716	0.583364	1.55257	0.120525	0.356321	ENSMUSG00000105867	Gm42517	protein_coding	115490131
	5.53106	0.903408	1.48269	0.609303	0.542324	NA	ENSMUSG00000091091	Kcnmb3	protein_coding	100502876
	1740.12	0.894345	0.315697	2.83292	0.00461251	0.0666731	ENSMUSG00000035376	Hacd2	protein_coding	70757
	32.7138	0.894187	0.512573	1.74451	0.0810709	0.293367	ENSMUSG00000038754	Elovl3	protein_coding	12686
	234.121	0.894083	0.394188	2.26816	0.0233192	0.155372	ENSMUSG00000023467	Tulp2	protein_coding	56734
	16.1048	0.893361	0.99443	0.898365	0.368991	0.627306	ENSMUSG00000044164	Rnf182	protein_coding	328234
	471.482	0.879282	0.328357	2.67782	0.00741031	0.0852479	ENSMUSG00000032387	Rbpms2	protein_coding	71973
	52.5191	0.878827	0.6867	1.27978	0.200621	0.46211	ENSMUSG00000032899	Styk1	protein_coding	243659
	12.9046	0.876651	1.21621	0.720806	0.471029	0.710009	ENSMUSG00000035681	Kcnc2	protein_coding	268345
	6.5613	0.87238	1.19263	0.731479	0.464487	NA	ENSMUSG00000004892	Bcan	protein_coding	12032
	8.68763	0.871205	1.10927	0.785385	0.432228	0.681765	ENSMUSG00000090777	Ccdc188	protein_coding	102638083
	33.8857	0.87073	0.64562	1.34867	0.177442	0.43314	ENSMUSG00000070336	Fbxo47	protein_coding	72973
	204.928	0.867098	0.293876	2.95056	0.00317197	0.0555942	ENSMUSG00000038155	Gstp2	protein_coding	14869
	2605.86	0.859551	0.414065	2.07588	0.0379046	0.20185	ENSMUSG00000040204	Pclaf	protein_coding	68026
	59.0353	0.857475	0.533919	1.606	0.108274	0.33708	ENSMUSG00000072774	Zfp951	protein_coding	626391
	29.07	0.856476	0.491207	1.74362	0.0812258	0.293633	ENSMUSG00000035509	Fbxl21	protein_coding	213311
	240.04	0.854307	1.45048	0.58898	0.555874	0.769976	ENSMUSG00000032484	Ngp	protein_coding	18054
	47.435	0.85186	0.822118	1.03618	0.30012	0.56584	ENSMUSG00000051067	Lingo3	protein_coding	237403
	66.8568	0.8518	0.540725	1.57529	0.115189	0.348435	ENSMUSG00000000869	Il4	protein_coding	16189
	65.7907	0.846915	0.701536	1.20723	0.227344	0.493392	ENSMUSG00000010066	Cacna2d2	protein_coding	56808
	3195.85	0.844991	0.229021	3.68958	0.000224621	0.0120199	ENSMUSG00000028221	Pip4p2	protein_coding	72519
	5.79155	0.840087	1.60506	0.5234	0.600696	NA	ENSMUSG00000029685	Asb15	protein_coding	78910
	55.5667	0.837708	0.378532	2.21304	0.0268947	0.16742	ENSMUSG00000053178	Mterf1b	protein_coding	208595
	3442.51	0.836544	0.292953	2.85556	0.00429616	0.0643622	ENSMUSG00000001918	Slc1a5	protein_coding	20514
	415.656	0.835835	0.24569	3.40199	0.000668975	0.0222413	ENSMUSG00000032567	Aste1	protein_coding	66595
	11.9276	0.829974	0.962552	0.862264	0.388542	0.643215	ENSMUSG00000052392	Acot4	protein_coding	171282
	5.39167	0.829787	1.58941	0.522071	0.601621	NA	ENSMUSG00000069300	H2bc11	protein_coding	319183
	1290.28	0.828719	0.157711	5.25466	1.48299e-07	0.000142782	ENSMUSG00000057147	Dph6	protein_coding	66632
	16.4271	0.828228	0.79463	1.04228	0.297281	0.563356	ENSMUSG00000042988	Notum	protein_coding	77583
	29.8824	0.826494	0.687597	1.202	0.229362	0.494986	ENSMUSG00000034402	Kcnh5	protein_coding	238271
	27.5974	0.826325	0.935205	0.883577	0.376925	0.634224	ENSMUSG00000044165	Bcl2l15	protein_coding	229672
	8.44524	0.825177	1.15795	0.712616	0.476083	0.71368	ENSMUSG00000028460	Sit1	protein_coding	54390
	2647.04	0.824439	0.233118	3.53657	0.000405358	0.0167262	ENSMUSG00000024026	Glo1	protein_coding	109801
	18.935	0.824347	0.641887	1.28426	0.199053	0.459834	ENSMUSG00000086598	Btbd18	protein_coding	100270744
	45.6222	0.824088	0.411541	2.00245	0.0452366	0.220304	ENSMUSG00000043807	Ly6g5b	protein_coding	266614
	1929.55	0.819522	0.306728	2.67182	0.0075441	0.0859384	ENSMUSG00000009566	Fpgs	protein_coding	14287
	36.0169	0.818965	0.796203	1.02859	0.303673	0.568449	ENSMUSG00000021803	Cdhr1	protein_coding	170677
	96.7504	0.81853	0.589033	1.38962	0.164646	0.417398	ENSMUSG00000038403	Hjv	protein_coding	69585
	8.20711	0.817389	1.57365	0.519423	0.603466	0.802148	ENSMUSG00000027350	Chgb	protein_coding	12653
	88.8295	0.815726	0.830121	0.982659	0.325775	0.588621	ENSMUSG00000024114	Prss41	protein_coding	71003
	299.346	0.812772	1.63449	0.497265	0.619002	0.811661	ENSMUSG00000056071	S100a9	protein_coding	20202
	124.508	0.811015	0.422982	1.91738	0.0551903	0.243236	ENSMUSG00000076433	Cep295nl	protein_coding	58251
	352.058	0.810152	0.339618	2.38548	0.0170569	0.130337	ENSMUSG00000028020	Glrb	protein_coding	14658
	1998.81	0.808095	0.304952	2.64991	0.00805139	0.0887119	ENSMUSG00000048758	Rpl29	protein_coding	19944
	8.64851	0.806584	1.09473	0.73679	0.46125	0.702856	ENSMUSG00000000154	Slc22a18	protein_coding	18400
	3223.17	0.803765	0.233927	3.43597	0.000590441	0.0207979	ENSMUSG00000030091	Nup210	protein_coding	54563
	144.655	0.803495	0.489974	1.63987	0.101032	0.325457	ENSMUSG00000029596	Sdsl	protein_coding	257635
	10.539	0.801493	0.955797	0.83856	0.401716	0.655211	ENSMUSG00000034493	4930556J24Rik	protein_coding	NA
	17.6271	0.801481	0.810649	0.988691	0.322815	0.585469	ENSMUSG00000000579	Dynlt1c	protein_coding	100040563
	8.45313	0.79826	1.14386	0.697864	0.485263	0.720782	ENSMUSG00000044024	Rell2	protein_coding	225392
	29.0537	0.795414	0.558107	1.4252	0.1541	0.404539	ENSMUSG00000073414	Mpig6b	protein_coding	106722
	39.1717	0.793398	1.15391	0.687575	0.49172	0.724918	ENSMUSG00000069867	Pabpn1l	protein_coding	382035
	12.712	0.791692	1.55961	0.507622	0.611718	0.806872	ENSMUSG00000021747	4930452B06Rik	protein_coding	74430
	6.07238	0.78308	1.53424	0.510404	0.609769	NA	ENSMUSG00000035189	Ano4	protein_coding	320091
	20.7412	0.781998	0.863852	0.905245	0.365335	0.624396	ENSMUSG00000091055	Siglec15	protein_coding	620235
	9.67422	0.779319	1.42261	0.547808	0.583824	0.789696	ENSMUSG00000045027	Prss22	protein_coding	70835
	13.8398	0.777877	0.981483	0.792553	0.428038	0.678044	ENSMUSG00000041708	Mpped1	protein_coding	223726
	824.198	0.775692	0.278261	2.78764	0.00530928	0.071931	ENSMUSG00000022144	Gdnf	protein_coding	14573
	28482.5	0.775578	0.162053	4.78596	1.70169e-06	0.000805776	ENSMUSG00000028081	Rps3a1	protein_coding	20091
	77.4854	0.773707	0.358974	2.15533	0.0311363	0.180229	ENSMUSG00000040121	Rep15	protein_coding	66532
	502.1	0.771364	0.416031	1.8541	0.0637242	0.260412	ENSMUSG00000062380	Tubb3	protein_coding	22152
	6.54701	0.771205	1.5193	0.507606	0.61173	NA	ENSMUSG00000058669	Nkx2-9	protein_coding	18094
	674.801	0.771082	0.430773	1.79	0.0734545	0.280319	ENSMUSG00000064325	Hhip	protein_coding	15245
	3753.51	0.770688	0.299562	2.57271	0.0100905	0.0989322	ENSMUSG00000092035	Peg10	protein_coding	170676
	5.7649	0.765414	1.26666	0.604278	0.545659	NA	ENSMUSG00000043333	Rhbdl2	protein_coding	230726
	34.8055	0.763991	0.711174	1.07427	0.282703	0.548984	ENSMUSG00000046709	Mapk10	protein_coding	26414
	6.36192	0.762924	1.48883	0.512431	0.608349	NA	ENSMUSG00000055761	Nkain3	protein_coding	269513
	541.032	0.760244	0.34296	2.21671	0.0266426	0.166496	ENSMUSG00000044254	Pcsk9	protein_coding	100102
	73.2192	0.759246	0.508819	1.49217	0.135654	0.37894	ENSMUSG00000044288	Cnr1	protein_coding	12801
	37.0778	0.758838	0.619372	1.22517	0.22051	0.484794	ENSMUSG00000047854	Stx19	protein_coding	68159
	11.5266	0.756696	0.755138	1.00206	0.316313	0.580197	ENSMUSG00000034555	Tex16	protein_coding	83556
	14.1841	0.75613	0.98255	0.769559	0.441561	0.688705	ENSMUSG00000090077	Lime1	protein_coding	72699
	18.9507	0.755464	0.77305	0.977252	0.328445	0.591077	ENSMUSG00000030510	Cers3	protein_coding	545975
	11.9399	0.753737	1.21383	0.620956	0.534629	0.755308	ENSMUSG00000045467	Ttll13	protein_coding	269954
	112.731	0.753057	0.495926	1.51849	0.128892	0.368167	ENSMUSG00000062760	Shisal1	protein_coding	72301
	1063.55	0.753021	0.287262	2.62137	0.00875767	0.0920511	ENSMUSG00000048087	Gm4737	protein_coding	11615
	5251.71	0.751819	0.234363	3.20793	0.00133693	0.0336696	ENSMUSG00000020019	Ntn4	protein_coding	57764
	167.072	0.744028	1.60096	0.464738	0.642119	0.825606	ENSMUSG00000032496	Ltf	protein_coding	17002
	58.963	0.743748	0.652882	1.13918	0.254629	0.521833	ENSMUSG00000096847	Tmem151b	protein_coding	210573
	367.08	0.74252	0.439002	1.69138	0.090764	0.310325	ENSMUSG00000048938	Nr1h5	protein_coding	381463
	2202.63	0.742299	0.247366	3.00081	0.00269259	0.050111	ENSMUSG00000026475	Rgs16	protein_coding	19734
	22.2384	0.741146	0.933391	0.794036	0.427174	0.677195	ENSMUSG00000079536	Ctag2l1	protein_coding	628456
	3799.44	0.740237	0.249851	2.96271	0.00304944	0.054708	ENSMUSG00000002997	Prkar2b	protein_coding	19088
	603.153	0.738593	0.355983	2.0748	0.0380054	0.202033	ENSMUSG00000028194	Ddah1	protein_coding	69219
	106.103	0.737241	0.415153	1.77583	0.0757608	0.283749	ENSMUSG00000078521	Aunip	protein_coding	69885
	13.9356	0.735538	0.699881	1.05095	0.293282	0.559522	ENSMUSG00000069273	H3c6	protein_coding	319151
	14.2517	0.734547	0.689017	1.06608	0.286388	0.552156	ENSMUSG00000073460	Pnldc1	protein_coding	240023
	8.62798	0.732874	1.22103	0.60021	0.548366	0.76537	ENSMUSG00000022432	Smc1b	protein_coding	140557
	4.9114	0.732834	1.58546	0.462222	0.643922	NA	ENSMUSG00000069308	Hist1h2bp	protein_coding	319188
	82.4307	0.730713	0.807978	0.904373	0.365798	0.62456	ENSMUSG00000017868	Sgk2	protein_coding	27219
	11.8519	0.729762	0.924343	0.789492	0.429824	0.679681	ENSMUSG00000059854	Hydin	protein_coding	244653
	9.53942	0.729471	1.21701	0.599395	0.54891	0.765632	ENSMUSG00000027460	Angpt4	protein_coding	11602
	348.125	0.729047	0.353828	2.06046	0.039355	0.205466	ENSMUSG00000048007	Timm8a1	protein_coding	30058
	261.445	0.726717	0.382255	1.90113	0.0572849	0.247771	ENSMUSG00000055978	Fut2	protein_coding	14344
	93.2942	0.726497	0.656336	1.1069	0.268338	0.534201	ENSMUSG00000022518	4930562C15Rik	protein_coding	78809
	865.95	0.725821	0.243827	2.97679	0.00291281	0.0529143	ENSMUSG00000039096	Rsad1	protein_coding	237926
	13.827	0.723069	0.83724	0.863634	0.387789	0.64255	ENSMUSG00000040904	Gm21988	protein_coding	NA
	25.0408	0.72234	0.683796	1.05637	0.290801	0.55664	ENSMUSG00000015619	Gata3	protein_coding	14462
	421.29	0.720152	0.283518	2.54006	0.0110834	0.10455	ENSMUSG00000073791	Efcab7	protein_coding	230500
	8.80676	0.719335	1.36833	0.525705	0.599094	0.799271	ENSMUSG00000078588	Ccdc24	protein_coding	381546
	303.426	0.716599	0.385337	1.85967	0.0629321	0.25901	ENSMUSG00000039070	Cpa4	protein_coding	71791
	2304	0.714859	0.3245	2.20296	0.0275979	0.17011	ENSMUSG00000025789	St8sia2	protein_coding	20450
	16.2838	0.7142	0.792541	0.901153	0.367507	0.626332	ENSMUSG00000041078	Grid1	protein_coding	14803
	1210.96	0.713743	1.15142	0.61988	0.535337	0.755728	ENSMUSG00000030507	Dbx1	protein_coding	13172
	459.82	0.712005	0.309976	2.29697	0.0216205	0.149416	ENSMUSG00000028885	Smpdl3b	protein_coding	100340
	9.95283	0.711681	0.67501	1.05433	0.291733	0.558041	ENSMUSG00000047565	Acot10	protein_coding	64833
	9.27247	0.710902	0.944389	0.752764	0.451592	0.695965	ENSMUSG00000051054	1700014D04Rik	protein_coding	102638268
	58.5281	0.710032	0.479114	1.48197	0.138349	0.382107	ENSMUSG00000039878	Slc39a5	protein_coding	72002
	108.918	0.708353	0.41194	1.71955	0.0855138	0.301144	ENSMUSG00000009394	Syn2	protein_coding	20965
	1991.96	0.70746	0.25867	2.73499	0.00623819	0.0783707	ENSMUSG00000020216	Jsrp1	protein_coding	71912
	8.07365	0.705051	1.80901	0.389744	0.696726	0.854447	ENSMUSG00000054545	Ugt1a6a	protein_coding	94284
	1407.75	0.704644	0.30388	2.31882	0.0204047	0.144453	ENSMUSG00000055612	Cdca7	protein_coding	66953
	38.6001	0.702551	0.635224	1.10599	0.268731	0.534501	ENSMUSG00000104043	Gm6525	protein_coding	NA
	137.493	0.702049	0.367357	1.91108	0.0559943	0.244874	ENSMUSG00000055725	Paqr3	protein_coding	231474
	310.966	0.700637	0.457949	1.52995	0.12603	0.364264	ENSMUSG00000061086	Myl4	protein_coding	17896
	1231.36	0.700199	0.227136	3.08273	0.00205109	0.0433543	ENSMUSG00000042686	Jph1	protein_coding	57339
	89.6519	0.699499	0.474133	1.47532	0.140126	0.384953	ENSMUSG00000071078	Nr2c2ap	protein_coding	75692
	256.461	0.69933	0.25861	2.70419	0.00684714	0.0819274	ENSMUSG00000066042	Med18	protein_coding	67219
	1059.14	0.698779	0.199909	3.49548	0.000473203	0.018371	ENSMUSG00000035351	Nup37	protein_coding	69736
	5263.46	0.698156	0.227957	3.06266	0.00219379	0.0448128	ENSMUSG00000095567	Noc2l	protein_coding	57741
	11435.1	0.697249	0.145725	4.7847	1.71247e-06	0.000805776	ENSMUSG00000007029	Vars	protein_coding	22321
	15.2299	0.696568	1.30445	0.533995	0.593345	0.795903	ENSMUSG00000000889	Dbh	protein_coding	13166
	11.8069	0.696487	1.0258	0.678972	0.497155	0.728238	ENSMUSG00000050612	Txndc2	protein_coding	213272
	9825.5	0.696037	0.396314	1.75628	0.079041	0.289944	ENSMUSG00000040010	Slc7a5	protein_coding	20539
	58.101	0.693819	0.566542	1.22466	0.220705	0.485012	ENSMUSG00000036196	Slc26a8	protein_coding	224661
	10.7587	0.689483	1.08004	0.638389	0.52322	0.747248	ENSMUSG00000025318	Jph3	protein_coding	57340
	808.939	0.688915	0.261923	2.63021	0.0085331	0.0910828	ENSMUSG00000040537	Adam22	protein_coding	11496
	71.1895	0.688575	0.467503	1.47288	0.140784	0.385879	ENSMUSG00000030170	Wnt5b	protein_coding	22419
	34.178	0.687238	0.704456	0.975559	0.329283	0.592115	ENSMUSG00000038742	Angptl6	protein_coding	70726
	412.554	0.686458	0.310841	2.20839	0.0272172	0.168483	ENSMUSG00000047786	Lix1	protein_coding	66643
	25.9428	0.686333	0.680036	1.00926	0.31285	0.576788	ENSMUSG00000073422	H2-Ke6	protein_coding	14979
	95.7136	0.685418	0.345828	1.98196	0.0474835	0.225988	ENSMUSG00000031312	Itgb1bp2	protein_coding	26549
	2104.1	0.684986	0.248008	2.76194	0.00574582	0.0748667	ENSMUSG00000025574	Tk1	protein_coding	21877
	273.741	0.684316	0.256152	2.67153	0.00755069	0.0859384	ENSMUSG00000020131	Pcsk4	protein_coding	18551
	125.659	0.68383	0.467974	1.46126	0.143945	0.390542	ENSMUSG00000074678	Defb25	protein_coding	654459
	63.5365	0.681017	0.483337	1.40899	0.158838	0.409368	ENSMUSG00000036972	Zic4	protein_coding	22774
	1013.86	0.68068	0.292984	2.32327	0.0201649	0.143177	ENSMUSG00000026669	Mcm10	protein_coding	70024
	7.87746	0.680272	1.08144	0.62904	0.529323	NA	ENSMUSG00000031293	Rs1	protein_coding	20147
	582.656	0.67984	0.174207	3.9025	9.52062e-05	0.00794779	ENSMUSG00000030598	Fbxo17	protein_coding	50760
	554.125	0.677963	0.400366	1.69336	0.0903872	0.309257	ENSMUSG00000069806	Cacng7	protein_coding	81904
	2708.23	0.677794	0.245759	2.75796	0.00581635	0.0754037	ENSMUSG00000003526	Prodh	protein_coding	19125
	27.6909	0.672722	0.77077	0.872792	0.382776	0.639572	ENSMUSG00000029151	Slc30a3	protein_coding	22784
	144.532	0.672394	0.53458	1.2578	0.208465	0.470341	ENSMUSG00000052485	Tmem171	protein_coding	380863
	50.204	0.671859	0.497932	1.3493	0.177241	0.433042	ENSMUSG00000022619	Mapk8ip2	protein_coding	60597
	5.62399	0.670333	2.07058	0.323742	0.746133	NA	ENSMUSG00000049123	Catsperg2	protein_coding	76718
	11.449	0.668798	0.677809	0.986706	0.323787	0.586495	ENSMUSG00000035033	Tbr1	protein_coding	21375
	64.6648	0.668737	0.823984	0.811591	0.417027	0.668743	ENSMUSG00000078451	Ppil6	protein_coding	73075
	1431.42	0.667701	0.241475	2.7651	0.00569055	0.0746439	ENSMUSG00000042515	Pwwp3b	protein_coding	245631
	10.886	0.667584	1.00456	0.664554	0.506336	0.735072	ENSMUSG00000047104	Pbp2	protein_coding	76400
	2201.95	0.664978	0.158238	4.20238	2.6412e-05	0.0040579	ENSMUSG00000032397	Tipin	protein_coding	66131
	56.1371	0.664265	0.521694	1.27329	0.202917	0.465254	ENSMUSG00000000792	Slc5a5	protein_coding	114479
	35.1012	0.664108	0.57064	1.1638	0.244507	0.511393	ENSMUSG00000029335	Bmp3	protein_coding	110075
	35.6185	0.663674	0.781549	0.849177	0.395783	0.650476	ENSMUSG00000029410	Ppef2	protein_coding	19023
	182.767	0.660327	0.311567	2.11937	0.0340589	0.190725	ENSMUSG00000066637	Ttc32	protein_coding	75516
	11.2116	0.660282	1.02056	0.646984	0.517643	0.743121	ENSMUSG00000005493	Msh4	protein_coding	55993
	746.959	0.66007	0.398993	1.65434	0.0980586	0.321295	ENSMUSG00000022686	B3gnt5	protein_coding	108105
	1414.43	0.660013	0.242687	2.71961	0.00653589	0.0800604	ENSMUSG00000031562	Dctd	protein_coding	320685
	78.917	0.65917	0.435289	1.51433	0.129943	0.369853	ENSMUSG00000052563	D930048N14Rik	protein_coding	NA
	5.4751	0.658944	2.52053	0.261431	0.79376	NA	ENSMUSG00000040314	Ctsg	protein_coding	13035
	44.0429	0.658441	0.653204	1.00802	0.313446	0.577396	ENSMUSG00000045776	Lrtm1	protein_coding	319476
	24.0573	0.65814	0.610713	1.07766	0.281187	0.547361	ENSMUSG00000067215	Usp51	protein_coding	635253
	2228.91	0.658123	0.230861	2.85073	0.00436193	0.0651431	ENSMUSG00000056209	Npm3	protein_coding	18150
	70.3758	0.657508	0.468782	1.40259	0.16074	0.41167	ENSMUSG00000050545	Fam228b	protein_coding	207921
	769.046	0.654937	0.265237	2.46925	0.0135396	0.116306	ENSMUSG00000032113	Chek1	protein_coding	12649
	285.569	0.654703	0.258191	2.53573	0.0112213	0.105644	ENSMUSG00000021376	Tpmt	protein_coding	22017
	3545.62	0.654421	0.135691	4.82287	1.41509e-06	0.000729882	ENSMUSG00000024997	Prdx3	protein_coding	11757
	4.68834	0.654383	1.50993	0.433387	0.664734	NA	ENSMUSG00000026301	Iqca	protein_coding	74918
	13.1327	0.653165	0.947749	0.689175	0.490713	0.724481	ENSMUSG00000045326	Fndc7	protein_coding	320181
	9.98585	0.652704	0.714436	0.913593	0.360931	0.620174	ENSMUSG00000047844	Bex4	protein_coding	406217
	14.1331	0.652459	0.821149	0.794568	0.426865	0.67686	ENSMUSG00000090451	Gm6133	protein_coding	NA
	20.8113	0.65209	1.05304	0.619246	0.535754	0.755899	ENSMUSG00000020805	Slc13a5	protein_coding	237831
	258.475	0.651548	0.480492	1.356	0.175099	0.430667	ENSMUSG00000004872	Pax3	protein_coding	18505
	2811.76	0.650239	0.210469	3.08947	0.00200511	0.0432827	ENSMUSG00000025001	Hells	protein_coding	15201
	1919.55	0.648862	0.210458	3.08309	0.0020486	0.0433543	ENSMUSG00000021868	Ppif	protein_coding	105675
	47.9201	0.648817	0.409215	1.58552	0.112849	0.344487	ENSMUSG00000098022	Zfp82	protein_coding	330502
	168.639	0.647758	0.263778	2.45569	0.0140613	0.117655	ENSMUSG00000048503	Tlcd5	protein_coding	235300
	16.3384	0.647731	0.763211	0.848692	0.396053	0.650593	ENSMUSG00000030935	Acsm3	protein_coding	20216
	342.468	0.644604	0.33093	1.94786	0.0514322	0.235207	ENSMUSG00000028527	Ak4	protein_coding	11639
	1673.93	0.644472	0.384654	1.67546	0.0938441	0.3146	ENSMUSG00000022325	Pop1	protein_coding	67724
	715.672	0.644097	0.239901	2.68485	0.00725624	0.0843757	ENSMUSG00000041840	Haus1	protein_coding	225745
	441.761	0.643618	0.296892	2.16785	0.03017	0.177625	ENSMUSG00000018648	Dusp14	protein_coding	56405
	14.9302	0.643239	0.997783	0.644668	0.519142	0.74409	ENSMUSG00000044641	Pard6b	protein_coding	58220
	12.6277	0.642755	0.883862	0.727211	0.467097	0.707632	ENSMUSG00000001583	Tnk1	protein_coding	83813
	4657.17	0.642744	0.265508	2.42081	0.0154861	0.124223	ENSMUSG00000032902	Slc16a1	protein_coding	20501
	1054.85	0.642352	0.252165	2.54734	0.0108547	0.103623	ENSMUSG00000037474	Dtl	protein_coding	76843
	15.3129	0.640622	0.942278	0.679865	0.49659	0.727801	ENSMUSG00000030800	Prss8	protein_coding	76560
	16396.8	0.638689	0.150258	4.25062	2.13184e-05	0.00385591	ENSMUSG00000058799	Nap1l1	protein_coding	53605
	36.4688	0.638301	0.750121	0.85093	0.394808	0.649262	ENSMUSG00000032818	Loxhd1	protein_coding	240411
	13.0566	0.63811	1.25941	0.506675	0.612383	0.806986	ENSMUSG00000050747	Trim15	protein_coding	69097
	1029.58	0.637138	0.845564	0.753507	0.451146	0.695702	ENSMUSG00000025701	Alox5	protein_coding	11689
	210.251	0.63668	0.340638	1.86908	0.0616115	0.25626	ENSMUSG00000021913	Ogdhl	protein_coding	239017
	3046.71	0.635793	0.153193	4.15029	3.32061e-05	0.00452417	ENSMUSG00000032563	Mrpl3	protein_coding	94062
	26.5958	0.635777	0.791881	0.802869	0.422051	0.672624	ENSMUSG00000032936	Camkv	protein_coding	235604
	656.128	0.632794	0.287179	2.20348	0.027561	0.170028	ENSMUSG00000026873	Phf19	protein_coding	74016
	111.422	0.63087	0.359788	1.75345	0.0795249	0.290803	ENSMUSG00000055313	Pgbd1	protein_coding	319207
	31.1086	0.630443	0.603307	1.04498	0.296033	0.562171	ENSMUSG00000031428	Zcchc18	protein_coding	66995
	59.4262	0.629799	0.465156	1.35395	0.175752	0.43117	ENSMUSG00000049097	Ankrd34a	protein_coding	545554
	626.24	0.629344	0.427596	1.47182	0.14107	0.386007	ENSMUSG00000032262	Elovl4	protein_coding	83603
	17.2277	0.626294	0.823953	0.760109	0.44719	0.692986	ENSMUSG00000039200	Atf7ip2	protein_coding	75329
	26.6291	0.625991	0.878848	0.712285	0.476288	0.713839	ENSMUSG00000049612	Omg	protein_coding	18377
	18.2263	0.621612	0.724026	0.858549	0.390589	0.645337	ENSMUSG00000033948	Zswim5	protein_coding	74464
	1508.75	0.621123	0.175422	3.54073	0.000399015	0.0166548	ENSMUSG00000001482	Def8	protein_coding	23854
	2824.66	0.620725	0.249146	2.49141	0.0127237	0.112251	ENSMUSG00000039103	Nexn	protein_coding	68810
	101.319	0.620233	0.372701	1.66416	0.0960813	0.317967	ENSMUSG00000090053	Pakap_214_216	protein_coding	677884
	18127.1	0.618964	0.168135	3.68134	0.000232008	0.0121401	ENSMUSG00000032366	Tpm1	protein_coding	22003
	693.56	0.61785	0.222965	2.77106	0.00558742	0.07376	ENSMUSG00000030346	Rad51ap1	protein_coding	19362
	1321.84	0.617414	0.182287	3.38705	0.000706482	0.0230316	ENSMUSG00000060038	Dhps	protein_coding	330817
	1470.62	0.616284	0.226218	2.72429	0.00644401	0.0796102	ENSMUSG00000020766	Galk1	protein_coding	14635
	723.6	0.616245	0.161341	3.81952	0.000133714	0.00919567	ENSMUSG00000053128	Rnf26	protein_coding	213211
	238.574	0.616134	1.31553	0.468354	0.639531	0.82397	ENSMUSG00000079022	Col22a1	protein_coding	69700
	3735.11	0.613643	0.169239	3.6259	0.000287954	0.0136797	ENSMUSG00000002104	Rapsn	protein_coding	19400
	15079.7	0.613461	0.161995	3.78692	0.000152527	0.00984483	ENSMUSG00000060600	Eno3	protein_coding	13808
	10.0896	0.613163	1.05374	0.581893	0.560639	0.773254	ENSMUSG00000048478	Spata33	protein_coding	320869
	1538.16	0.613147	0.240958	2.54462	0.0109396	0.103736	ENSMUSG00000003549	Ercc1	protein_coding	13870
	34.5672	0.613102	0.566712	1.08186	0.279315	0.54556	ENSMUSG00000001988	Npas1	protein_coding	18142
	118.61	0.611518	0.786474	0.777544	0.436838	0.684769	ENSMUSG00000037801	Iqch	protein_coding	78250
	971.067	0.610227	0.24338	2.5073	0.0121657	0.109742	ENSMUSG00000034674	Tdg	protein_coding	21665
	28.945	0.609843	0.827689	0.736802	0.461243	0.702856	ENSMUSG00000026500	Cox20	protein_coding	66359
	655.3	0.608868	0.288643	2.10942	0.0349085	0.193058	ENSMUSG00000024436	Mrps18b	protein_coding	66973
	13741.6	0.608665	0.201941	3.01407	0.00257769	0.0490475	ENSMUSG00000030616	Sytl2	protein_coding	83671
	2590.25	0.607354	0.241118	2.5189	0.0117721	0.107715	ENSMUSG00000066551	Hmgb1	protein_coding	15289
	52.5971	0.607094	0.574812	1.05616	0.290895	0.556658	ENSMUSG00000037161	Mgarp	protein_coding	67749
	856.848	0.606849	0.139721	4.3433	1.4036e-05	0.00302549	ENSMUSG00000045948	Mrps12	protein_coding	24030
	47303.7	0.606625	0.206278	2.94081	0.00327355	0.0565125	ENSMUSG00000057113	Npm1	protein_coding	18148
	1148.3	0.606017	0.257036	2.35771	0.0183881	0.136323	ENSMUSG00000041147	Brca2	protein_coding	12190
	4634.23	0.605529	0.215386	2.81136	0.00493322	0.0694402	ENSMUSG00000020902	Ntn1	protein_coding	18208
	1369.34	0.605131	0.273221	2.2148	0.0267736	0.166953	ENSMUSG00000028889	Yrdc	protein_coding	230734
	1189.97	0.604767	0.227206	2.66176	0.0077734	0.0870067	ENSMUSG00000057666	Gapdh	protein_coding	14433
	98.6391	0.604342	0.345091	1.75126	0.0799018	0.291547	ENSMUSG00000049230	Gm9833	protein_coding	NA
	107.742	0.603676	0.355563	1.6978	0.0895448	0.308347	ENSMUSG00000062175	Tgif2	protein_coding	228839
	82.4751	0.60282	0.464543	1.29766	0.194403	0.455011	ENSMUSG00000025271	Pfkfb1	protein_coding	18639
	64.7908	0.602035	0.472365	1.27451	0.202482	0.464681	ENSMUSG00000020793	Galr2	protein_coding	14428
	670.933	0.600073	0.335327	1.78952	0.0735317	0.280334	ENSMUSG00000031026	Trim66	protein_coding	330627
	20.8003	0.599726	0.740001	0.81044	0.417688	0.669231	ENSMUSG00000022658	Tagln3	protein_coding	56370
	182.791	0.599711	1.25335	0.478488	0.632303	0.819356	ENSMUSG00000034883	Lrr1	protein_coding	69706
	36.8268	0.598667	0.549005	1.09046	0.275511	0.541022	ENSMUSG00000101678	Gm29609	protein_coding	NA
	1528.32	0.598514	0.245713	2.43583	0.0148578	0.120997	ENSMUSG00000046152	Fut10	protein_coding	171167
	40.3299	0.595338	0.494838	1.2031	0.228938	0.494662	ENSMUSG00000022829	Stxbp5l	protein_coding	207227
	910.164	0.595205	0.449428	1.32436	0.185383	0.444513	ENSMUSG00000046844	Vat1l	protein_coding	270097
	7554.38	0.594995	0.202614	2.9366	0.00331834	0.0565803	ENSMUSG00000001864	Aif1l	protein_coding	108897
	22.0719	0.593521	0.991659	0.598514	0.549497	0.76586	ENSMUSG00000018865	Sult4a1	protein_coding	29859
	2876.4	0.593344	0.461217	1.28648	0.198277	0.459117	ENSMUSG00000058914	C1qtnf3	protein_coding	81799
	2505.4	0.593023	0.291072	2.03737	0.0416127	0.211681	ENSMUSG00000076441	Ass1	protein_coding	11898
	1310.84	0.592513	0.335513	1.76599	0.0773973	0.286681	ENSMUSG00000017861	Mybl2	protein_coding	17865
	5.53224	0.591678	1.85841	0.318379	0.750198	NA	ENSMUSG00000027596	a	protein_coding	50518
	77.5114	0.591037	0.620508	0.952505	0.340841	0.604053	ENSMUSG00000043670	Diras1	protein_coding	208666
	1957.45	0.590451	0.22108	2.67076	0.00756806	0.0859936	ENSMUSG00000034903	Cobll1	protein_coding	319876
	852.943	0.590419	0.208794	2.82776	0.00468747	0.0673597	ENSMUSG00000022881	Rfc4	protein_coding	106344
	75.8789	0.590321	0.752654	0.784319	0.432853	0.681807	ENSMUSG00000043460	Elfn2	protein_coding	207393
	1342.63	0.588943	0.425722	1.3834	0.166542	0.419977	ENSMUSG00000074476	Spc24	protein_coding	67629
	37.4931	0.58788	0.641326	0.916664	0.359319	0.619333	ENSMUSG00000037593	Rskr	protein_coding	216976
	20.3811	0.587302	0.770485	0.76225	0.445911	0.692308	ENSMUSG00000079436	Kcnj13	protein_coding	100040591
	5035.05	0.586774	0.193689	3.02947	0.00244985	0.0480042	ENSMUSG00000023004	Tuba1b	protein_coding	22143
	7.84311	0.586535	1.46996	0.399015	0.689882	NA	ENSMUSG00000021255	Esrrb	protein_coding	26380
	1531.38	0.58622	0.18876	3.10563	0.00189875	0.0420579	ENSMUSG00000001518	Itfg2	protein_coding	101142
	1132.44	0.586057	1.10693	0.529445	0.596497	0.797575	ENSMUSG00000035683	Melk	protein_coding	17279
	547.579	0.585477	0.280885	2.0844	0.0371236	0.199754	ENSMUSG00000049882	Vcpkmt	protein_coding	207965
	1571.29	0.585459	0.236849	2.47186	0.0134412	0.115821	ENSMUSG00000002297	Dbf4	protein_coding	27214
	3085.32	0.584961	0.15394	3.79992	0.00014474	0.00963291	ENSMUSG00000051359	Ncald	protein_coding	52589
	50.7634	0.584232	0.386864	1.51017	0.130999	0.37176	ENSMUSG00000020870	Cdc34b	protein_coding	NA
	24547.8	0.584187	0.148422	3.93598	8.28586e-05	0.00742719	ENSMUSG00000008668	Rps18	protein_coding	20084
	4333.76	0.584178	0.205069	2.84869	0.00439003	0.0651431	ENSMUSG00000028583	Pdpn	protein_coding	14726
	194.689	0.583906	0.279339	2.09032	0.0365895	0.19848	ENSMUSG00000034303	Ccdc15	protein_coding	245902
	466.063	0.583176	0.505457	1.15376	0.248598	0.515694	ENSMUSG00000064357	mt-Atp6	protein_coding	17705
	4613.08	0.582622	0.15557	3.74509	0.00018033	0.0109967	ENSMUSG00000079614	Seh1l	protein_coding	72124
	961.564	0.582213	0.270512	2.15226	0.0313767	0.181257	ENSMUSG00000021079	Timm9	protein_coding	30056
	634.822	0.581521	0.269768	2.15564	0.0311121	0.180229	ENSMUSG00000055900	Tmem69	protein_coding	230657
	15.5369	0.579751	1.02379	0.566277	0.571206	0.78063	ENSMUSG00000049897	Stkld1	protein_coding	279029
	3910.53	0.578313	0.443121	1.30509	0.191862	0.451882	ENSMUSG00000040084	Bub1b	protein_coding	12236
	141.91	0.577812	0.271083	2.13149	0.0330487	0.187099	ENSMUSG00000037216	Lipt1	protein_coding	623661
	3580.2	0.577349	0.203443	2.83789	0.00454132	0.0661814	ENSMUSG00000040675	Mthfd1l	protein_coding	270685
	224.3	0.576834	0.252183	2.28736	0.0221748	0.151822	ENSMUSG00000035067	Xkr6	protein_coding	219149
	215.012	0.576564	0.260262	2.21532	0.0267381	0.166856	ENSMUSG00000074283	Zfp109	protein_coding	56869
	1338	0.576446	0.313378	1.83946	0.0658477	0.264213	ENSMUSG00000021569	Trip13	protein_coding	69716
	4913.51	0.575539	0.184893	3.11281	0.00185314	0.0415574	ENSMUSG00000023110	Prmt5	protein_coding	27374
	2486.45	0.575422	0.285074	2.0185	0.0435391	0.216064	ENSMUSG00000054717	Hmgb2	protein_coding	97165
	1106	0.575334	0.242214	2.37532	0.0175339	0.132722	ENSMUSG00000022322	Shcbp1	protein_coding	20419
	527.163	0.575296	0.233322	2.46567	0.0136755	0.116536	ENSMUSG00000018239	Zcchc10	protein_coding	67966
	494.788	0.574678	0.283507	2.02703	0.0426589	0.214214	ENSMUSG00000027454	Gins1	protein_coding	69270
	2008.27	0.574162	0.23705	2.42211	0.0154306	0.123874	ENSMUSG00000039356	Exosc2	protein_coding	227715
	261.693	0.573781	0.425844	1.3474	0.177853	0.433554	ENSMUSG00000016200	Syt14	protein_coding	329324
	5614.11	0.572659	0.291948	1.96151	0.0498192	0.230976	ENSMUSG00000031403	Dkc1	protein_coding	245474
	388.611	0.571464	0.248815	2.29675	0.0216333	0.149416	ENSMUSG00000040183	Ankrd6	protein_coding	140577
	1782.81	0.571044	0.800372	0.713473	0.475553	0.71333	ENSMUSG00000022033	Pbk	protein_coding	52033
	117.799	0.570597	0.262888	2.17049	0.0299697	0.177219	ENSMUSG00000032952	Ap4b1	protein_coding	67489
	23.1834	0.570419	0.827139	0.689628	0.490428	0.724428	ENSMUSG00000047259	Mc4r	protein_coding	17202
	6654.21	0.569799	0.184375	3.09043	0.00199867	0.0432756	ENSMUSG00000021217	Tshz3	protein_coding	243931
	2529.92	0.569799	0.383809	1.48459	0.137653	0.381097	ENSMUSG00000024176	Sox8	protein_coding	20681
	1876.67	0.569603	0.156705	3.63487	0.000278121	0.013524	ENSMUSG00000006057	Atp5g1	protein_coding	11951
	2931.6	0.569333	0.206216	2.76086	0.00576502	0.0748726	ENSMUSG00000004393	Ddx56	protein_coding	52513
	290.479	0.568899	0.342586	1.6606	0.0967938	0.319227	ENSMUSG00000046295	Ankle1	protein_coding	234396
	5508.12	0.568739	0.200448	2.83734	0.0045491	0.0662279	ENSMUSG00000069769	Msi2	protein_coding	76626
	7064.84	0.568205	0.198784	2.85841	0.00425771	0.0639852	ENSMUSG00000028693	Nasp	protein_coding	50927
	4663.82	0.566647	0.209371	2.70642	0.00680121	0.0815806	ENSMUSG00000028896	Rcc1	protein_coding	100088
	2486.88	0.566508	0.222708	2.54372	0.0109679	0.103867	ENSMUSG00000021474	Sfxn1	protein_coding	14057
	1924.18	0.565738	0.217671	2.59905	0.00934811	0.0954102	ENSMUSG00000031983	2310022B05Rik	protein_coding	69551
	3224.31	0.565703	0.296395	1.90861	0.0563126	0.245552	ENSMUSG00000040688	Tbl3	protein_coding	213773
	27.2034	0.565406	0.622704	0.907986	0.363886	0.622732	ENSMUSG00000044139	Prss53	protein_coding	330657
	178.7	0.56502	0.4002	1.41184	0.157996	0.408555	ENSMUSG00000063320	1190007I07Rik	protein_coding	544717
	89.4585	0.565008	0.358486	1.57609	0.115005	0.348256	ENSMUSG00000051527	Usp29	protein_coding	57775
	1027.62	0.564597	0.807652	0.699059	0.484515	0.720403	ENSMUSG00000024486	Hbegf	protein_coding	15200
	1717.16	0.564361	0.235778	2.39361	0.0166834	0.12933	ENSMUSG00000028683	Eif2b3	protein_coding	108067
	183.918	0.564288	0.270555	2.08567	0.0370089	0.199434	ENSMUSG00000033983	Coil	protein_coding	12812
	404.681	0.563369	0.410628	1.37197	0.170073	0.42502	ENSMUSG00000015652	Steap1	protein_coding	70358
	8134.89	0.563326	0.248321	2.26854	0.0232963	0.15533	ENSMUSG00000032511	Scn5a	protein_coding	20271
	7.45244	0.563128	1.12572	0.500236	0.616909	NA	ENSMUSG00000089798	1700028K03Rik	protein_coding	76421
	14.7034	0.562965	0.80516	0.699197	0.484429	0.720388	ENSMUSG00000024957	Kcnk4	protein_coding	16528
	15737.6	0.562583	0.178799	3.14645	0.00165268	0.0386214	ENSMUSG00000016487	Ppfibp1	protein_coding	67533
	58.4649	0.562053	0.644899	0.871536	0.383461	0.639856	ENSMUSG00000059742	Kcnh7	protein_coding	170738
	109.534	0.561765	0.595845	0.942804	0.345781	0.607367	ENSMUSG00000059003	Grin2a	protein_coding	14811
	6731.69	0.561558	0.364456	1.54081	0.123362	0.360089	ENSMUSG00000042354	Gnl3	protein_coding	30877
	361.122	0.561238	0.376792	1.48952	0.136351	0.380077	ENSMUSG00000033578	Tmem35a	protein_coding	67564
	1327.29	0.560998	0.251771	2.22821	0.0258665	0.163916	ENSMUSG00000038227	Hoxa9	protein_coding	15405
	4530.16	0.559592	0.22551	2.48145	0.013085	0.11401	ENSMUSG00000002870	Mcm2	protein_coding	17216
	172.757	0.559015	0.345747	1.61683	0.105914	0.33379	ENSMUSG00000045007	Tubg2	protein_coding	103768
	42.7808	0.55879	0.544721	1.02583	0.304973	0.569611	ENSMUSG00000037463	Fbxo27	protein_coding	233040
	59.1224	0.558772	0.501767	1.11361	0.265447	0.530821	ENSMUSG00000073650	Catip	protein_coding	241112
	138.653	0.558555	1.35688	0.411646	0.680599	0.845962	ENSMUSG00000024846	Cst6	protein_coding	73720
	1246.63	0.558481	0.218277	2.55859	0.0105097	0.101624	ENSMUSG00000026730	Pter	protein_coding	19212
	6179.45	0.557292	0.402962	1.38299	0.166667	0.420218	ENSMUSG00000068735	Trp53i11	protein_coding	277414
	64.048	0.556553	0.547147	1.01719	0.309063	0.572754	ENSMUSG00000052525	Spdya	protein_coding	70891
	23.8464	0.556547	0.625225	0.890155	0.373383	0.631609	ENSMUSG00000007030	Vwa7	protein_coding	27762
	26.6547	0.556192	0.477618	1.16451	0.244217	0.51123	ENSMUSG00000025069	Gsto2	protein_coding	68214
	1521.19	0.555982	0.277671	2.00231	0.0452518	0.220304	ENSMUSG00000062713	Sim2	protein_coding	20465
	49.731	0.555632	0.646825	0.859015	0.390332	0.645134	ENSMUSG00000038203	Hoxa13	protein_coding	15398
	68.0913	0.554945	0.610257	0.909363	0.363159	0.622004	ENSMUSG00000054034	Tceal5	protein_coding	331532
	2768.41	0.554647	0.347281	1.59711	0.11024	0.340588	ENSMUSG00000053801	Grwd1	protein_coding	101612
	40.3216	0.55403	0.605566	0.914896	0.360246	0.619883	ENSMUSG00000068011	Mkrn2os	protein_coding	70291
	36.8709	0.554017	0.462122	1.19885	0.230584	0.496215	ENSMUSG00000058046	4933430I17Rik	protein_coding	214106
	25.4059	0.553282	0.84113	0.657784	0.510677	0.738053	ENSMUSG00000044216	Kcnj4	protein_coding	16520
	210.26	0.553095	0.410408	1.34767	0.177764	0.433514	ENSMUSG00000038210	Hoxa11	protein_coding	15396
	289.089	0.552925	0.375122	1.47399	0.140485	0.385426	ENSMUSG00000036395	Glb1l2	protein_coding	244757
	669.931	0.551341	0.429945	1.28235	0.19972	0.460833	ENSMUSG00000017969	Ptgis	protein_coding	19223
	648.04	0.551313	0.268232	2.05536	0.0398444	0.206767	ENSMUSG00000032418	Me1	protein_coding	17436
	2634.47	0.551121	0.138882	3.96828	7.23933e-05	0.00687832	ENSMUSG00000006678	Pola1	protein_coding	18968
	90.7	0.550692	0.378789	1.45382	0.145995	0.393029	ENSMUSG00000027887	Sypl2	protein_coding	17306
	25.2974	0.550302	0.637545	0.863158	0.388051	0.642817	ENSMUSG00000042367	Gjb3	protein_coding	14620
	6.52676	0.550111	1.55829	0.353023	0.724071	NA	ENSMUSG00000063063	Ctnna2	protein_coding	12386
	546.724	0.549594	0.377111	1.45738	0.145011	0.391881	ENSMUSG00000049823	Zbtb12	protein_coding	193736
	3300.47	0.549462	0.219993	2.49763	0.0125025	0.111458	ENSMUSG00000038845	Phb	protein_coding	18673
	55.6983	0.549379	0.624627	0.879531	0.379113	0.636498	ENSMUSG00000027894	Slc6a17	protein_coding	229706
	3105.6	0.549351	0.20799	2.64123	0.00826058	0.089564	ENSMUSG00000033031	Cip2a	protein_coding	224171
	1476.95	0.549311	0.207455	2.64785	0.00810046	0.0888985	ENSMUSG00000071064	Zfp827	protein_coding	622675
	12.6824	0.549215	0.935804	0.58689	0.557277	0.770537	ENSMUSG00000032940	Rbm11	protein_coding	224344
	337.881	0.54917	0.453658	1.21054	0.226073	0.492004	ENSMUSG00000001334	Fndc5	protein_coding	384061
	4102.23	0.549037	0.521466	1.05287	0.292399	0.559019	ENSMUSG00000001228	Uhrf1	protein_coding	18140
	6153.62	0.549024	0.268387	2.04564	0.0407918	0.209277	ENSMUSG00000040797	Iqsec3	protein_coding	243621
	1361.83	0.548294	0.154673	3.54487	0.00039281	0.0164912	ENSMUSG00000022193	Psmb5	protein_coding	19173
	1926.25	0.548219	0.281417	1.94806	0.0514072	0.235207	ENSMUSG00000020692	Nle1	protein_coding	217011
	7.03967	0.548056	1.51641	0.361415	0.717789	NA	ENSMUSG00000053024	Cntn2	protein_coding	21367
	305.27	0.547167	0.23155	2.36306	0.0181247	0.135345	ENSMUSG00000042213	Zfand4	protein_coding	67492
	1924.76	0.547015	0.2776	1.97052	0.0487788	0.228499	ENSMUSG00000030677	Kif22	protein_coding	110033
	1227.19	0.54613	0.152968	3.57023	0.000356663	0.0154698	ENSMUSG00000035171	1110059E24Rik	protein_coding	66206
	1451.96	0.546039	0.201003	2.71657	0.00659621	0.0804582	ENSMUSG00000031388	Naa10	protein_coding	56292
	4137.29	0.545897	0.214908	2.54014	0.0110809	0.10455	ENSMUSG00000024304	Cdh2	protein_coding	12558
	620.21	0.545431	0.245533	2.22141	0.0263229	0.165581	ENSMUSG00000032586	Traip	protein_coding	22036
	1323.2	0.54523	0.281095	1.93966	0.0524208	0.237175	ENSMUSG00000063694	Cycs	protein_coding	13063
	1237.56	0.545044	0.295674	1.8434	0.0652711	0.263382	ENSMUSG00000042148	Cox10	protein_coding	70383
	1094.29	0.544485	0.387357	1.40564	0.159831	0.410579	ENSMUSG00000028318	Polr1e	protein_coding	64424
	1629.14	0.544218	0.241316	2.25521	0.0241203	0.157499	ENSMUSG00000027714	Exosc9	protein_coding	50911
	1513.1	0.543156	0.249872	2.17373	0.0297252	0.176868	ENSMUSG00000032215	Rsl24d1	protein_coding	225215
	1836.65	0.542805	0.201817	2.68959	0.00715407	0.0838348	ENSMUSG00000068329	Htra2	protein_coding	64704
	256.733	0.541891	0.327845	1.65289	0.0983535	0.321726	ENSMUSG00000008307	1700109H08Rik	protein_coding	77036
	35.2475	0.541797	0.515973	1.05005	0.293695	0.559808	ENSMUSG00000042708	Shcbp1l	protein_coding	71836
	1364.34	0.541377	0.208525	2.59622	0.00942555	0.0954585	ENSMUSG00000035934	Pknox2	protein_coding	208076
	286.861	0.54133	0.322455	1.67878	0.0931956	0.314033	ENSMUSG00000022485	Hoxc5	protein_coding	15424
	5576.71	0.541271	0.208245	2.5992	0.00934403	0.0954102	ENSMUSG00000027804	Ppid	protein_coding	67738
	1567.77	0.541249	0.308759	1.75298	0.0796051	0.290831	ENSMUSG00000027326	Knl1	protein_coding	76464
	24931.3	0.540788	0.278972	1.93851	0.0525615	0.237532	ENSMUSG00000025980	Hspd1	protein_coding	15510
	1587.13	0.540401	0.18646	2.89821	0.00375296	0.0596619	ENSMUSG00000034192	Lsm3	protein_coding	67678
	12026.2	0.540157	0.362874	1.48855	0.136605	0.380078	ENSMUSG00000024803	Ankrd1	protein_coding	107765
	1573.53	0.539802	0.168409	3.2053	0.00134923	0.0338552	ENSMUSG00000039081	Zfp503	protein_coding	218820
	413.957	0.53972	0.190456	2.83383	0.00459935	0.0666731	ENSMUSG00000027478	Dnmt3b	protein_coding	13436
	6.03469	0.539384	1.04941	0.513986	0.607262	NA	ENSMUSG00000063804	Lin28b	protein_coding	380669
	1675.53	0.53937	1.10022	0.490237	0.623966	0.814174	ENSMUSG00000026622	Nek2	protein_coding	18005
	27.5086	0.539083	0.954059	0.565042	0.572046	0.781246	ENSMUSG00000067929	Gm10226	protein_coding	NA
	2227.26	0.538685	0.254705	2.11494	0.0344354	0.191718	ENSMUSG00000016262	Sertad4	protein_coding	214791
	1169.65	0.538408	0.302656	1.77894	0.0752495	0.282861	ENSMUSG00000031748	Gnao1	protein_coding	14681
	1509.74	0.538255	0.238717	2.25479	0.0241467	0.15751	ENSMUSG00000037572	Wdhd1	protein_coding	218973
	1467.11	0.537728	0.226754	2.37141	0.0177202	0.133503	ENSMUSG00000020022	Ndufa12	protein_coding	66414
	2352	0.537205	0.367966	1.45993	0.144309	0.391016	ENSMUSG00000061458	Nol10	protein_coding	217431
	1258.69	0.536907	0.270945	1.98161	0.0475229	0.225988	ENSMUSG00000022009	Nufip1	protein_coding	27275
	3157.92	0.53636	0.364982	1.46955	0.141683	0.38698	ENSMUSG00000019942	Cdk1	protein_coding	12534
	942.415	0.536227	0.254634	2.10587	0.0352155	0.193988	ENSMUSG00000040034	Nup43	protein_coding	69912
	379.19	0.53598	0.525114	1.02069	0.3074	0.571558	ENSMUSG00000034773	Hrob	protein_coding	217216
	15.6196	0.535882	0.818334	0.654845	0.512568	0.739475	ENSMUSG00000042498	Radx	protein_coding	102871
	34.4196	0.535703	0.573707	0.933758	0.350429	0.611369	ENSMUSG00000072944	Nup62cl	protein_coding	279706
	75.9719	0.535508	0.899997	0.59501	0.551837	0.767417	ENSMUSG00000042671	Rgs8	protein_coding	67792
	1925.59	0.535157	0.154048	3.47396	0.000512829	0.0192311	ENSMUSG00000027752	Exosc8	protein_coding	69639
	3558.35	0.534584	0.15682	3.4089	0.000652243	0.0219164	ENSMUSG00000032330	Cox7a2	protein_coding	12866
	66.5701	0.5344	0.477075	1.12016	0.262646	0.528217	ENSMUSG00000043668	Tox3	protein_coding	244579
	20208.3	0.533214	0.245409	2.17276	0.0297987	0.176919	ENSMUSG00000040463	Mybbp1a	protein_coding	18432
	9.28556	0.533006	1.55894	0.341902	0.732425	0.875056	ENSMUSG00000075425	Gm13547	protein_coding	433416
	19.2798	0.532471	0.667323	0.797921	0.424917	0.675173	ENSMUSG00000052565	H1f3	protein_coding	14957
	556.155	0.532134	0.150286	3.5408	0.000398917	0.0166548	ENSMUSG00000037341	Slc9a7	protein_coding	236727
	1623.94	0.531484	0.306845	1.73209	0.0832567	0.296476	ENSMUSG00000001436	Slc19a1	protein_coding	20509
	6338.98	0.530901	0.222407	2.38707	0.0169833	0.130256	ENSMUSG00000025403	Shmt2	protein_coding	108037
	7.39991	0.530604	1.13644	0.4669	0.640572	NA	ENSMUSG00000068129	Cst7	protein_coding	13011
	4228.55	0.530448	0.269537	1.96799	0.0490689	0.229249	ENSMUSG00000091243	Vgll3	protein_coding	73569
	23.7418	0.530006	0.763584	0.694103	0.487618	0.722274	ENSMUSG00000034825	Nrip3	protein_coding	78593
	104.678	0.529815	0.309698	1.71075	0.087128	0.303871	ENSMUSG00000044966	Fbxo48	protein_coding	319701
	1541.13	0.529768	0.19512	2.71509	0.0066257	0.080652	ENSMUSG00000042225	Ammecr1	protein_coding	56068
	914.965	0.528931	0.303418	1.74324	0.081292	0.293798	ENSMUSG00000073775	Kti12	protein_coding	100087
	5775.91	0.528769	0.179935	2.93867	0.00329627	0.0565613	ENSMUSG00000022962	Gart	protein_coding	14450
	4045.73	0.528297	0.32384	1.63135	0.102816	0.328512	ENSMUSG00000028811	Yars	protein_coding	107271
	359.482	0.527818	0.244566	2.15818	0.0309137	0.179588	ENSMUSG00000050071	Bex1	protein_coding	19716
	55191.3	0.527613	0.277622	1.90048	0.0573708	0.247846	ENSMUSG00000015656	Hspa8	protein_coding	15481
	7.20753	0.527552	1.0343	0.510056	0.610012	NA	ENSMUSG00000062727	H2bc12	protein_coding	319184
	1679.45	0.527389	0.300201	1.75679	0.0789538	0.28989	ENSMUSG00000020836	Coro6	protein_coding	216961
	2179.65	0.527071	0.381274	1.38239	0.166851	0.420608	ENSMUSG00000030867	Plk1	protein_coding	18817
	7197.16	0.526955	0.12884	4.09001	4.31359e-05	0.0051063	ENSMUSG00000062929	Cfl2	protein_coding	12632
	1445.6	0.526817	0.174247	3.0234	0.00249954	0.0484541	ENSMUSG00000026278	Bok	protein_coding	51800
	63.6229	0.526517	0.442013	1.19118	0.233583	0.500208	ENSMUSG00000036492	Rnf39	protein_coding	386454
	8738.32	0.526489	0.258488	2.0368	0.0416703	0.211788	ENSMUSG00000024640	Psat1	protein_coding	107272
	4496.64	0.526287	0.157319	3.34535	0.000821791	0.0251981	ENSMUSG00000020739	Nup85	protein_coding	445007
	21.5216	0.525744	0.705749	0.744945	0.456305	0.700017	ENSMUSG00000038523	1700003F12Rik	protein_coding	75480
	306.642	0.525214	0.248679	2.11201	0.0346854	0.192463	ENSMUSG00000073680	Tmem88b	protein_coding	320587
	421.365	0.525171	0.338712	1.55049	0.121024	0.357209	ENSMUSG00000029591	Ung	protein_coding	22256
	289.192	0.524882	0.254136	2.06536	0.0388891	0.204357	ENSMUSG00000039246	Lyplal1	protein_coding	226791
	367.066	0.524664	0.250726	2.09258	0.0363864	0.198075	ENSMUSG00000040189	Ccdc114	protein_coding	211535
	905.459	0.524406	0.207155	2.53147	0.0113585	0.106381	ENSMUSG00000039842	Mcph1	protein_coding	244329
	1686.72	0.523945	0.23534	2.22633	0.0259922	0.164212	ENSMUSG00000029101	Rgs12	protein_coding	71729
	1565.68	0.523918	0.155725	3.36437	0.000767191	0.0241928	ENSMUSG00000027905	Ddx20	protein_coding	53975
	1883.37	0.52362	0.192249	2.72366	0.0064563	0.0796259	ENSMUSG00000013736	Trnt1	protein_coding	70047
	589.025	0.523581	0.246538	2.12374	0.033692	0.189477	ENSMUSG00000020974	Pole2	protein_coding	18974
	1226.94	0.523521	0.221435	2.36421	0.0180684	0.135204	ENSMUSG00000000916	Nsun5	protein_coding	100609
	245.082	0.523045	0.304442	1.71805	0.0857877	0.301814	ENSMUSG00000025466	Fuom	protein_coding	69064
	1058.42	0.522854	0.272516	1.91862	0.0550327	0.242904	ENSMUSG00000032400	Zwilch	protein_coding	68014
	1030.55	0.52284	0.200848	2.60316	0.00923687	0.0945787	ENSMUSG00000035455	Fignl1	protein_coding	60530
	5155.91	0.522229	0.167882	3.11069	0.00186651	0.0415989	ENSMUSG00000041859	Mcm3	protein_coding	17215
	3902.73	0.521784	0.278851	1.87119	0.0613185	0.255647	ENSMUSG00000038299	Wdr36	protein_coding	225348
	2937.27	0.521757	0.241237	2.16284	0.0305532	0.178499	ENSMUSG00000030036	Mogs	protein_coding	57377
	76.9745	0.521698	0.401556	1.29919	0.193879	0.454618	ENSMUSG00000035337	Uchl4	protein_coding	93841
	914.148	0.521387	0.235569	2.21331	0.0268764	0.167378	ENSMUSG00000021692	Dimt1	protein_coding	66254
	2572.88	0.52097	0.327333	1.59156	0.111484	0.343148	ENSMUSG00000028741	Mrto4	protein_coding	69902
	4168.32	0.520943	0.304773	1.70928	0.0873983	0.304347	ENSMUSG00000067367	Lyar	protein_coding	17089
	595.458	0.51978	0.177629	2.92621	0.00343121	0.0571551	ENSMUSG00000024666	Tmem138	protein_coding	72982
	1615.72	0.518456	0.382521	1.35537	0.175301	0.430733	ENSMUSG00000036768	Kif15	protein_coding	209737
	459.557	0.518192	0.229	2.26284	0.0236453	0.15643	ENSMUSG00000039187	Fanci	protein_coding	208836
	6108.44	0.517947	0.242301	2.13762	0.0325477	0.185463	ENSMUSG00000029036	Atad3a	protein_coding	108888
	48.1863	0.517701	0.680595	0.76066	0.44686	0.692986	ENSMUSG00000020712	Tcam1	protein_coding	75870
	2632.82	0.517467	0.280186	1.84687	0.0647661	0.26215	ENSMUSG00000020534	Shmt1	protein_coding	20425
	9.62568	0.516595	0.948826	0.544457	0.586127	0.791548	ENSMUSG00000094282	Cfap73	protein_coding	546886
	635.249	0.516494	0.251108	2.05686	0.0396994	0.206291	ENSMUSG00000026049	Tex30	protein_coding	75623
	30.7244	0.516472	0.664119	0.77768	0.436758	0.684769	ENSMUSG00000059900	Tmem40	protein_coding	94346
	7137.88	0.516466	0.331467	1.55812	0.119205	0.354157	ENSMUSG00000027405	Nop56	protein_coding	67134
	17.0322	0.516038	1.11821	0.461485	0.644451	0.826962	ENSMUSG00000043468	Adam30	protein_coding	71078
	2441.8	0.515711	0.157381	3.27684	0.00104975	0.0286787	ENSMUSG00000031584	Gsr	protein_coding	14782
	7.67203	0.515438	1.1777	0.437664	0.66163	NA	ENSMUSG00000106892	Gm42791	protein_coding	NA
	1856.42	0.515392	0.200557	2.5698	0.0101756	0.099429	ENSMUSG00000027499	Pkia	protein_coding	18767
	5.97242	0.515376	1.34956	0.381886	0.702546	NA	ENSMUSG00000066224	Arid3c	protein_coding	550619
	789.672	0.515183	0.253602	2.03147	0.0422076	0.213283	ENSMUSG00000070526	Peg12	protein_coding	27412
	246.117	0.515063	0.212523	2.42356	0.0153692	0.123695	ENSMUSG00000037375	Hhat	protein_coding	226861
	3852.94	0.515039	0.237852	2.16537	0.030359	0.178096	ENSMUSG00000020899	Pfas	protein_coding	237823
	16136.5	0.514821	0.259984	1.9802	0.0476808	0.226172	ENSMUSG00000029447	Cct6a	protein_coding	12466
	131.36	0.514398	0.42272	1.21688	0.223651	0.488593	ENSMUSG00000037846	Rtkn2	protein_coding	170799
	649.627	0.514397	0.286798	1.79359	0.0728791	0.279678	ENSMUSG00000021175	Cdca7l	protein_coding	217946
	550.102	0.514338	0.239376	2.14866	0.0316614	0.182384	ENSMUSG00000032258	Lca5	protein_coding	75782
	497.862	0.514228	0.31964	1.60877	0.107666	0.336118	ENSMUSG00000036109	Mbnl3	protein_coding	171170
	2276.6	0.513983	0.365937	1.40457	0.16015	0.411252	ENSMUSG00000025007	Aldh18a1	protein_coding	56454
	987.462	0.513646	0.373699	1.37449	0.169289	0.424149	ENSMUSG00000060950	Trmt61a	protein_coding	328162
	244.922	0.513612	0.215256	2.38605	0.0170304	0.130337	ENSMUSG00000022022	Mtrf1	protein_coding	211253
	2885.62	0.512919	0.745344	0.688164	0.491349	0.724799	ENSMUSG00000005667	Mthfd2	protein_coding	17768
	6281.18	0.512697	0.140183	3.65734	0.000254847	0.0128207	ENSMUSG00000000171	Sdhd	protein_coding	66925
	1635.39	0.512686	0.202633	2.53012	0.0114022	0.106565	ENSMUSG00000040263	Klhdc4	protein_coding	234825
	2262.6	0.512567	0.227092	2.25709	0.0240026	0.157048	ENSMUSG00000031647	Mfap3l	protein_coding	71306
	1072.48	0.51242	0.335385	1.52786	0.126548	0.364754	ENSMUSG00000039680	Mrps6	protein_coding	121022
	972.828	0.512148	0.294988	1.73617	0.0825344	0.295392	ENSMUSG00000052852	Reep1	protein_coding	52250
	4144.44	0.512087	0.237268	2.15826	0.0309074	0.179588	ENSMUSG00000037275	Gemin5	protein_coding	216766
	1355.48	0.511898	0.171695	2.98144	0.00286896	0.052315	ENSMUSG00000040312	Cchcr1	protein_coding	240084
	5317.26	0.511823	0.177291	2.88692	0.00389036	0.0608535	ENSMUSG00000021048	Mthfd1	protein_coding	108156
	8766.97	0.511689	0.199752	2.56162	0.0104186	0.101188	ENSMUSG00000028381	Ugcg	protein_coding	22234
	19.489	0.511651	0.6067	0.843334	0.399042	0.652657	ENSMUSG00000079110	Capn3	protein_coding	12335
	1967.63	0.511274	0.328557	1.55612	0.11968	0.35513	ENSMUSG00000022803	Popdc2	protein_coding	64082
	799.532	0.510847	0.135782	3.76227	0.000168379	0.0105728	ENSMUSG00000038500	Prr3	protein_coding	75210
	781.213	0.510628	0.240644	2.12193	0.0338439	0.189889	ENSMUSG00000022945	Chaf1b	protein_coding	110749
	8.32693	0.510524	1.19286	0.427984	0.668663	0.839778	ENSMUSG00000024459	H2-M5	protein_coding	240095
	427.868	0.510368	0.200456	2.54603	0.0108956	0.103736	ENSMUSG00000026659	Dusp12	protein_coding	80915
	65857.3	0.51017	0.268684	1.89877	0.0575945	0.248589	ENSMUSG00000026234	Ncl	protein_coding	17975
	930.765	0.509943	0.200726	2.54049	0.0110697	0.10455	ENSMUSG00000036863	Syde2	protein_coding	214804
	1575.5	0.50994	0.252966	2.01584	0.0438162	0.216348	ENSMUSG00000015133	Lrrk1	protein_coding	233328
	17253	0.508738	0.419447	1.21288	0.225176	0.490787	ENSMUSG00000020075	Ddx21	protein_coding	56200
	1042.86	0.508323	0.206204	2.46515	0.0136957	0.116536	ENSMUSG00000025815	Dhtkd1	protein_coding	209692
	9.14042	0.507919	0.948948	0.535244	0.592481	0.795621	ENSMUSG00000074037	Mc1r	protein_coding	17199
	8454.9	0.50769	0.236588	2.14589	0.0318821	0.183268	ENSMUSG00000002718	Cse1l	protein_coding	110750
	2333.31	0.507044	0.280745	1.80607	0.0709073	0.275294	ENSMUSG00000003779	Kif20a	protein_coding	19348
	1824	0.506897	0.540472	0.937877	0.348308	0.609485	ENSMUSG00000017716	Birc5	protein_coding	11799
	17103.5	0.506703	0.304667	1.66314	0.0962852	0.318288	ENSMUSG00000001416	Cct3	protein_coding	12462
	1754.38	0.506359	0.240681	2.10386	0.0353905	0.19456	ENSMUSG00000047832	Cdca4	protein_coding	71963
	37.9197	0.506086	0.633029	0.799467	0.42402	0.674279	ENSMUSG00000053461	Hhipl2	protein_coding	78772
	526.776	0.505823	0.210153	2.40693	0.0160873	0.126819	ENSMUSG00000006378	Gcat	protein_coding	26912
	1794.34	0.505803	0.194112	2.60573	0.00916782	0.0941746	ENSMUSG00000057278	Snrpg	protein_coding	68011
	11.5008	0.505667	1.07845	0.468885	0.639152	0.82378	ENSMUSG00000026175	Vil1	protein_coding	22349
	1828.43	0.505271	0.163959	3.0817	0.00205825	0.0433543	ENSMUSG00000039231	Suv39h1	protein_coding	20937
	10.0995	0.505219	1.647	0.30675	0.759033	0.889842	ENSMUSG00000026818	Cel	protein_coding	12613
	5180.91	0.505002	0.160417	3.14806	0.00164358	0.0385962	ENSMUSG00000001415	Smg5	protein_coding	229512
	2950.03	0.504914	0.193956	2.60324	0.00923462	0.0945787	ENSMUSG00000022791	Tnk2	protein_coding	51789
	3157.95	0.504795	0.232293	2.17309	0.0297734	0.176877	ENSMUSG00000016257	Prelid3b	protein_coding	66390
	419.993	0.504646	0.302106	1.67042	0.0948356	0.31618	ENSMUSG00000040749	Siah1b	protein_coding	20438
	13208.1	0.504411	0.235874	2.13848	0.0324781	0.185395	ENSMUSG00000025364	Pa2g4	protein_coding	18813
	10173.6	0.50441	0.339526	1.48563	0.137377	0.380952	ENSMUSG00000026020	Nop58	protein_coding	55989
	4289.15	0.50428	0.353056	1.42833	0.153198	0.403663	ENSMUSG00000026558	Uck2	protein_coding	80914
	6705.58	0.504225	0.338869	1.48796	0.136761	0.380078	ENSMUSG00000041057	Wdr43	protein_coding	72515
	1846.64	0.503814	0.433268	1.16282	0.244901	0.511835	ENSMUSG00000002068	Ccne1	protein_coding	12447
	2014.87	0.503632	0.899262	0.56005	0.575445	0.783573	ENSMUSG00000027379	Bub1	protein_coding	12235
	8226.02	0.5032	0.368987	1.36373	0.172652	0.427985	ENSMUSG00000015176	Nolc1	protein_coding	70769
	420.453	0.503195	0.190097	2.64704	0.00811999	0.0889749	ENSMUSG00000101892	9130401M01Rik	protein_coding	75758
	543.877	0.502989	0.254189	1.9788	0.0478387	0.226242	ENSMUSG00000038046	Mrm3	protein_coding	67390
	80.3158	0.502507	0.321982	1.56067	0.118602	0.352947	ENSMUSG00000017718	Afmid	protein_coding	71562
	962.159	0.502381	0.457859	1.09724	0.272537	0.537666	ENSMUSG00000017499	Cdc6	protein_coding	23834
	705.244	0.502295	0.189162	2.65536	0.00792226	0.0878751	ENSMUSG00000033157	Abhd10	protein_coding	213012
	1208.5	0.502211	0.215766	2.32757	0.0199347	0.142142	ENSMUSG00000027323	Rad51	protein_coding	19361
	366.466	0.502197	0.30463	1.64855	0.0992401	0.323089	ENSMUSG00000047757	Fancb	protein_coding	237211
	581.913	0.501758	0.222237	2.25776	0.0239605	0.156933	ENSMUSG00000039985	Sinhcaf	protein_coding	56306
	8.71458	0.501697	1.1923	0.42078	0.673915	0.842388	ENSMUSG00000070291	Ddx43	protein_coding	100048658
	888.845	0.501582	0.171354	2.92717	0.00342063	0.0570448	ENSMUSG00000020181	Nav3	protein_coding	260315
	550.561	0.501405	0.408656	1.22696	0.219837	0.483976	ENSMUSG00000024791	Cdca5	protein_coding	67849
	4329.32	0.501345	0.144999	3.45757	0.00054508	0.0197617	ENSMUSG00000002059	Rab34	protein_coding	19376
	600.992	0.501044	0.179282	2.79472	0.0051945	0.0716734	ENSMUSG00000015016	Acsf3	protein_coding	257633
	6.71967	0.501035	1.38607	0.361478	0.717742	NA	ENSMUSG00000070563	Spaca4	protein_coding	69363
	974.844	0.500645	0.312761	1.60073	0.109437	0.339306	ENSMUSG00000020042	Btbd11	protein_coding	74007
	1506.85	0.500388	0.241124	2.07523	0.0379648	0.202033	ENSMUSG00000028023	Pitx2	protein_coding	18741
	10974.8	0.500327	0.193121	2.59074	0.009577	0.0963169	ENSMUSG00000015749	Anp32e	protein_coding	66471
	1320.88	0.500314	0.179611	2.78554	0.00534382	0.071992	ENSMUSG00000057388	Mrpl18	protein_coding	67681
	900.571	0.500142	0.126701	3.94741	7.90015e-05	0.00731372	ENSMUSG00000024805	Pcgf5	protein_coding	76073
	711.27	0.500081	0.983775	0.508329	0.611223	0.806651	ENSMUSG00000020808	Pimreg	protein_coding	109212
	1259.24	0.499402	0.245023	2.03819	0.0415312	0.211562	ENSMUSG00000026447	Pik3c2b	protein_coding	240752
	4474.56	0.499297	0.129547	3.85418	0.000116118	0.00859986	ENSMUSG00000024844	Banf1	protein_coding	23825
	220.024	0.498671	0.269453	1.85068	0.0642163	0.261169	ENSMUSG00000031861	Lpar2	protein_coding	53978
	76.1524	0.498451	0.456903	1.09093	0.275303	0.540976	ENSMUSG00000029130	Rnf32	protein_coding	56874
	26.0097	0.498419	0.448772	1.11063	0.266728	0.532571	ENSMUSG00000039963	Ccdc40	protein_coding	207607
	25027.4	0.498278	0.309432	1.6103	0.107332	0.335597	ENSMUSG00000021270	Hsp90aa1	protein_coding	15519
	3536.81	0.497861	0.294986	1.68774	0.0914605	0.311453	ENSMUSG00000037892	Pcdh18	protein_coding	73173
	954.169	0.497647	0.325115	1.53068	0.125849	0.364172	ENSMUSG00000054321	Taf4b	protein_coding	72504
	2218.81	0.497459	0.789254	0.630291	0.528504	0.750729	ENSMUSG00000002055	Spag5	protein_coding	54141
	2924.81	0.497429	0.233576	2.12962	0.0332029	0.187734	ENSMUSG00000056394	Lig1	protein_coding	16881
	1649.58	0.496985	0.251038	1.97972	0.047735	0.226172	ENSMUSG00000034648	Lrrn1	protein_coding	16979
	2170.55	0.495957	0.134234	3.6947	0.000220142	0.0119522	ENSMUSG00000030505	Prmt3	protein_coding	71974
	9.58813	0.495947	1.13634	0.436443	0.662516	0.836374	ENSMUSG00000024402	Lta	protein_coding	16992
	2030.84	0.495944	0.230633	2.15036	0.0315268	0.181833	ENSMUSG00000014773	Dll1	protein_coding	13388
	7324.22	0.49523	0.184801	2.6798	0.00736672	0.0852479	ENSMUSG00000038759	Nup205	protein_coding	70699
	442.2	0.495191	0.216516	2.28709	0.0221908	0.151822	ENSMUSG00000029551	Psmg3	protein_coding	66506
	464.379	0.494964	0.29781	1.66201	0.0965106	0.318803	ENSMUSG00000025665	Rps6ka6	protein_coding	67071
	2665.07	0.494885	0.193722	2.55462	0.0106305	0.102214	ENSMUSG00000003923	Tfam	protein_coding	21780
	777.955	0.494846	0.210939	2.34592	0.0189802	0.139143	ENSMUSG00000022070	Bora	protein_coding	77744
	30.1351	0.494781	0.867711	0.570214	0.568532	0.77886	ENSMUSG00000022454	Nell2	protein_coding	54003
	2745.36	0.494779	0.287732	1.71958	0.0855089	0.301144	ENSMUSG00000001305	Rrp15	protein_coding	67223
	676.572	0.493879	0.5587	0.883979	0.376708	0.634007	ENSMUSG00000020524	Gria1	protein_coding	14799
	9.99968	0.493342	1.09108	0.45216	0.651154	0.830545	ENSMUSG00000038026	Kcnj9	protein_coding	16524
	3460.92	0.493057	0.174036	2.83308	0.0046102	0.0666731	ENSMUSG00000006705	Pknox1	protein_coding	18771
	5967.82	0.492862	0.251917	1.95645	0.0504122	0.232456	ENSMUSG00000073676	Hspe1	protein_coding	15528
	2471.57	0.492829	0.225668	2.18386	0.0289722	0.174558	ENSMUSG00000031697	Orc6	protein_coding	56452
	5081.4	0.492784	0.164017	3.00448	0.00266038	0.0499883	ENSMUSG00000022673	Mcm4	protein_coding	17217
	6075.48	0.492156	0.175117	2.81044	0.00494733	0.0695307	ENSMUSG00000031543	Ank1	protein_coding	11733
	924.725	0.492135	0.15487	3.17773	0.00148431	0.0363328	ENSMUSG00000001524	Gtf2h4	protein_coding	14885
	2240.2	0.491584	0.29802	1.6495	0.0990448	0.322599	ENSMUSG00000039640	Mrpl12	protein_coding	56282
	5100.28	0.491525	0.181415	2.70939	0.0067407	0.0811644	ENSMUSG00000005481	Ddx39	protein_coding	68278
	2638.66	0.491431	0.177848	2.7632	0.00572368	0.0748667	ENSMUSG00000003438	Timm50	protein_coding	66525
	23.5181	0.491308	0.67964	0.722894	0.469745	0.709369	ENSMUSG00000036091	Hyal3	protein_coding	109685
	10561.5	0.490943	0.225914	2.17314	0.0297699	0.176877	ENSMUSG00000027107	Chrna1	protein_coding	11435
	885.879	0.490883	0.20817	2.35809	0.0183691	0.136323	ENSMUSG00000063253	Scoc	protein_coding	56367
	1050.09	0.490665	0.198227	2.47527	0.0133137	0.115311	ENSMUSG00000029636	Wasf3	protein_coding	245880
	992.665	0.490349	0.175765	2.78981	0.00527396	0.0718552	ENSMUSG00000035397	Klf16	protein_coding	118445
	1578.54	0.490051	0.236042	2.07612	0.0378833	0.20185	ENSMUSG00000025962	Fastkd2	protein_coding	75619
	637.355	0.489777	0.436766	1.12137	0.262131	0.527984	ENSMUSG00000022034	Esco2	protein_coding	71988
	2320.57	0.489534	0.21907	2.2346	0.0254435	0.162387	ENSMUSG00000030888	Rrp8	protein_coding	101867
	8600.33	0.489514	0.269195	1.81843	0.0689977	0.270632	ENSMUSG00000005846	Rsl1d1	protein_coding	66409
	23.3147	0.489301	0.658703	0.742826	0.457587	0.701006	ENSMUSG00000027794	Sohlh2	protein_coding	74434
	9.25299	0.488706	0.835204	0.585133	0.558458	0.771486	ENSMUSG00000074863	Platr25	protein_coding	NA
	1745	0.487013	0.313015	1.55588	0.119737	0.355155	ENSMUSG00000028873	Cdca8	protein_coding	52276
	387.54	0.486887	0.257754	1.88896	0.0588969	0.251552	ENSMUSG00000026039	Sgo2a	protein_coding	68549
	5731.46	0.486847	0.142848	3.40815	0.000654061	0.0219164	ENSMUSG00000062867	Impdh2	protein_coding	23918
	489.245	0.486572	0.252907	1.92392	0.0543651	0.241582	ENSMUSG00000027654	Fam83d	protein_coding	71878
	4325.08	0.486356	0.37854	1.28482	0.198855	0.459757	ENSMUSG00000028633	Ctps	protein_coding	51797
	2930.37	0.486275	0.328088	1.48215	0.138301	0.382107	ENSMUSG00000026377	Nifk	protein_coding	67949
	2141.29	0.485809	0.935867	0.5191	NA	NA	ENSMUSG00000041431	Ccnb1	protein_coding	268697
	444.32	0.485495	0.488782	0.993275	0.320576	0.583247	ENSMUSG00000022382	Wnt7b	protein_coding	22422
	12.7309	0.485471	0.700457	0.693077	0.488261	0.722487	ENSMUSG00000063820	Arl9	protein_coding	384185
	19.6937	0.485404	0.585893	0.828485	0.407396	0.660312	ENSMUSG00000013091	Tmem190	protein_coding	78052
	163.603	0.48535	0.329023	1.47512	0.140179	0.385026	ENSMUSG00000031629	Cenpu	protein_coding	71876
	330.938	0.485136	0.29509	1.64402	0.100171	0.324439	ENSMUSG00000030752	Kdm8	protein_coding	77035
	194.347	0.485027	0.231961	2.09099	0.0365292	0.198329	ENSMUSG00000005968	Tuft1	protein_coding	22156
	3257.28	0.484888	0.237113	2.04496	0.0408584	0.209544	ENSMUSG00000031432	Prps1	protein_coding	19139
	2964.78	0.484572	0.330597	1.46575	0.142716	0.38823	ENSMUSG00000041506	Rrp9	protein_coding	27966
	6277.66	0.48442	0.1429	3.38992	0.000699125	0.0228434	ENSMUSG00000052833	Sae1	protein_coding	56459
	1708.64	0.484145	0.204281	2.36999	0.0177884	0.133813	ENSMUSG00000024078	Ttc27	protein_coding	74196
	4190.44	0.484009	0.227544	2.1271	0.0334121	0.188271	ENSMUSG00000039682	Lap3	protein_coding	66988
	837.69	0.483904	0.255751	1.89209	0.0584794	0.250834	ENSMUSG00000031262	Cenpi	protein_coding	102920
	1269.41	0.483806	0.206725	2.34034	0.0192663	0.139693	ENSMUSG00000027285	Haus2	protein_coding	66296
	32.6911	0.483789	0.595634	0.812225	0.416662	0.668456	ENSMUSG00000049741	Rxfp4	protein_coding	242093
	443.34	0.48376	0.403406	1.19919	0.230455	0.496179	ENSMUSG00000045273	Cenph	protein_coding	26886
	11727.7	0.483653	0.24228	1.99625	0.0459064	0.222178	ENSMUSG00000018583	G3bp1	protein_coding	27041
	1384.42	0.483595	0.359046	1.34689	0.178016	0.433762	ENSMUSG00000060961	Slc4a4	protein_coding	54403
	2611.55	0.483443	0.207195	2.33327	0.0196337	0.141	ENSMUSG00000024037	Wdr4	protein_coding	57773
	2936.71	0.483379	0.231097	2.09167	0.0364682	0.198259	ENSMUSG00000019814	Ltv1	protein_coding	353258
	9578.52	0.483123	0.196389	2.46003	0.0138926	0.117291	ENSMUSG00000009376	Met	protein_coding	17295
	2237.56	0.482818	0.176113	2.74152	0.00611558	0.0776792	ENSMUSG00000031928	Mre11a	protein_coding	17535
	3951.96	0.482753	0.153588	3.14318	0.00167125	0.0388667	ENSMUSG00000004268	Emg1	protein_coding	14791
	2447.79	0.482732	0.210412	2.29422	0.021778	0.1502	ENSMUSG00000000561	Wdr77	protein_coding	70465
	1333.76	0.482694	0.217293	2.22139	0.0263242	0.165581	ENSMUSG00000034023	Fancd2	protein_coding	211651
	9266.59	0.482116	0.245164	1.96651	0.0492402	0.229565	ENSMUSG00000018446	C1qbp	protein_coding	12261
	3837.47	0.482013	0.214412	2.24807	0.0245714	0.159416	ENSMUSG00000023015	Racgap1	protein_coding	26934
	23.8259	0.48174	1.47131	0.327423	0.743348	0.881109	ENSMUSG00000025726	Slc28a1	protein_coding	434203
	3259.37	0.48174	0.159469	3.0209	0.00252028	0.0484881	ENSMUSG00000027201	Myef2	protein_coding	17876
	16237.9	0.481426	0.286285	1.68163	0.0926402	0.312908	ENSMUSG00000030662	Ipo5	protein_coding	70572
	12222.8	0.481411	0.817528	0.588862	0.555954	0.769976	ENSMUSG00000020914	Top2a	protein_coding	21973
	6978.95	0.481382	0.197171	2.44145	0.0146284	0.120241	ENSMUSG00000026192	Atic	protein_coding	108147
	32.8337	0.48134	0.470273	1.02353	0.306056	0.570272	ENSMUSG00000027364	Usp50	protein_coding	75083
	122.259	0.481258	0.271375	1.77341	0.0761609	0.284657	ENSMUSG00000070287	Slc35g2	protein_coding	245020
	652.162	0.481235	0.19306	2.49267	0.0126787	0.112059	ENSMUSG00000026723	Trdmt1	protein_coding	13434
	1613.09	0.480453	0.218748	2.19638	0.028065	0.17138	ENSMUSG00000032477	Cdc25a	protein_coding	12530
	4885.13	0.480437	0.206416	2.32753	0.0199373	0.142142	ENSMUSG00000062184	Hs6st2	protein_coding	50786
	2977.78	0.480303	0.246337	1.94978	0.0512029	0.234604	ENSMUSG00000008373	Prpf31	protein_coding	68988
	3973.9	0.479603	0.223533	2.14556	0.0319083	0.183268	ENSMUSG00000022360	Atad2	protein_coding	70472
	698.407	0.479425	0.179056	2.67751	0.00741716	0.0852479	ENSMUSG00000023262	Acy1	protein_coding	109652
	795.416	0.478832	0.19204	2.4934	0.0126527	0.112006	ENSMUSG00000079478	Znrd2	protein_coding	56390
	10.8197	0.478633	1.36468	0.35073	0.725791	0.871384	ENSMUSG00000040495	Chrm4	protein_coding	12672
	1228.54	0.478624	0.241268	1.98379	0.0472797	0.225574	ENSMUSG00000020988	L2hgdh	protein_coding	217666
	1425.07	0.478471	0.234921	2.03673	0.0416771	0.211788	ENSMUSG00000061979	Rcc1l	protein_coding	94254
	9633.93	0.478255	0.228925	2.08914	0.0366955	0.198635	ENSMUSG00000063273	Naa15	protein_coding	74838
	4919.9	0.477603	0.353787	1.34997	0.177024	0.432745	ENSMUSG00000055723	Rras2	protein_coding	66922
	12.9181	0.477409	0.752826	0.634156	0.525979	0.748673	ENSMUSG00000050640	Tmem150c	protein_coding	231503
	21367.9	0.477395	0.248445	1.92153	0.0546645	0.242268	ENSMUSG00000038119	Cdon	protein_coding	57810
	3730.93	0.47718	0.47686	1.00067	0.316986	0.580659	ENSMUSG00000035049	Rrp12	protein_coding	107094
	6.35345	0.476224	1.20258	0.396001	0.692104	NA	ENSMUSG00000032556	Bfsp2	protein_coding	107993
	1285.38	0.476169	0.15029	3.16834	0.00153314	0.0369643	ENSMUSG00000022369	Mtbp	protein_coding	105837
	2378.98	0.476068	0.239812	1.98517	0.0471258	0.225063	ENSMUSG00000024843	Chka	protein_coding	12660
	2459.15	0.475903	0.289897	1.64163	0.100667	0.325171	ENSMUSG00000021952	Xpo4	protein_coding	57258
	233.719	0.475701	0.206858	2.29965	0.0214682	0.149127	ENSMUSG00000096910	Zfp955b	protein_coding	100043468
	9519.95	0.47569	0.135687	3.5058	0.000455239	0.0180125	ENSMUSG00000006728	Cdk4	protein_coding	12567
	93.5526	0.475543	0.428656	1.10938	0.267265	0.533142	ENSMUSG00000031737	Irx5	protein_coding	54352
	825.003	0.475484	0.29927	1.58881	0.112103	0.343591	ENSMUSG00000030188	Magohb	protein_coding	66441
	684.759	0.475355	0.310423	1.53132	0.125691	0.363929	ENSMUSG00000028702	Rad54l	protein_coding	19366
	1186.16	0.475285	0.229048	2.07504	0.0379827	0.202033	ENSMUSG00000015217	Hmgb3	protein_coding	15354
	389.65	0.475105	0.14772	3.21625	0.00129879	0.0332574	ENSMUSG00000050891	Tatdn1	protein_coding	69694
	2803.84	0.474974	0.160541	2.95858	0.00309055	0.0549	ENSMUSG00000028614	Ndc1	protein_coding	72787
	55.1452	0.474844	0.560337	0.847425	0.396758	0.651135	ENSMUSG00000048988	Elfn1	protein_coding	243312
	25759.8	0.474808	0.202299	2.34706	0.0189222	0.138929	ENSMUSG00000059796	Eif4a1	protein_coding	13681
	30639.8	0.474796	0.264987	1.79177	0.0731698	0.280102	ENSMUSG00000028195	Ccn1	protein_coding	16007
	1334.4	0.474128	0.281081	1.6868	0.0916416	0.311849	ENSMUSG00000021131	Erh	protein_coding	13877
	1117.84	0.474097	0.217358	2.18118	0.0291698	0.174966	ENSMUSG00000037531	Mrpl47	protein_coding	74600
	2504.9	0.473968	0.292681	1.6194	0.105362	0.33291	ENSMUSG00000041773	Enc1	protein_coding	13803
	1779.47	0.473963	0.198391	2.38904	0.0168926	0.129815	ENSMUSG00000006585	Cdt1	protein_coding	67177
	5965.79	0.473877	0.142849	3.31732	0.00090887	0.026517	ENSMUSG00000033436	Armcx2	protein_coding	67416
	20988.4	0.473796	0.210913	2.24641	0.0246779	0.159676	ENSMUSG00000063524	Eno1	protein_coding	13806
	9764.83	0.473705	0.334485	1.41622	0.15671	0.407126	ENSMUSG00000014599	Csf1	protein_coding	12977
	88.1787	0.473578	0.34555	1.3705	0.17053	0.425426	ENSMUSG00000035923	Myf6	protein_coding	17878
	1139.55	0.473475	0.234832	2.01623	0.0437764	0.216348	ENSMUSG00000034875	Nudt19	protein_coding	110959
	2599.57	0.473428	0.238961	1.98119	0.04757	0.226063	ENSMUSG00000001674	Ddx18	protein_coding	66942
	2355.29	0.473295	0.162239	2.91727	0.00353108	0.0578565	ENSMUSG00000027374	Mrps5	protein_coding	77721
	2219.69	0.473229	0.111112	4.25901	2.05331e-05	0.00380179	ENSMUSG00000024601	Isoc1	protein_coding	66307
	163.84	0.472845	0.529325	0.893298	0.371698	0.630276	ENSMUSG00000007122	Casq1	protein_coding	12372
	566.925	0.472366	0.200659	2.35408	0.0185688	0.13726	ENSMUSG00000031756	Cenpn	protein_coding	72155
	8921.95	0.472108	0.129015	3.65934	0.000252868	0.0128138	ENSMUSG00000028452	Vcp	protein_coding	269523
	9068.16	0.472089	0.190343	2.4802	0.0131308	0.114238	ENSMUSG00000030978	Rrm1	protein_coding	20133
	1111.08	0.471822	0.188507	2.50294	0.0123166	0.110425	ENSMUSG00000042210	Abhd14a	protein_coding	68644
	130.793	0.471515	0.338431	1.39324	0.163547	0.415577	ENSMUSG00000043155	Hpdl	protein_coding	242642
	2677.43	0.47147	0.184784	2.55146	0.0107272	0.102938	ENSMUSG00000028480	Glipr2	protein_coding	384009
	6877.91	0.47142	0.159624	2.95331	0.00314391	0.0555065	ENSMUSG00000026434	Nucks1	protein_coding	98415
	590.746	0.470915	0.238002	1.97862	0.0478589	0.226245	ENSMUSG00000079508	Apoo	protein_coding	68316
	88.6849	0.470901	0.652562	0.721618	0.47053	0.709792	ENSMUSG00000025172	Ankrd2	protein_coding	56642
	1578.47	0.47031	0.272532	1.72571	0.0844	0.298878	ENSMUSG00000034203	Chchd4	protein_coding	72170
	830.148	0.470175	0.235277	1.99838	0.045675	0.221441	ENSMUSG00000031671	Setd6	protein_coding	66083
	2283.57	0.469596	0.260551	1.80232	0.0714949	0.27665	ENSMUSG00000028937	Acot7	protein_coding	70025
	4254.09	0.46952	0.130377	3.60124	0.000316702	0.0143438	ENSMUSG00000069049	Eif2s3y	protein_coding	26908
	5713.14	0.469518	0.30027	1.56365	0.117899	0.351942	ENSMUSG00000038279	Nop2	protein_coding	110109
	9955.89	0.469422	0.407356	1.15237	0.249171	0.516126	ENSMUSG00000020649	Rrm2	protein_coding	20135
	291.214	0.469419	0.168117	2.79221	0.0052349	0.0717847	ENSMUSG00000003824	Syce2	protein_coding	71846
	686.545	0.468984	0.322107	1.45599	0.145397	0.392127	ENSMUSG00000047649	Cd3eap	protein_coding	70333
	2640.74	0.468935	0.161765	2.89887	0.00374514	0.0596332	ENSMUSG00000021470	Ercc6l2	protein_coding	76251
	1779.49	0.468709	0.2039	2.29872	0.0215208	0.149295	ENSMUSG00000029910	Mad2l1	protein_coding	56150
	569.98	0.468564	0.251543	1.86276	0.062496	0.258319	ENSMUSG00000025577	Cbx2	protein_coding	12416
	5474.07	0.46853	0.284657	1.64595	0.0997746	0.32359	ENSMUSG00000002984	Tomm40	protein_coding	53333
	2787.11	0.468433	0.420404	1.11424	0.265174	0.53067	ENSMUSG00000027699	Ect2	protein_coding	13605
	2519.87	0.468366	0.185877	2.51977	0.0117432	0.107677	ENSMUSG00000035754	Wdr18	protein_coding	216156
	64.0935	0.467979	0.411025	1.13857	0.254884	0.522133	ENSMUSG00000074646	6430550D23Rik	protein_coding	320095
	3655.55	0.467974	0.335122	1.39643	0.162586	0.414397	ENSMUSG00000020089	Ppa1	protein_coding	67895
	402.981	0.46788	0.273863	1.70845	0.0875532	0.304465	ENSMUSG00000035365	Parpbp	protein_coding	75317
	913.06	0.467809	0.280465	1.66798	0.0953206	0.317121	ENSMUSG00000023243	Kcnk5	protein_coding	16529
	4012.99	0.467754	0.415033	1.12703	0.25973	0.526385	ENSMUSG00000031519	Asb5	protein_coding	76294
	2969.5	0.467665	0.240297	1.9462	0.051631	0.235818	ENSMUSG00000030942	Thumpd1	protein_coding	233802
	1444.08	0.467478	0.294041	1.58984	0.111871	0.343388	ENSMUSG00000014907	Naf1	protein_coding	234344
	11452.2	0.467475	0.152041	3.07466	0.00210743	0.0438598	ENSMUSG00000019961	Tmpo	protein_coding	21917
	1994.8	0.467409	0.253324	1.8451	0.0650225	0.262957	ENSMUSG00000031976	Urb2	protein_coding	382038
	14648.8	0.46722	0.226738	2.06062	0.0393395	0.205466	ENSMUSG00000022698	Naa50	protein_coding	72117
	198.693	0.467215	0.255515	1.82852	0.0674712	0.267111	ENSMUSG00000028331	Trmo	protein_coding	74753
	15622	0.467177	0.159912	2.92147	0.00348387	0.0576334	ENSMUSG00000007739	Cct4	protein_coding	12464
	488.67	0.465961	0.274895	1.69505	0.0900653	0.308594	ENSMUSG00000090266	Mettl23	protein_coding	74319
	2383.77	0.465867	0.201798	2.30858	0.020967	0.146708	ENSMUSG00000048039	Isg20l2	protein_coding	229504
	8367.05	0.465828	0.333358	1.39738	0.162299	0.413755	ENSMUSG00000020706	Ftsj3	protein_coding	56095
	6984.07	0.465547	0.244464	1.90435	0.0568641	0.246963	ENSMUSG00000015961	Adss	protein_coding	11566
	192.69	0.465277	0.30657	1.51769	0.129094	0.368554	ENSMUSG00000022422	Dscc1	protein_coding	72107
	1351	0.465037	0.455089	1.02186	0.306848	0.571142	ENSMUSG00000027496	Aurka	protein_coding	20878
	805.597	0.464938	0.177489	2.61953	0.00880499	0.0920794	ENSMUSG00000037772	Mrpl23	protein_coding	19935
	4338.85	0.464815	0.42135	1.10316	0.269959	0.535423	ENSMUSG00000027715	Ccna2	protein_coding	12428
	683.517	0.464683	0.173018	2.68575	0.00723669	0.0842841	ENSMUSG00000059355	Wdr83os	protein_coding	414077
	747.997	0.464649	0.403238	1.15229	0.2492	0.516126	ENSMUSG00000047221	Fam185a	protein_coding	330050
	12400.3	0.464641	0.155924	2.97993	0.00288318	0.0524418	ENSMUSG00000030357	Fkbp4	protein_coding	14228
	19863.9	0.464558	0.158634	2.92848	0.00340619	0.0570448	ENSMUSG00000046434	Hnrnpa1	protein_coding	15382
	410.842	0.464179	0.254299	1.82533	0.0679512	0.268275	ENSMUSG00000024273	2700062C07Rik	protein_coding	68046
	4634.92	0.464045	0.210036	2.20936	0.0271499	0.168211	ENSMUSG00000027613	Eif6	protein_coding	16418
	4168.23	0.463983	0.228296	2.03237	0.0421158	0.213109	ENSMUSG00000028631	Kcnq4	protein_coding	60613
	1936.84	0.463947	0.17198	2.69768	0.0069824	0.0828381	ENSMUSG00000078427	Sarnp	protein_coding	66118
	4901.61	0.463924	0.216936	2.13853	0.032474	0.185395	ENSMUSG00000005410	Mcm5	protein_coding	17218
	7120.55	0.463887	0.291774	1.58989	0.11186	0.343388	ENSMUSG00000074656	Eif2s2	protein_coding	67204
	2814.69	0.463595	0.280587	1.65223	0.0984873	0.321931	ENSMUSG00000022704	Qtrt2	protein_coding	106248
	6556.67	0.463576	0.18118	2.55865	0.010508	0.101624	ENSMUSG00000029147	Ppm1g	protein_coding	14208
	787.356	0.463533	0.17582	2.6364	0.00837903	0.0901713	ENSMUSG00000035266	Helq	protein_coding	191578
	1677.03	0.463482	0.195004	2.37678	0.0174643	0.132399	ENSMUSG00000022194	Pabpn1	protein_coding	54196
	2219.27	0.463445	0.150096	3.08766	0.0020174	0.0432827	ENSMUSG00000049641	Vgll2	protein_coding	215031
	2838.13	0.463351	0.291179	1.59129	0.111544	0.343206	ENSMUSG00000031578	Mak16	protein_coding	67920
	2555.43	0.462941	0.191285	2.42017	0.0155134	0.124262	ENSMUSG00000029177	Cenpa	protein_coding	12615
	2013.17	0.462924	0.198382	2.3335	0.0196221	0.141	ENSMUSG00000025198	Erlin1	protein_coding	226144
	961.784	0.462837	0.203617	2.27307	0.0230218	0.154549	ENSMUSG00000034259	Exosc4	protein_coding	109075
	663.114	0.462662	0.22569	2.04999	0.0403654	0.208074	ENSMUSG00000060121	Gemin2	protein_coding	66603
	173.327	0.462573	0.320891	1.44152	0.149437	0.397347	ENSMUSG00000050538	B230217C12Rik	protein_coding	NA
	4961.47	0.462179	0.172583	2.678	0.00740633	0.0852479	ENSMUSG00000040354	2001-03-01	protein_coding	216443
	827.273	0.461828	0.284372	1.62403	0.104369	0.330782	ENSMUSG00000022306	Zfpm2	protein_coding	22762
	7906.21	0.461183	0.776706	0.593768	0.552668	0.768129	ENSMUSG00000036777	Anln	protein_coding	68743
	6226.78	0.461172	0.37139	1.24174	0.214331	0.477607	ENSMUSG00000053398	Phgdh	protein_coding	236539
	1128.54	0.461128	0.190748	2.41748	0.0156285	0.124852	ENSMUSG00000035842	Ddx11	protein_coding	320209
	614.275	0.460972	0.242074	1.90426	0.0568758	0.246963	ENSMUSG00000019792	Trmt11	protein_coding	73681
	239.955	0.46094	0.384462	1.19892	0.230557	0.496215	ENSMUSG00000006720	Zfp184	protein_coding	193452
	1518.84	0.46093	0.18724	2.4617	0.013828	0.116991	ENSMUSG00000006732	Mettl1	protein_coding	17299
	1368.23	0.460856	0.279316	1.64994	0.0989542	0.322475	ENSMUSG00000038214	Bend3	protein_coding	331623
	2452.95	0.460759	0.22758	2.0246	0.0429084	0.214745	ENSMUSG00000031781	Ciapin1	protein_coding	109006
	35780.8	0.460738	0.248739	1.8523	0.0639834	0.260897	ENSMUSG00000024359	Hspa9	protein_coding	15526
	6435.95	0.460567	0.189428	2.43136	0.0150421	0.121976	ENSMUSG00000000168	Dlat	protein_coding	235339
	1607.49	0.460545	0.299046	1.54005	0.123549	0.360464	ENSMUSG00000001707	Eef1e1	protein_coding	66143
	62.288	0.460231	0.788645	0.583572	0.559508	0.772137	ENSMUSG00000025175	Fn3k	protein_coding	63828
	5121.77	0.459931	0.134113	3.42942	0.000604878	0.021049	ENSMUSG00000032252	Glce	protein_coding	93683
	10807.8	0.459171	0.133466	3.44037	0.000580913	0.0207067	ENSMUSG00000033047	Eif3l	protein_coding	223691
	73.439	0.45891	0.426869	1.07506	0.282348	0.548793	ENSMUSG00000039496	Cdnf	protein_coding	227526
	21.2582	0.458861	0.726526	0.631582	0.52766	0.749899	ENSMUSG00000030518	Fam189a1	protein_coding	70638
	4571.78	0.458764	0.278863	1.64512	0.0999442	0.323804	ENSMUSG00000033166	Dis3	protein_coding	72662
	11661.1	0.458744	0.219109	2.09368	0.0362888	0.197842	ENSMUSG00000041189	Chrnb1	protein_coding	11443
	3472.25	0.458657	0.194714	2.35554	0.0184957	0.136912	ENSMUSG00000062580	Timm17a	protein_coding	21854
	3324.87	0.458439	0.230754	1.9867	0.0469553	0.224846	ENSMUSG00000031657	Heatr3	protein_coding	234549
	2450.69	0.458126	0.201702	2.2713	0.0231286	0.154783	ENSMUSG00000027253	Lrp4	protein_coding	228357
	3131.18	0.45802	0.231668	1.97705	0.0480357	0.226428	ENSMUSG00000030512	Snrpa1	protein_coding	68981
	1342.97	0.457866	0.152453	3.00333	0.00267041	0.0499883	ENSMUSG00000062683	Atp5g2	protein_coding	67942
	36.3739	0.457851	0.90563	0.505561	0.613165	0.807506	ENSMUSG00000066975	Cryba4	protein_coding	12959
	2793.59	0.457494	0.194959	2.34662	0.0189446	0.138998	ENSMUSG00000027671	Actl6a	protein_coding	56456
	3649.76	0.457366	0.197912	2.31096	0.020835	0.146352	ENSMUSG00000063884	Ptcd3	protein_coding	69956
	8553.96	0.457355	0.195901	2.33462	0.0195631	0.140702	ENSMUSG00000034349	Smc4	protein_coding	70099
	12227	0.457226	0.244449	1.87044	0.0614234	0.255789	ENSMUSG00000054766	Set	protein_coding	56086
	170.589	0.457102	0.261863	1.74558	0.0808841	0.292929	ENSMUSG00000095677	Dynlt1f	protein_coding	100040531
	8.61295	0.456715	0.975483	0.468193	0.639647	0.823992	ENSMUSG00000078887	Gm6710	protein_coding	626832
	132.108	0.456592	0.38387	1.18945	0.234264	0.500628	ENSMUSG00000027983	Cyp2u1	protein_coding	71519
	1137.8	0.455952	0.213463	2.13598	0.0326814	0.185529	ENSMUSG00000022476	Polr3h	protein_coding	78929
	1925.55	0.455843	0.18114	2.51653	0.0118518	0.108056	ENSMUSG00000025747	Tyms	protein_coding	22171
	509.218	0.455535	0.195707	2.32763	0.0199315	0.142142	ENSMUSG00000039345	Mettl22	protein_coding	239706
	1800.6	0.455474	0.567058	0.803223	0.421846	0.672514	ENSMUSG00000015880	Ncapg	protein_coding	54392
	23.4461	0.455361	0.917651	0.496225	0.619736	0.812056	ENSMUSG00000046070	Igfals	protein_coding	16005
	16460.5	0.455093	0.185168	2.45774	0.0139815	0.1176	ENSMUSG00000068039	Tcp1	protein_coding	21454
	592.582	0.455075	0.343769	1.32378	0.185576	0.444681	ENSMUSG00000034687	Fras1	protein_coding	231470
	2272.61	0.455074	0.28202	1.61362	0.106609	0.334685	ENSMUSG00000024043	Arhgap28	protein_coding	268970
	6008.18	0.45503	0.561314	0.810652	0.417565	0.669231	ENSMUSG00000030774	Pak1	protein_coding	18479
	128.993	0.454986	0.306283	1.48551	0.137409	0.380967	ENSMUSG00000062691	Cebpzos	protein_coding	68554
	179.266	0.454943	0.304164	1.49572	0.134727	0.377591	ENSMUSG00000060377	Rpl36a-ps1	protein_coding	NA
	2585.39	0.45492	0.305689	1.48818	0.136703	0.380078	ENSMUSG00000043091	Tuba1c	protein_coding	22146
	791.971	0.454762	0.266247	1.70805	0.0876278	0.304527	ENSMUSG00000022177	Haus4	protein_coding	219072
	899.309	0.454422	0.274228	1.6571	0.0975	0.320094	ENSMUSG00000019773	Fbxo5	protein_coding	67141
	524.229	0.454367	0.228871	1.98525	0.0471163	0.225063	ENSMUSG00000039470	Zdhhc2	protein_coding	70546
	23709.4	0.453953	0.196082	2.31512	0.0206065	0.145321	ENSMUSG00000034024	Cct2	protein_coding	12461
	72.8735	0.453799	0.393589	1.15298	0.24892	0.516065	ENSMUSG00000048040	Arxes2	protein_coding	76976
	3000.88	0.453757	0.24619	1.84312	0.0653117	0.263399	ENSMUSG00000063317	Usp31	protein_coding	76179
	4061.64	0.45373	0.253019	1.79326	0.0729308	0.279678	ENSMUSG00000023951	Vegfa	protein_coding	22339
	67.076	0.453669	0.512488	0.885228	0.376034	0.633362	ENSMUSG00000030617	Ccdc83	protein_coding	75338
	226.842	0.453578	0.337126	1.34542	0.178488	0.434472	ENSMUSG00000004748	Mtfp1	protein_coding	67900
	140.508	0.453502	0.25873	1.7528	0.0796369	0.290874	ENSMUSG00000000301	Pemt	protein_coding	18618
	5263.45	0.453397	0.18327	2.47392	0.0133638	0.115375	ENSMUSG00000045414	Dipk2a	protein_coding	68861
	601.982	0.453185	0.285031	1.58995	0.111846	0.343388	ENSMUSG00000034295	Fhod3	protein_coding	225288
	5616.99	0.453048	0.1917	2.36331	0.0181124	0.135345	ENSMUSG00000029730	Mcm7	protein_coding	17220
	3089.14	0.452736	0.317791	1.42463	0.154264	0.404539	ENSMUSG00000027395	Polr1b	protein_coding	20017
	203.236	0.452712	0.36629	1.23594	0.216481	0.480428	ENSMUSG00000020182	Ddc	protein_coding	13195
	466.471	0.452584	0.245802	1.84125	0.0655847	0.264127	ENSMUSG00000001657	Hoxc8	protein_coding	15426
	2532.66	0.45249	0.275024	1.64527	0.0999132	0.323804	ENSMUSG00000029246	Ppat	protein_coding	231327
	1210.12	0.452343	0.173026	2.6143	0.00894103	0.0926301	ENSMUSG00000022706	Mrpl40	protein_coding	18100
	4664.45	0.452307	0.133232	3.39489	0.000686573	0.0226067	ENSMUSG00000001909	Trmt1	protein_coding	212528
	27.4155	0.45221	0.556822	0.812127	0.416719	0.668468	ENSMUSG00000070385	Ampd1	protein_coding	229665
	2355.27	0.451926	0.169199	2.67098	0.00756303	0.0859936	ENSMUSG00000042590	Ipo11	protein_coding	76582
	223.815	0.451851	0.255709	1.76705	0.0772198	0.286465	ENSMUSG00000060923	Acyp2	protein_coding	75572
	485.711	0.451725	0.357675	1.26295	0.206608	0.468346	ENSMUSG00000028919	Arhgef19	protein_coding	213649
	25468.5	0.451438	0.24718	1.82635	0.0677969	0.267886	ENSMUSG00000001440	Kpnb1	protein_coding	16211
	2817.11	0.450806	0.213737	2.10916	0.034931	0.193063	ENSMUSG00000020173	Cobl	protein_coding	12808
	8555.2	0.450529	0.194993	2.31048	0.0208614	0.146377	ENSMUSG00000011257	Pabpc4	protein_coding	230721
	28.4428	0.450298	0.652105	0.690529	0.489861	0.724054	ENSMUSG00000046204	Pnma2	protein_coding	239157
	151.066	0.450093	0.285458	1.57674	0.114856	0.347966	ENSMUSG00000015090	Ptgds	protein_coding	19215
	7682.65	0.45001	0.257355	1.74859	0.0803612	0.292244	ENSMUSG00000004356	Utp20	protein_coding	70683
	1030.31	0.449895	0.221457	2.03152	0.0422024	0.213283	ENSMUSG00000030319	Cand2	protein_coding	67088
	698.968	0.44979	0.134507	3.34398	0.000825856	0.0252261	ENSMUSG00000059183	Mtfmt	protein_coding	69606
	10504.7	0.449705	0.169301	2.65624	0.00790176	0.0878589	ENSMUSG00000020290	Xpo1	protein_coding	103573
	221.12	0.449635	0.259424	1.7332	0.0830593	0.296197	ENSMUSG00000035769	Xylb	protein_coding	102448
	2864.69	0.449536	0.244444	1.83902	0.065913	0.264347	ENSMUSG00000027203	Dut	protein_coding	110074
	8.88619	0.448742	0.798309	0.562115	0.574037	0.782864	ENSMUSG00000030825	Hsd17b14	protein_coding	66065
	18525.6	0.448601	0.184005	2.43798	0.0147695	0.120851	ENSMUSG00000018379	Srsf1	protein_coding	110809
	263.242	0.448423	0.21724	2.06419	0.0389999	0.204665	ENSMUSG00000090626	Tex9	protein_coding	21778
	18.7825	0.448092	0.858671	0.521843	0.601779	0.801056	ENSMUSG00000071531	Gprin2	protein_coding	432839
	2452.29	0.447953	0.289598	1.54681	0.121909	0.358772	ENSMUSG00000024785	Rcl1	protein_coding	59028
	1007.88	0.447604	0.194722	2.29869	0.0215228	0.149295	ENSMUSG00000030528	Blm	protein_coding	12144
	2510.95	0.447525	0.167042	2.67912	0.0073817	0.0852479	ENSMUSG00000021710	Nln	protein_coding	75805
	1381.12	0.447069	1.06364	0.420322	0.67425	0.842521	ENSMUSG00000046179	E2f8	protein_coding	108961
	1095.91	0.44686	0.126304	3.53797	0.000403209	0.0166852	ENSMUSG00000029780	Nt5c3	protein_coding	107569
	295.669	0.446598	0.220913	2.0216	0.0432175	0.215324	ENSMUSG00000059363	Fxn	protein_coding	14297
	4554.16	0.446532	0.169444	2.63528	0.0084069	0.0904039	ENSMUSG00000038943	Prc1	protein_coding	233406
	1295.13	0.446491	0.195346	2.28564	0.0222752	0.151822	ENSMUSG00000028884	Rpa2	protein_coding	19891
	870.691	0.446488	0.163597	2.7292	0.00634886	0.0789752	ENSMUSG00000060288	Ppih	protein_coding	66101
	272.037	0.446472	0.20392	2.18944	0.0285647	0.173126	ENSMUSG00000021391	Cenpp	protein_coding	66336
	2144.75	0.446288	0.255672	1.74555	0.0808892	0.292929	ENSMUSG00000038388	Mpp6	protein_coding	56524
	17.9907	0.446195	0.97881	0.455855	0.648494	0.829408	ENSMUSG00000058488	Kl	protein_coding	16591
	5641.6	0.446067	0.155199	2.87415	0.00405112	0.0625067	ENSMUSG00000023088	Abcc1	protein_coding	17250
	3253.78	0.445981	0.157654	2.82886	0.00467144	0.0672073	ENSMUSG00000040550	Otud6b	protein_coding	72201
	86.9217	0.445965	0.309331	1.44171	0.149384	0.397347	ENSMUSG00000050973	Gdpgp1	protein_coding	269952
	3142.85	0.445729	0.241064	1.84901	0.0644571	0.261604	ENSMUSG00000003848	Nob1	protein_coding	67619
	3681.27	0.445699	0.252651	1.76409	0.0777172	0.287342	ENSMUSG00000036745	Ttll7	protein_coding	70892
	536.169	0.445671	0.205634	2.16731	0.0302114	0.177796	ENSMUSG00000012483	Rpa3	protein_coding	68240
	854.075	0.445658	0.198371	2.24659	0.0246664	0.159676	ENSMUSG00000022702	Hira	protein_coding	15260
	1023.03	0.445587	0.188363	2.36557	0.0180024	0.13478	ENSMUSG00000022913	Psmg1	protein_coding	56088
	19.52	0.44558	0.627579	0.709998	0.477705	0.715193	ENSMUSG00000020723	Cacng4	protein_coding	54377
	42.6029	0.445333	0.426352	1.04452	0.296245	0.562426	ENSMUSG00000035183	Slc24a5	protein_coding	317750
	73.0846	0.44524	0.489771	0.909078	0.363309	0.622114	ENSMUSG00000087403	Kantr	protein_coding	NA
	459.649	0.445223	0.164349	2.70901	0.00674843	0.0811644	ENSMUSG00000022849	Hspbap1	protein_coding	66667
	1425.48	0.445158	0.260833	1.70668	0.087881	0.304995	ENSMUSG00000032459	Mrps22	protein_coding	64655
	118.386	0.445129	0.658458	0.676017	0.49903	0.729851	ENSMUSG00000073125	Xlr3b	protein_coding	574437
	4520.27	0.445128	0.305216	1.4584	0.14473	0.391568	ENSMUSG00000006442	Srm	protein_coding	20810
	6821.37	0.445075	0.199336	2.23278	0.0255634	0.162812	ENSMUSG00000038252	Ncapd2	protein_coding	68298
	3138.54	0.445068	0.174899	2.54472	0.0109366	0.103736	ENSMUSG00000026281	Dtymk	protein_coding	21915
	11508	0.44492	0.186244	2.3889	0.0168987	0.129815	ENSMUSG00000013629	Cad	protein_coding	69719
	388.91	0.444593	0.34797	1.27768	0.201364	0.463274	ENSMUSG00000061393	Acvr2b	protein_coding	11481
	4686.55	0.444187	0.16362	2.71475	0.00663264	0.080652	ENSMUSG00000017548	Suz12	protein_coding	52615
	3901.11	0.444142	0.197586	2.24784	0.0245865	0.159443	ENSMUSG00000038482	Tfdp1	protein_coding	21781
	3062.92	0.444066	0.147822	3.00405	0.00266413	0.0499883	ENSMUSG00000031095	Cul4b	protein_coding	72584
	1369.1	0.444007	0.238735	1.85983	0.0629098	0.25901	ENSMUSG00000057497	Fam136a	protein_coding	66488
	13959.8	0.44394	0.160274	2.76988	0.00560768	0.0738815	ENSMUSG00000071172	Srsf3	protein_coding	20383
	5260.94	0.443738	0.310764	1.4279	0.153322	0.403843	ENSMUSG00000021149	Gtpbp4	protein_coding	69237
	2450.84	0.443441	0.163509	2.71204	0.00668708	0.0808835	ENSMUSG00000030802	Bckdk	protein_coding	12041
	2831.56	0.443375	0.329141	1.34707	0.177958	0.433694	ENSMUSG00000012443	Kif11	protein_coding	16551
	1292.18	0.443241	0.17524	2.52934	0.0114277	0.106565	ENSMUSG00000040521	Tsfm	protein_coding	66399
	6.13405	0.442916	1.10135	0.402158	0.687568	NA	ENSMUSG00000030827	Fgf21	protein_coding	56636
	1769.58	0.442902	0.275558	1.60729	0.107991	0.336774	ENSMUSG00000042729	Wdr74	protein_coding	107071
	3741.99	0.442748	0.16319	2.71307	0.00666622	0.0808835	ENSMUSG00000014859	E2f4	protein_coding	104394
	3402.06	0.442407	0.155081	2.85276	0.00433416	0.064797	ENSMUSG00000028455	Stoml2	protein_coding	66592
	97.3294	0.442144	0.58858	0.751205	0.452529	0.69679	ENSMUSG00000046814	Gchfr	protein_coding	320415
	39.1499	0.442068	0.508125	0.869998	0.384302	0.640466	ENSMUSG00000071112	Spx	protein_coding	319552
	12484.2	0.441946	0.141562	3.12192	0.00179678	0.0406088	ENSMUSG00000055762	Eef1d	protein_coding	66656
	1931.55	0.441902	0.203606	2.17038	0.0299783	0.177219	ENSMUSG00000026384	Ptpn4	protein_coding	19258
	5585.01	0.441709	0.208002	2.12357	0.0337058	0.189477	ENSMUSG00000021996	Esd	protein_coding	13885
	1137.79	0.441626	0.144219	3.06219	0.00219727	0.0448206	ENSMUSG00000021993	Mipep	protein_coding	70478
	1120.62	0.441539	0.181508	2.43261	0.0149902	0.121691	ENSMUSG00000021018	Polr2h	protein_coding	245841
	9.71426	0.441418	1.02499	0.430654	0.66672	0.838816	ENSMUSG00000036913	Trim67	protein_coding	330863
	13971.1	0.44123	0.152756	2.88847	0.00387124	0.0607701	ENSMUSG00000027067	Ssrp1	protein_coding	20833
	2372.79	0.441225	0.32563	1.35499	0.175421	0.430733	ENSMUSG00000027787	Nmd3	protein_coding	97112
	624.953	0.441224	0.166937	2.64306	0.00821595	0.0894157	ENSMUSG00000022130	Tgds	protein_coding	76355
	1904.51	0.4412	0.214161	2.06014	0.0393854	0.205466	ENSMUSG00000020922	Lsm12	protein_coding	268490
	545.429	0.441136	0.24839	1.77598	0.0757361	0.28373	ENSMUSG00000033707	Lrrc24	protein_coding	378937
	1828.28	0.440949	0.168492	2.61703	0.00886973	0.0922887	ENSMUSG00000018882	Mrpl45	protein_coding	67036
	1004.14	0.440928	0.273248	1.61365	0.106602	0.334685	ENSMUSG00000037568	Vash2	protein_coding	226841
	1860.95	0.440439	0.239243	1.84097	0.0656258	0.264127	ENSMUSG00000007080	Pole	protein_coding	18973
	1590.06	0.440397	0.370826	1.18761	0.234987	0.501331	ENSMUSG00000034311	Kif4	protein_coding	16571
	9.38419	0.439989	1.02525	0.429153	0.667812	0.839605	ENSMUSG00000042816	Gpr151	protein_coding	240239
	1552.66	0.439921	0.162701	2.70387	0.00685378	0.0819389	ENSMUSG00000031201	Brcc3	protein_coding	210766
	472.417	0.439826	0.240935	1.8255	0.0679263	0.268263	ENSMUSG00000030929	Eri2	protein_coding	71151
	1355.17	0.439666	0.178968	2.45668	0.0140229	0.117622	ENSMUSG00000022003	Slc25a30	protein_coding	67554
	2155.31	0.439625	0.187598	2.34345	0.0191066	0.139644	ENSMUSG00000046756	Mrps7	protein_coding	50529
	544.34	0.439519	0.319252	1.37672	0.1686	0.423056	ENSMUSG00000038253	Hoxa5	protein_coding	15402
	18.5422	0.439512	0.672893	0.653168	0.513648	0.740041	ENSMUSG00000089704	Galnt2	protein_coding	108148
	2032.18	0.439261	0.310261	1.41578	0.15684	0.407316	ENSMUSG00000031917	Nip7	protein_coding	66164
	3173.22	0.439148	0.342241	1.28315	0.199438	0.460379	ENSMUSG00000038335	Tsr1	protein_coding	104662
	974.328	0.438925	0.30454	1.44127	0.149508	0.397423	ENSMUSG00000027076	Timm10	protein_coding	30059
	12145.8	0.438604	0.214008	2.04947	0.0404159	0.208162	ENSMUSG00000060373	Hnrnpc	protein_coding	15381
	986.811	0.438543	0.202162	2.16927	0.0300625	0.177364	ENSMUSG00000022299	Slc25a32	protein_coding	69906
	120.747	0.438121	0.350959	1.24835	0.211901	0.474879	ENSMUSG00000035237	Lcat	protein_coding	16816
	6226.38	0.437775	0.121685	3.59761	0.000321155	0.0144066	ENSMUSG00000022437	Samm50	protein_coding	68653
	342.941	0.43766	0.209491	2.08916	0.0366931	0.198635	ENSMUSG00000030493	Faap24	protein_coding	101831
	673.354	0.437598	0.251296	1.74136	0.0816205	0.294323	ENSMUSG00000042873	Lhfpl4	protein_coding	269788
	199.546	0.437397	0.315942	1.38442	0.166229	0.419407	ENSMUSG00000037628	Cdkn3	protein_coding	72391
	5837.31	0.436973	0.267405	1.63413	0.102232	0.327764	ENSMUSG00000021116	Eif2s1	protein_coding	13665
	4602.2	0.436947	0.260464	1.67757	0.093431	0.314236	ENSMUSG00000027185	Nat10	protein_coding	98956
	5695.61	0.436677	0.165931	2.63167	0.00849662	0.0908052	ENSMUSG00000038462	Uqcrfs1	protein_coding	66694
	1394.99	0.436676	0.274457	1.59105	0.111598	0.343226	ENSMUSG00000042489	Clspn	protein_coding	269582
	804.72	0.436646	0.173719	2.51352	0.0119532	0.108639	ENSMUSG00000014980	Tsen15	protein_coding	66637
	1204.09	0.436423	0.203136	2.14843	0.0316798	0.182384	ENSMUSG00000060803	Gstp1	protein_coding	14870
	1592.23	0.43636	0.274051	1.59226	0.111326	0.342845	ENSMUSG00000030254	Rad18	protein_coding	58186
	1718.59	0.436349	0.253931	1.71837	0.0857285	0.301753	ENSMUSG00000000776	Polr3d	protein_coding	67065
	24.1964	0.436176	0.648343	0.672755	0.501103	0.731005	ENSMUSG00000038782	1700028J19Rik	protein_coding	NA
	1697.08	0.436169	0.245397	1.77741	0.0755014	0.283292	ENSMUSG00000020493	Prr11	protein_coding	270906
	1570.53	0.436073	0.11367	3.83631	0.000124895	0.00884184	ENSMUSG00000017176	Nt5c3b	protein_coding	68106
	58.3972	0.435862	0.374727	1.16314	0.244771	0.511649	ENSMUSG00000043857	Mgat5b	protein_coding	268510
	14365.1	0.43558	0.15398	2.8288	0.00467222	0.0672073	ENSMUSG00000052146	Rps10	protein_coding	67097
	468.075	0.435579	0.299677	1.45349	0.146087	0.393029	ENSMUSG00000028933	Xrcc2	protein_coding	57434
	2458.43	0.435489	0.184225	2.3639	0.0180839	0.13525	ENSMUSG00000030619	Eed	protein_coding	13626
	1189.43	0.435375	0.342053	1.27283	0.203079	0.465312	ENSMUSG00000015053	Gata2	protein_coding	14461
	9557.37	0.435332	0.398576	1.09222	0.274738	0.540468	ENSMUSG00000037411	Serpine1	protein_coding	18787
	2049.73	0.435089	0.41849	1.03966	0.298496	0.564252	ENSMUSG00000000567	Sox9	protein_coding	20682
	3823.65	0.434863	0.123623	3.51765	0.00043539	0.0176413	ENSMUSG00000002949	Timm44	protein_coding	21856
	1921.46	0.434844	0.169201	2.56998	0.0101704	0.099429	ENSMUSG00000018189	Uchl5	protein_coding	56207
	537.799	0.434572	0.186485	2.33034	0.0197884	0.141547	ENSMUSG00000033751	Gadd45gip1	protein_coding	102060
	4459.11	0.434427	0.321114	1.35288	0.176095	0.431629	ENSMUSG00000055491	Pprc1	protein_coding	226169
	1921.99	0.434352	0.188295	2.30677	0.0210678	0.147271	ENSMUSG00000034826	Nup54	protein_coding	269113
	775.994	0.434316	0.213086	2.03823	0.0415274	0.211562	ENSMUSG00000025050	Pcgf6	protein_coding	71041
	23429.6	0.434203	0.132072	3.28761	0.00101042	0.0280087	ENSMUSG00000071644	Eef1g	protein_coding	67160
	3922.48	0.434177	0.140195	3.09694	0.00195528	0.0429148	ENSMUSG00000028560	Usp1	protein_coding	230484
	3081.17	0.434006	0.219721	1.97526	0.0482387	0.227074	ENSMUSG00000006398	Cdc20	protein_coding	107995
	5904.14	0.433879	0.186294	2.329	0.0198591	0.141912	ENSMUSG00000063316	Rpl27	protein_coding	19942
	1106.54	0.43371	0.231589	1.87276	0.0611019	0.255083	ENSMUSG00000018651	Tada2a	protein_coding	217031
	1491.72	0.433701	0.175543	2.47062	0.0134879	0.115979	ENSMUSG00000029363	Rfc5	protein_coding	72151
	1479.14	0.433663	0.194593	2.22857	0.0258426	0.163836	ENSMUSG00000008450	Nutf2	protein_coding	68051
	6154.91	0.433517	0.341882	1.26803	0.204787	0.466926	ENSMUSG00000025930	Msc	protein_coding	17681
	282.412	0.433507	0.345416	1.25503	0.209469	0.471885	ENSMUSG00000047428	Dlk2	protein_coding	106565
	688.205	0.433314	0.296024	1.46378	0.143255	0.389221	ENSMUSG00000040658	Dnph1	protein_coding	381101
	1406.94	0.433086	0.180554	2.39865	0.0164556	0.128183	ENSMUSG00000001333	Sync	protein_coding	68828
	3412.74	0.432988	0.102314	4.23197	2.31657e-05	0.00389021	ENSMUSG00000031985	Gnpat	protein_coding	14712
	11400.1	0.432813	0.285995	1.51336	0.130188	0.370187	ENSMUSG00000020741	Cluh	protein_coding	74148
	338.521	0.432627	1.18159	0.36614	0.714261	0.865577	ENSMUSG00000036223	Ska1	protein_coding	66468
	386.738	0.432338	0.179654	2.4065	0.0161062	0.12683	ENSMUSG00000054836	Elp6	protein_coding	72341
	827.339	0.432289	0.184352	2.34491	0.0190316	0.139449	ENSMUSG00000036376	Abt1	protein_coding	30946
	418.6	0.432225	0.240387	1.79803	0.0721715	0.278368	ENSMUSG00000067430	Zfp763	protein_coding	73451
	28520.4	0.432202	0.15646	2.76238	0.00573816	0.0748667	ENSMUSG00000025348	Itga7	protein_coding	16404
	416.063	0.432199	0.230066	1.87858	0.0603013	0.2536	ENSMUSG00000038020	Rapgefl1	protein_coding	268480
	239.698	0.432133	0.247154	1.74844	0.0803884	0.292244	ENSMUSG00000019883	Echdc1	protein_coding	52665
	796.099	0.432102	0.21535	2.00651	0.0448019	0.21921	ENSMUSG00000044986	Tst	protein_coding	22117
	317.601	0.431794	0.246747	1.74995	0.0801274	0.292039	ENSMUSG00000038555	Reep2	protein_coding	225362
	16866.1	0.431621	0.20636	2.09159	0.0364751	0.198259	ENSMUSG00000030007	Cct7	protein_coding	12468
	7900.78	0.431172	0.245341	1.75744	0.0788428	0.28989	ENSMUSG00000042688	Mapk6	protein_coding	50772
	357.017	0.431113	0.288188	1.49594	0.134669	0.377501	ENSMUSG00000031982	Arv1	protein_coding	68865
	463.081	0.431097	0.215652	1.99904	0.045604	0.221378	ENSMUSG00000035378	Shq1	protein_coding	72171
	171.843	0.431011	0.327612	1.31561	0.188303	0.448019	ENSMUSG00000029641	Rasl11a	protein_coding	68895
	1369.66	0.430945	0.158365	2.72122	0.00650422	0.0799438	ENSMUSG00000002210	Smg9	protein_coding	71997
	9006.02	0.430804	0.258688	1.66534	0.0958449	0.317737	ENSMUSG00000022752	Tomm70a	protein_coding	28185
	1457.15	0.430733	0.271424	1.58694	0.112527	0.344232	ENSMUSG00000074182	Znhit6	protein_coding	229937
	8076.78	0.430004	0.227778	1.88782	0.0590498	0.251561	ENSMUSG00000032279	Idh3a	protein_coding	67834
	18746.7	0.429858	0.321697	1.33622	0.181477	0.439203	ENSMUSG00000028525	Pde4b	protein_coding	18578
	23860	0.429789	0.241737	1.77792	0.0754167	0.283195	ENSMUSG00000002602	Axl	protein_coding	26362
	19738.7	0.429785	0.191974	2.23877	0.0251712	0.161531	ENSMUSG00000030795	Fus	protein_coding	233908
	1034.6	0.429722	0.15553	2.76296	0.00572795	0.0748667	ENSMUSG00000037710	Cisd1	protein_coding	52637
	4090.73	0.429608	0.125	3.43685	0.000588522	0.020781	ENSMUSG00000031256	Cstf2	protein_coding	108062
	5388.29	0.429402	0.148936	2.88313	0.00393748	0.061277	ENSMUSG00000039067	Psmd7	protein_coding	17463
	3017.04	0.429268	0.327743	1.30977	0.190274	0.449964	ENSMUSG00000042918	Mamstr	protein_coding	74490
	3471.67	0.429197	0.3015	1.42354	0.154581	0.404729	ENSMUSG00000017386	Traf4	protein_coding	22032
	851.365	0.429078	0.303623	1.41319	0.157599	0.408112	ENSMUSG00000022554	Hgh1	protein_coding	59053
	1847.59	0.428667	0.177114	2.42029	0.0155081	0.124262	ENSMUSG00000036825	Ssx2ip	protein_coding	99167
	2770.44	0.428652	0.263405	1.62735	0.103663	0.329851	ENSMUSG00000039046	Usp6nl	protein_coding	98910
	1267.53	0.42865	0.256516	1.67105	0.0947124	0.315994	ENSMUSG00000042462	Dctpp1	protein_coding	66422
	4000.35	0.428438	0.165137	2.59444	0.00947457	0.0956196	ENSMUSG00000032185	Carm1	protein_coding	59035
	16.1303	0.428215	0.648854	0.659956	0.509282	0.737391	ENSMUSG00000071653	1810009A15Rik	protein_coding	66276
	1214.38	0.428199	0.219203	1.95343	0.0507684	0.233428	ENSMUSG00000038126	Mphosph9	protein_coding	269702
	3825.66	0.428127	0.329937	1.2976	0.194424	0.455011	ENSMUSG00000004100	Ppan	protein_coding	235036
	9816.14	0.428062	0.2728	1.56915	0.116614	0.350168	ENSMUSG00000021595	Nsun2	protein_coding	28114
	795.029	0.427404	0.164878	2.59224	0.00953536	0.0960805	ENSMUSG00000041949	Tango6	protein_coding	272538
	3703.6	0.427315	0.217169	1.96766	0.0491067	0.229292	ENSMUSG00000034248	Slc25a37	protein_coding	67712
	597.17	0.427289	0.303521	1.40777	0.159199	0.40983	ENSMUSG00000039960	Rhou	protein_coding	69581
	2560.34	0.427152	0.277694	1.53821	0.123997	0.361261	ENSMUSG00000026019	Wdr12	protein_coding	57750
	338.291	0.426789	0.299536	1.42483	0.154206	0.404539	ENSMUSG00000019808	Adat2	protein_coding	66757
	2392.25	0.426639	0.165711	2.57459	0.0100358	0.0987338	ENSMUSG00000029642	Polr1d	protein_coding	20018
	6220.78	0.426557	0.389827	1.09422	0.273857	0.539202	ENSMUSG00000050244	Heatr1	protein_coding	217995
	2787.96	0.426483	0.319184	1.33616	0.181496	0.439203	ENSMUSG00000025869	Nop16	protein_coding	28126
	4666.77	0.426221	0.312973	1.36185	0.173246	0.428575	ENSMUSG00000014226	Cacybp	protein_coding	12301
	25223	0.425807	0.361489	1.17793	0.238826	0.505737	ENSMUSG00000029657	Hsph1	protein_coding	15505
	2295.18	0.425785	0.196077	2.17152	0.0298916	0.176986	ENSMUSG00000026202	Tuba4a	protein_coding	22145
	2914.26	0.42568	0.210776	2.01958	0.0434271	0.215821	ENSMUSG00000037313	Tacc3	protein_coding	21335
	423.123	0.425423	0.210342	2.02253	0.0431217	0.215266	ENSMUSG00000020526	Znhit3	protein_coding	448850
	1385.12	0.425361	0.441865	0.962649	0.335724	0.599175	ENSMUSG00000028678	Kif2c	protein_coding	73804
	1768.65	0.425339	0.291957	1.45685	0.145157	0.391881	ENSMUSG00000029507	Pus1	protein_coding	56361
	11.7562	0.42527	1.16455	0.365178	0.714978	0.865881	ENSMUSG00000055937	Krt28	protein_coding	70843
	4915.04	0.425049	0.315379	1.34774	0.177741	0.433514	ENSMUSG00000022557	Bop1	protein_coding	12181
	1960.95	0.424882	0.227752	1.86555	0.062105	0.257253	ENSMUSG00000038459	Abhd17c	protein_coding	70178
	1459.82	0.424857	0.316095	1.34408	0.178922	0.43509	ENSMUSG00000025395	Prim1	protein_coding	19075
	3020.14	0.424706	0.312187	1.36042	0.173697	0.428881	ENSMUSG00000027597	Ahcy	protein_coding	269378
	1812.05	0.424643	0.212828	1.99524	0.046017	0.222402	ENSMUSG00000038697	Taf5l	protein_coding	102162
	849.033	0.424582	0.285906	1.48504	0.137533	0.381091	ENSMUSG00000026875	Traf1	protein_coding	22029
	1056.52	0.424356	0.180508	2.3509	0.0187282	0.138137	ENSMUSG00000024800	Rpp30	protein_coding	54364
	8.23631	0.424302	1.18536	0.357952	0.720379	0.868548	ENSMUSG00000020193	Zpbp	protein_coding	53604
	11.0793	0.424276	0.870751	0.487253	0.626079	0.815476	ENSMUSG00000030553	Pgpep1l	protein_coding	78444
	352.896	0.424253	0.172135	2.46466	0.0137144	0.116536	ENSMUSG00000030839	Sergef	protein_coding	27414
	3664.65	0.424176	0.289202	1.46671	0.142454	0.388134	ENSMUSG00000038244	Mical2	protein_coding	320878
	497.244	0.42415	0.226096	1.87597	0.0606588	0.254291	ENSMUSG00000032251	Irak1bp1	protein_coding	65099
	3021.01	0.42409	0.206194	2.05676	0.0397098	0.206291	ENSMUSG00000020482	Ccdc117	protein_coding	104479
	22763.7	0.42399	0.285594	1.48459	0.137652	0.381097	ENSMUSG00000027962	Vcam1	protein_coding	22329
	2461.22	0.423923	0.159991	2.64967	0.00805694	0.0887119	ENSMUSG00000039221	Rpl22l1	protein_coding	68028
	3910.87	0.42387	0.163951	2.58534	0.00972833	0.0972597	ENSMUSG00000003235	Eif2b5	protein_coding	224045
	1980.69	0.423751	0.547532	0.773929	0.438973	0.686852	ENSMUSG00000020330	Hmmr	protein_coding	15366
	4199.94	0.42374	0.121929	3.47529	0.000510299	0.019192	ENSMUSG00000054405	Dnajc8	protein_coding	68598
	16423.2	0.423518	0.155815	2.71808	0.00656618	0.0802713	ENSMUSG00000029328	Hnrnpdl	protein_coding	50926
	41.5863	0.423505	0.367101	1.15365	0.248645	0.515715	ENSMUSG00000007033	Hspa1l	protein_coding	15482
	2327.87	0.42344	0.179334	2.36118	0.0182166	0.135751	ENSMUSG00000020949	Fkbp3	protein_coding	30795
	163.597	0.423438	0.299258	1.41496	0.157079	0.407571	ENSMUSG00000020834	Dhrs13	protein_coding	70451
	521.144	0.423191	0.262435	1.61256	0.106841	0.335144	ENSMUSG00000063179	Pstk	protein_coding	214580
	1335.05	0.422722	0.456794	0.92541	0.354752	0.614972	ENSMUSG00000069793	Slfn9	protein_coding	237886
	1114.89	0.422614	0.227627	1.8566	0.0633678	0.259914	ENSMUSG00000025791	Pgm1	protein_coding	72157
	2494.41	0.422507	0.146365	2.88667	0.00389341	0.0608535	ENSMUSG00000060098	Prmt7	protein_coding	214572
	3855.21	0.422379	0.131531	3.21125	0.0013216	0.0334265	ENSMUSG00000052738	Suclg1	protein_coding	56451
	479.653	0.42196	0.13795	3.05879	0.00222232	0.0451402	ENSMUSG00000019864	Rtn4ip1	protein_coding	170728
	108.255	0.421662	0.421461	1.00048	0.317081	0.580755	ENSMUSG00000048772	Tmem53	protein_coding	68777
	330.343	0.421601	0.186032	2.26628	0.023434	0.155855	ENSMUSG00000026095	Asnsd1	protein_coding	70396
	10862.5	0.421412	0.161014	2.61724	0.0088645	0.0922887	ENSMUSG00000021843	Ktn1	protein_coding	16709
	140.825	0.421364	0.414337	1.01696	0.309172	0.572754	ENSMUSG00000054702	Ap1s3	protein_coding	252903
	13892.1	0.421187	0.298409	1.41144	0.158114	0.408624	ENSMUSG00000066232	Ipo7	protein_coding	233726
	489.772	0.421157	0.206515	2.03936	0.0414145	0.211357	ENSMUSG00000078695	Cisd3	protein_coding	217149
	12.6861	0.420944	0.997997	0.421789	0.673179	0.841882	ENSMUSG00000028971	Cort	protein_coding	12854
	8472.01	0.420888	0.159785	2.63409	0.00843638	0.0905188	ENSMUSG00000022551	Cyc1	protein_coding	66445
	24568	0.420849	0.188633	2.23104	0.0256783	0.163161	ENSMUSG00000030057	Cnbp	protein_coding	12785
	3306.48	0.420769	0.136045	3.09286	0.00198235	0.0431109	ENSMUSG00000102918	Pcdhgc3	protein_coding	93706
	5363.97	0.420755	0.216335	1.94493	0.0517838	0.235966	ENSMUSG00000026355	Mcm6	protein_coding	17219
	2767.05	0.420659	0.187746	2.24058	0.0250532	0.161095	ENSMUSG00000025465	Echs1	protein_coding	93747
	1831.31	0.420607	0.171452	2.45321	0.0141589	0.118129	ENSMUSG00000038736	Nudcd1	protein_coding	67429
	3745.82	0.420596	0.333006	1.26303	0.206579	0.468346	ENSMUSG00000041438	Utp4	protein_coding	21771
	6461.97	0.420539	0.154085	2.72927	0.0063474	0.0789752	ENSMUSG00000059552	Trp53	protein_coding	22059
	744.233	0.420394	0.456086	0.921743	0.356663	0.616879	ENSMUSG00000023940	Sgo1	protein_coding	72415
	1400.11	0.420383	0.204644	2.05422	0.0399545	0.207041	ENSMUSG00000020359	Phykpl	protein_coding	72947
	7.30293	0.420193	1.79975	0.233473	0.815394	NA	ENSMUSG00000046108	Il17c	protein_coding	234836
	1847.97	0.420076	0.174354	2.40933	0.015982	0.126403	ENSMUSG00000023723	Mrps23	protein_coding	64656
	6733.26	0.419838	0.183076	2.29325	0.0218338	0.150375	ENSMUSG00000019768	Esr1	protein_coding	13982
	147.885	0.419822	0.299614	1.40121	0.161152	0.412374	ENSMUSG00000025758	Plk4	protein_coding	20873
	36.4161	0.419713	0.607783	0.690563	0.48984	0.724054	ENSMUSG00000075330	A930003A15Rik	protein_coding	NA
	18.8546	0.419584	0.758892	0.552891	0.580338	0.787193	ENSMUSG00000028825	Rhd	protein_coding	19746
	3723.25	0.419584	0.235649	1.78054	0.0749869	0.282536	ENSMUSG00000000384	Tbrg4	protein_coding	21379
	1477.92	0.419144	0.501172	0.836329	0.40297	0.655962	ENSMUSG00000024989	Cep55	protein_coding	74107
	486.141	0.419036	0.19787	2.11773	0.0341976	0.191131	ENSMUSG00000024667	Tmem216	protein_coding	68642
	957.88	0.418432	0.233137	1.79479	0.0726868	0.27941	ENSMUSG00000063275	Hacd1	protein_coding	30963
	9896.44	0.41823	0.270578	1.54569	0.12218	0.358984	ENSMUSG00000030224	Strap	protein_coding	20901
	13387.9	0.417759	0.172865	2.41668	0.0156627	0.124908	ENSMUSG00000034220	Gpc1	protein_coding	14733
	1826.24	0.417281	0.259889	1.60561	0.10836	0.337114	ENSMUSG00000048486	Fitm2	protein_coding	228859
	316.524	0.417224	0.209065	1.99566	0.0459707	0.22234	ENSMUSG00000022787	Wdr53	protein_coding	68980
	4301.98	0.41711	0.194844	2.14074	0.0322953	0.184863	ENSMUSG00000016554	Eif3d	protein_coding	55944
	3745.01	0.416977	0.26335	1.58336	0.11334	0.345473	ENSMUSG00000046865	Fbl	protein_coding	14113
	432.035	0.416947	0.151847	2.74583	0.00603585	0.0770732	ENSMUSG00000025545	Clybl	protein_coding	69634
	2780.89	0.416846	0.138007	3.02046	0.00252388	0.0484881	ENSMUSG00000040044	Orc3	protein_coding	50793
	1398.03	0.41684	0.142949	2.91601	0.00354543	0.0578565	ENSMUSG00000032872	Cyb5r4	protein_coding	266690
	3195.36	0.416746	0.169184	2.46328	0.0137672	0.116819	ENSMUSG00000022407	Adsl	protein_coding	11564
	1107.52	0.416556	0.317803	1.31074	0.189947	0.449942	ENSMUSG00000024134	Six2	protein_coding	20472
	3004.32	0.416529	0.188697	2.20739	0.0272866	0.168785	ENSMUSG00000038685	Rtel1	protein_coding	269400
	7417.61	0.416317	0.255326	1.63053	0.102989	0.328701	ENSMUSG00000032803	Cdv3	protein_coding	321022
	989.627	0.416268	0.22631	1.83937	0.0658611	0.264213	ENSMUSG00000023904	Hcfc1r1	protein_coding	353502
	2485.09	0.416266	0.268131	1.55247	0.12055	0.356321	ENSMUSG00000010048	Ifrd2	protein_coding	15983
	1242	0.416087	0.161215	2.58095	0.00985299	0.0980681	ENSMUSG00000024135	Srbd1	protein_coding	78586
	1504.12	0.416082	0.218627	1.90316	0.0570199	0.24733	ENSMUSG00000033931	Rbm34	protein_coding	52202
	11323.7	0.415896	0.21747	1.91243	0.0558215	0.244874	ENSMUSG00000004317	Clcn5	protein_coding	12728
	19.9468	0.415803	0.705886	0.589052	0.555827	0.769976	ENSMUSG00000062077	Trim54	protein_coding	58522
	3122.53	0.415713	0.235866	1.7625	0.0779851	0.287973	ENSMUSG00000045411	2410002F23Rik	protein_coding	668661
	1111.42	0.415041	0.296247	1.401	0.161216	0.412449	ENSMUSG00000049482	Ctu2	protein_coding	66965
	5485.97	0.414834	0.158328	2.62008	0.00879079	0.0920794	ENSMUSG00000062075	Lmnb2	protein_coding	16907
	754.509	0.41466	0.23364	1.77478	0.0759348	0.28418	ENSMUSG00000040287	Stac3	protein_coding	237611
	644.608	0.414536	0.216586	1.91395	0.0556264	0.244255	ENSMUSG00000020492	Ska2	protein_coding	66140
	95.8845	0.414448	0.528362	0.784401	0.432805	0.681807	ENSMUSG00000022847	Thpo	protein_coding	21832
	2819.67	0.414262	0.17335	2.38974	0.0168603	0.129796	ENSMUSG00000028394	Pole3	protein_coding	59001
	1953.03	0.414236	0.155924	2.65665	0.00789215	0.0878589	ENSMUSG00000031754	Nudt21	protein_coding	68219
	910.696	0.414187	0.241899	1.71223	0.0868549	0.303316	ENSMUSG00000022244	Amacr	protein_coding	17117
	3332.62	0.413882	0.207841	1.99134	0.0464438	0.22358	ENSMUSG00000004929	Thop1	protein_coding	50492
	2633.88	0.413781	0.199569	2.07338	0.0381372	0.202437	ENSMUSG00000063334	Krr1	protein_coding	52705
	17.8542	0.41372	0.805853	0.513394	0.607676	0.804036	ENSMUSG00000074771	Ankef1	protein_coding	319196
	28.0393	0.413719	0.642561	0.643859	0.519667	0.74462	ENSMUSG00000074673	Ttll9	protein_coding	74711
	312.158	0.4134	0.232245	1.78002	0.0750734	0.282705	ENSMUSG00000019891	Dcbld1	protein_coding	66686
	441.727	0.413349	0.268025	1.5422	0.123024	0.359597	ENSMUSG00000026274	Pask	protein_coding	269224
	621.347	0.413222	0.422075	0.979026	0.327567	0.590086	ENSMUSG00000020407	Upp1	protein_coding	22271
	1628.72	0.413123	0.202738	2.03772	0.0415777	0.211581	ENSMUSG00000037905	Bri3bp	protein_coding	76809
	6006.94	0.413093	0.178771	2.31073	0.0208477	0.14637	ENSMUSG00000024120	Lrpprc	protein_coding	72416
	4827.23	0.413073	0.274475	1.50496	0.132334	0.373209	ENSMUSG00000028156	Eif4e	protein_coding	13684
	13413.3	0.413069	0.198417	2.08183	0.0373583	0.200643	ENSMUSG00000032423	Syncrip	protein_coding	56403
	18261	0.412894	0.262773	1.57129	0.116114	0.349796	ENSMUSG00000025613	Cct8	protein_coding	12469
	924.402	0.412506	0.157581	2.61774	0.00885138	0.0922306	ENSMUSG00000030400	Ercc2	protein_coding	13871
	1316.59	0.412381	0.244213	1.68861	0.0912935	0.311203	ENSMUSG00000063506	Arhgap22	protein_coding	239027
	3100.78	0.412284	0.149797	2.75228	0.00591818	0.0761768	ENSMUSG00000023921	Mmut	protein_coding	17850
	734.194	0.412277	0.14305	2.88205	0.003951	0.0614213	ENSMUSG00000025971	Maip1	protein_coding	68115
	26416.7	0.412206	0.168409	2.44765	0.0143789	0.11914	ENSMUSG00000000787	Ddx3x	protein_coding	13205
	1008.61	0.412165	0.224858	1.833	0.0668021	0.265773	ENSMUSG00000071454	Dtnb	protein_coding	13528
	7.1078	0.411969	1.07552	0.383042	0.701689	NA	ENSMUSG00000041886	Macc1	protein_coding	238455
	6910.13	0.411959	0.237244	1.73644	0.0824861	0.295392	ENSMUSG00000057406	Nsd2	protein_coding	107823
	4590.66	0.411851	0.16519	2.49319	0.0126601	0.112006	ENSMUSG00000001761	Smo	protein_coding	319757
	4914.03	0.41173	0.156299	2.63425	0.00843235	0.0905188	ENSMUSG00000023169	Slc38a1	protein_coding	105727
	59115.3	0.411603	0.122982	3.34685	0.00081736	0.0251691	ENSMUSG00000032216	Nedd4	protein_coding	17999
	4266	0.411294	0.187162	2.19752	0.0279831	0.171097	ENSMUSG00000027108	Ola1	protein_coding	67059
	13979	0.411263	0.278913	1.47452	0.140342	0.385181	ENSMUSG00000045954	Cavin2	protein_coding	20324
	3426.65	0.411209	0.124342	3.30706	0.000942792	0.0269842	ENSMUSG00000031575	Ash2l	protein_coding	23808
	1350.1	0.411005	0.224534	1.83048	0.0671787	0.266684	ENSMUSG00000054814	Usp46	protein_coding	69727
	48.2509	0.410807	0.570867	0.71962	0.471759	0.710368	ENSMUSG00000004864	Mapk13	protein_coding	26415
	99.9647	0.410714	0.627965	0.654039	0.513086	0.739816	ENSMUSG00000030486	Zfp108	protein_coding	54678
	1596.03	0.410595	0.272829	1.50496	0.132335	0.373209	ENSMUSG00000038510	Rpf2	protein_coding	67239
	1709.5	0.410583	0.162323	2.52942	0.0114252	0.106565	ENSMUSG00000041733	Coq5	protein_coding	52064
	5637.9	0.410522	0.287236	1.42922	0.152942	0.403284	ENSMUSG00000062937	Mtap	protein_coding	66902
	20.464	0.410227	0.566634	0.723971	0.469083	0.708927	ENSMUSG00000078184	Rbm8a2	protein_coding	NA
	1447.53	0.410082	0.271571	1.51004	0.131034	0.371785	ENSMUSG00000000938	Hoxa10	protein_coding	15395
	10674.4	0.410042	0.261911	1.56557	0.117448	0.351324	ENSMUSG00000024587	Nars	protein_coding	70223
	393.33	0.409954	0.251936	1.62721	0.103692	0.329851	ENSMUSG00000045996	Polr2k	protein_coding	17749
	2344.6	0.409747	0.219605	1.86583	0.0620645	0.257198	ENSMUSG00000054115	Skp2	protein_coding	27401
	1815.45	0.409747	0.295303	1.38755	0.165275	0.418167	ENSMUSG00000039384	Dusp10	protein_coding	63953
	2044.53	0.409499	0.261022	1.56883	0.116688	0.350214	ENSMUSG00000034424	Gcsh	protein_coding	68133
	583.874	0.409443	0.290509	1.4094	0.158716	0.409368	ENSMUSG00000044026	Slc35g1	protein_coding	240660
	2996.43	0.409357	0.144785	2.82735	0.00469346	0.0673787	ENSMUSG00000026869	Psmd5	protein_coding	66998
	4931.49	0.409227	0.214079	1.91157	0.0559316	0.244874	ENSMUSG00000021890	Eaf1	protein_coding	74427
	21.3169	0.409099	0.475029	0.861209	0.389123	0.643798	ENSMUSG00000022615	Tymp	protein_coding	72962
	1803.39	0.409036	0.364894	1.12097	0.2623	0.528037	ENSMUSG00000022178	Ajuba	protein_coding	16475
	2655.37	0.409021	0.200374	2.04129	0.0412221	0.210587	ENSMUSG00000030056	Isy1	protein_coding	57905
	641.06	0.408984	0.240631	1.69963	0.0891999	0.307452	ENSMUSG00000020973	Dnaaf2	protein_coding	109065
	1979.91	0.40897	0.216901	1.88551	0.0593607	0.252249	ENSMUSG00000029504	Ddx51	protein_coding	69663
	8374.69	0.4088	0.306275	1.33475	0.181959	0.439882	ENSMUSG00000044337	Ackr3	protein_coding	12778
	3882.42	0.408683	0.207128	1.9731	0.0484847	0.227565	ENSMUSG00000027469	Tpx2	protein_coding	72119
	1674.28	0.408657	0.208334	1.96155	0.0498151	0.230976	ENSMUSG00000075232	Amd1	protein_coding	11702
	5273.55	0.408557	0.221965	1.84063	0.0656752	0.264127	ENSMUSG00000015605	Srf	protein_coding	20807
	2023.95	0.408535	0.338915	1.20542	0.228041	0.493685	ENSMUSG00000028261	Ndufaf4	protein_coding	68493
	2835.52	0.408421	0.164429	2.48388	0.0129961	0.113722	ENSMUSG00000032409	Atr	protein_coding	245000
	4493.52	0.408359	0.146082	2.79541	0.00518341	0.0716352	ENSMUSG00000023942	Slc29a1	protein_coding	63959
	101.567	0.408251	0.25385	1.60824	0.107783	0.336271	ENSMUSG00000091955	Gm9844	protein_coding	NA
	1655.74	0.408173	0.22804	1.78992	0.0734669	0.280319	ENSMUSG00000035772	Mrps2	protein_coding	118451
	5732.73	0.408086	0.313108	1.30334	0.192459	0.452687	ENSMUSG00000006445	Epha2	protein_coding	13836
	9.21509	0.408081	1.32449	0.308105	0.758002	0.889283	ENSMUSG00000069814	Ccdc92b	protein_coding	432582
	5368.17	0.408048	0.315283	1.29422	0.195588	0.455814	ENSMUSG00000022391	Rangap1	protein_coding	19387
	1756.8	0.408022	0.206656	1.97441	0.0483357	0.227233	ENSMUSG00000074797	Itpa	protein_coding	16434
	80.3181	0.407896	0.835529	0.488189	NA	NA	ENSMUSG00000032271	Nnmt	protein_coding	18113
	2673.16	0.407804	0.180691	2.25691	0.0240135	0.157048	ENSMUSG00000033918	Parl	protein_coding	381038
	2605.67	0.407774	0.208224	1.95834	0.0501901	0.231802	ENSMUSG00000025940	Tmem70	protein_coding	70397
	2619.19	0.407744	0.842179	0.484154	0.628277	0.816747	ENSMUSG00000024912	Fosl1	protein_coding	14283
	17.5939	0.407635	0.886396	0.459879	0.645603	0.827706	ENSMUSG00000070570	Slc17a7	protein_coding	72961
	3431.47	0.407507	0.165454	2.46296	0.0137794	0.116854	ENSMUSG00000035150	Eif2s3x	protein_coding	26905
	1803.02	0.407236	0.433805	0.938752	0.347858	0.609245	ENSMUSG00000026141	Col19a1	protein_coding	12823
	1921.16	0.407045	0.275343	1.47832	0.139322	0.383329	ENSMUSG00000010461	Eya4	protein_coding	14051
	1895.53	0.407032	0.188975	2.15389	0.0312489	0.180663	ENSMUSG00000038047	Haus6	protein_coding	230376
	2469.9	0.407024	0.0966762	4.21018	2.55166e-05	0.0040579	ENSMUSG00000024851	Pitpnm1	protein_coding	18739
	9941.78	0.40692	0.227474	1.78887	0.0736366	0.280334	ENSMUSG00000037012	Hk1	protein_coding	15275
	1467.21	0.406807	0.205371	1.98084	0.0476094	0.226101	ENSMUSG00000025894	Aasdhppt	protein_coding	67618
	2362.17	0.4067	0.320353	1.26954	0.20425	0.466368	ENSMUSG00000033706	Smyd5	protein_coding	232187
	4418.66	0.406641	0.186361	2.18201	0.029109	0.174781	ENSMUSG00000020680	Taf15	protein_coding	70439
	4866.69	0.40655	0.289083	1.40634	0.159622	0.410188	ENSMUSG00000028330	Ncbp1	protein_coding	433702
	807.251	0.406504	0.251856	1.61403	0.10652	0.334645	ENSMUSG00000031843	Mphosph6	protein_coding	68533
	4788.06	0.406342	0.215983	1.88136	0.0599227	0.252672	ENSMUSG00000028792	Ak2	protein_coding	11637
	8048.25	0.406314	0.179937	2.25809	0.0239402	0.156871	ENSMUSG00000002319	Ipo4	protein_coding	75751
	11735.7	0.406241	0.31473	1.29076	0.196786	0.457279	ENSMUSG00000058355	Abce1	protein_coding	24015
	10.286	0.406171	1.14904	0.353488	0.723723	0.870647	ENSMUSG00000097239	Gm27029	protein_coding	NA
	12543.4	0.406089	0.219635	1.84893	0.064468	0.261604	ENSMUSG00000062070	Pgk1	protein_coding	18655
	1233.49	0.406008	0.24462	1.65975	0.0969643	0.319288	ENSMUSG00000036208	Nepro	protein_coding	212547
	12.4828	0.405849	0.82184	0.49383	0.621426	0.812552	ENSMUSG00000034768	Asb16	protein_coding	217217
	928.282	0.405798	0.227139	1.78656	0.0740084	0.280754	ENSMUSG00000008090	Fgfrl1	protein_coding	116701
	3035.64	0.405685	0.274516	1.47782	0.139457	0.383552	ENSMUSG00000059040	Eno1b	protein_coding	433182
	1656.69	0.405669	0.178677	2.27041	0.0231829	0.154932	ENSMUSG00000063052	Lrrc40	protein_coding	67144
	10.1773	0.405569	0.827683	0.490004	0.624131	0.814174	ENSMUSG00000025977	Boll	protein_coding	75388
	73.6828	0.405568	0.492179	0.824025	0.409925	0.662772	ENSMUSG00000033182	Kbtbd12	protein_coding	74589
	2137.51	0.405532	0.207211	1.95709	0.0503366	0.232356	ENSMUSG00000063785	Utp14a	protein_coding	72554
	5164.2	0.405467	0.152975	2.65055	0.00803606	0.0886606	ENSMUSG00000031672	Got2	protein_coding	14719
	237.113	0.405428	0.261232	1.55199	0.120666	0.356516	ENSMUSG00000020018	Snrpf	protein_coding	69878
	2699.23	0.405006	0.217779	1.85971	0.0629268	0.25901	ENSMUSG00000036916	Zfp280c	protein_coding	208968
	1159.8	0.404847	0.213993	1.89187	0.0585077	0.250881	ENSMUSG00000021731	Mrps30	protein_coding	59054
	1286	0.404707	0.201558	2.0079	0.0446541	0.21898	ENSMUSG00000029179	Zcchc4	protein_coding	78796
	9835.05	0.404586	0.131318	3.08096	0.00206334	0.0433543	ENSMUSG00000029247	Paics	protein_coding	67054
	12485.9	0.404431	0.168916	2.39428	0.016653	0.129164	ENSMUSG00000027288	Zfp106	protein_coding	20402
	2219.99	0.404322	0.210683	1.9191	0.0549713	0.242904	ENSMUSG00000042606	Hirip3	protein_coding	233876
	2082.2	0.404236	0.348211	1.16089	0.245685	0.51222	ENSMUSG00000028010	Gar1	protein_coding	68147
	9745.84	0.404158	0.137401	2.94145	0.0032668	0.0565125	ENSMUSG00000023495	Pcbp4	protein_coding	59092
	4907.8	0.404088	0.150196	2.6904	0.00713663	0.0838348	ENSMUSG00000000751	Rpa1	protein_coding	68275
	6862.64	0.404042	0.227314	1.77746	0.0754922	0.283292	ENSMUSG00000013846	St3gal1	protein_coding	20442
	482.78	0.403925	0.328829	1.22838	0.219306	0.483398	ENSMUSG00000032783	Troap	protein_coding	78733
	4091.81	0.403906	0.229849	1.75727	0.078872	0.28989	ENSMUSG00000028430	Nol6	protein_coding	230082
	15670.8	0.403896	0.189785	2.12817	0.0333226	0.187986	ENSMUSG00000027215	Cd82	protein_coding	12521
	6452.52	0.403878	0.196012	2.06048	0.0393528	0.205466	ENSMUSG00000049553	Polr1a	protein_coding	20019
	11406.5	0.403864	0.242912	1.66259	0.0963939	0.31849	ENSMUSG00000022255	Mtdh	protein_coding	67154
	104.664	0.403626	0.297736	1.35565	0.175211	0.430667	ENSMUSG00000021259	Cyp46a1	protein_coding	13116
	1050.38	0.403497	0.241273	1.67237	0.0944513	0.315724	ENSMUSG00000078713	Tomm5	protein_coding	68512
	2720.86	0.403475	0.185204	2.17854	0.0293655	0.175537	ENSMUSG00000027509	Rae1	protein_coding	66679
	1126.58	0.403255	0.213512	1.88867	0.0589359	0.251561	ENSMUSG00000004996	Mri1	protein_coding	67873
	8718.43	0.403199	0.175626	2.29578	0.0216883	0.149724	ENSMUSG00000037149	Ddx1	protein_coding	104721
	965.306	0.403126	0.321431	1.25416	0.209783	0.472378	ENSMUSG00000025591	Tma16	protein_coding	66282
	13910.8	0.403046	0.342318	1.1774	0.239035	0.505887	ENSMUSG00000024360	Etf1	protein_coding	225363
	9912.19	0.402965	0.192154	2.09709	0.0359855	0.196559	ENSMUSG00000036112	Metap2	protein_coding	56307
	237.054	0.402624	0.264848	1.52021	0.128459	0.367658	ENSMUSG00000032415	Ube2cbp	protein_coding	70348
	950.368	0.402504	0.202456	1.98811	0.0467997	0.22462	ENSMUSG00000022503	Nubp1	protein_coding	26425
	98.7228	0.402475	0.371766	1.0826	0.278985	0.545242	ENSMUSG00000027859	Ngf	protein_coding	18049
	6594.44	0.402461	0.112725	3.57029	0.000356584	0.0154698	ENSMUSG00000026356	Dars	protein_coding	226414
	3063.94	0.402243	0.357954	1.12373	0.261128	0.527369	ENSMUSG00000020116	Pno1	protein_coding	66249
	28.022	0.402121	0.826549	0.486505	0.626609	0.815728	ENSMUSG00000060509	Xcr1	protein_coding	23832
	1248.47	0.401853	0.204426	1.96576	0.0493265	0.229798	ENSMUSG00000044934	Zfp367	protein_coding	238673
	15574.5	0.401731	0.153654	2.61451	0.0089355	0.0926301	ENSMUSG00000040731	Eif4h	protein_coding	22384
	1032.51	0.401672	0.236361	1.6994	0.0892443	0.307532	ENSMUSG00000056919	Cep162	protein_coding	382090
	551.466	0.401616	0.30694	1.30845	0.19072	0.450799	ENSMUSG00000031821	Gins2	protein_coding	272551
	2753.91	0.401494	0.142684	2.81387	0.00489486	0.0691699	ENSMUSG00000071533	Pcnp	protein_coding	76302
	1885.99	0.401099	0.189635	2.11511	0.0344207	0.191713	ENSMUSG00000047777	Phf13	protein_coding	230936
	453.916	0.400959	0.347131	1.15507	0.248063	0.514953	ENSMUSG00000026646	Suv39h2	protein_coding	64707
	836.585	0.400925	0.191568	2.09287	0.0363611	0.198012	ENSMUSG00000039693	Msantd3	protein_coding	66665
	2199.48	0.400846	0.133369	3.00555	0.00265103	0.0499883	ENSMUSG00000026187	Xrcc5	protein_coding	22596
	1267.14	0.400823	0.227636	1.76081	0.0782706	0.288732	ENSMUSG00000038732	Mboat1	protein_coding	218121
	2955.62	0.400755	0.252236	1.58881	0.112104	0.343591	ENSMUSG00000026037	Orc2	protein_coding	18393
	1238.32	0.400682	0.219073	1.82899	0.0674012	0.266978	ENSMUSG00000028212	Ccne2	protein_coding	12448
	1655.82	0.400567	0.2025	1.97811	0.0479168	0.226257	ENSMUSG00000064037	Gpn1	protein_coding	74254
	175.69	0.400256	0.339975	1.17731	0.239072	0.505887	ENSMUSG00000021714	Cenpk	protein_coding	60411
	190.229	0.400247	0.361457	1.10732	0.268158	0.534201	ENSMUSG00000029307	Dmp1	protein_coding	13406
	6976.81	0.400161	0.274064	1.4601	0.144261	0.391016	ENSMUSG00000024498	Tcerg1	protein_coding	56070
	3367.55	0.400151	0.217464	1.84008	0.0657563	0.264159	ENSMUSG00000032939	Nup93	protein_coding	71805
	7543.55	0.400126	0.2646	1.51219	0.130485	0.370666	ENSMUSG00000005732	Ranbp1	protein_coding	19385
	1433.16	0.400089	0.222043	1.80185	0.0715684	0.276699	ENSMUSG00000024833	Pola2	protein_coding	18969
	53.204	0.399834	0.588548	0.679356	0.496912	0.728092	ENSMUSG00000064280	Ccdc146	protein_coding	75172
	1147.09	0.399791	0.142964	2.79645	0.00516671	0.0714947	ENSMUSG00000021713	Ppwd1	protein_coding	238831
	8147.66	0.399774	0.151891	2.63197	0.00848907	0.0908052	ENSMUSG00000023456	Tpi1	protein_coding	21991
	3797.74	0.399753	0.137369	2.91007	0.00361343	0.0585766	ENSMUSG00000038416	Cdc16	protein_coding	69957
	960.222	0.399485	0.155318	2.57204	0.0101101	0.0989903	ENSMUSG00000049960	Mrps16	protein_coding	66242
	1191.64	0.39936	0.215261	1.85524	0.0635624	0.260269	ENSMUSG00000067365	Tmem128	protein_coding	66309
	1211.42	0.399177	0.178378	2.23782	0.0252329	0.161674	ENSMUSG00000027131	Emc4	protein_coding	68032
	1724.19	0.399145	0.123536	3.23101	0.00123353	0.0319907	ENSMUSG00000029034	Ints11	protein_coding	71957
	1948.88	0.399137	0.268955	1.48403	0.137802	0.381323	ENSMUSG00000015653	Steap2	protein_coding	74051
	259.577	0.399114	0.458938	0.869647	0.384493	0.640466	ENSMUSG00000019992	Mtfr2	protein_coding	71804
	1173.63	0.398905	0.198176	2.01289	0.0441265	0.217007	ENSMUSG00000052962	Mrpl35	protein_coding	66223
	1980.24	0.398618	0.214471	1.85861	0.0630825	0.259259	ENSMUSG00000020280	Pus10	protein_coding	74467
	590.287	0.398487	0.252124	1.58052	0.113987	0.346569	ENSMUSG00000035234	Abraxas1	protein_coding	70681
	16106.2	0.398324	0.166319	2.39494	0.016623	0.129069	ENSMUSG00000031633	Slc25a4	protein_coding	11739
	3190.09	0.398251	0.229343	1.73649	0.0824776	0.295392	ENSMUSG00000042719	Naa25	protein_coding	231713
	6.36306	0.398124	1.5436	0.257919	0.796469	NA	ENSMUSG00000092124	B930094E09Rik	protein_coding	NA
	4311.41	0.398042	0.217723	1.82821	0.0675186	0.267225	ENSMUSG00000040620	Dhx33	protein_coding	216877
	4409.34	0.397756	0.196466	2.02455	0.0429133	0.214745	ENSMUSG00000031467	Agpat5	protein_coding	52123
	9546.41	0.397728	0.263722	1.50813	0.131521	0.372216	ENSMUSG00000027470	Mylk2	protein_coding	228785
	281.461	0.397619	0.254238	1.56397	0.117826	0.351796	ENSMUSG00000074754	Smim26	protein_coding	228715
	3147.24	0.397505	0.279472	1.42234	0.154927	0.40509	ENSMUSG00000032834	Pwp2	protein_coding	110816
	4349.53	0.397405	0.142225	2.79419	0.00520297	0.0716734	ENSMUSG00000021748	Pdhb	protein_coding	68263
	3905.67	0.397332	0.24017	1.65438	0.0980501	0.321295	ENSMUSG00000020547	Bzw2	protein_coding	66912
	241.168	0.397296	0.271043	1.4658	0.142702	0.38823	ENSMUSG00000059343	Aldoart1	protein_coding	353204
	495.744	0.397186	0.281794	1.40949	0.15869	0.409368	ENSMUSG00000026708	Cenpl	protein_coding	70454
	984.64	0.397037	0.17901	2.21795	0.026558	0.166172	ENSMUSG00000030615	Tmem126a	protein_coding	66271
	2721.25	0.396973	0.218806	1.81427	0.0696364	0.272397	ENSMUSG00000026520	Pycr2	protein_coding	69051
	1386.99	0.396782	0.151119	2.62563	0.00864893	0.0913259	ENSMUSG00000025324	Atp10a	protein_coding	11982
	48.5509	0.396599	0.482054	0.822727	0.410663	0.6634	ENSMUSG00000072571	Tmem253	protein_coding	619301
	703.403	0.396569	0.17026	2.3292	0.0198487	0.141908	ENSMUSG00000075704	Txnrd2	protein_coding	26462
	1348.51	0.396337	0.181646	2.18192	0.0291153	0.174781	ENSMUSG00000028013	Ppa2	protein_coding	74776
	502.384	0.395995	0.195154	2.02914	0.0424439	0.214047	ENSMUSG00000055760	Gemin6	protein_coding	67242
	491.789	0.395885	0.253335	1.5627	0.118124	0.352197	ENSMUSG00000022215	Fitm1	protein_coding	68680
	4238.43	0.395792	0.237599	1.6658	0.0957537	0.317724	ENSMUSG00000028869	Gnl2	protein_coding	230737
	6527.85	0.395746	0.170132	2.32611	0.0200128	0.142587	ENSMUSG00000027367	Stard7	protein_coding	99138
	6866.12	0.395743	0.144525	2.73823	0.00617717	0.0781114	ENSMUSG00000025968	Ndufs1	protein_coding	227197
	92.432	0.395628	0.305976	1.293	0.196011	0.456211	ENSMUSG00000018341	Il12rb2	protein_coding	16162
	4826.15	0.395529	0.238842	1.65603	0.0977165	0.320587	ENSMUSG00000090066	1110002E22Rik	protein_coding	102634333
	3538.27	0.395527	0.194491	2.03365	0.0419867	0.212912	ENSMUSG00000018428	Akap1	protein_coding	11640
	34368.7	0.395403	0.159975	2.47165	0.0134491	0.115821	ENSMUSG00000030695	Aldoa	protein_coding	11674
	1122.7	0.395235	0.24457	1.61604	0.106085	0.33379	ENSMUSG00000022972	Cfap298	protein_coding	68001
	1552.28	0.395021	0.771554	0.511981	0.608664	0.804817	ENSMUSG00000028068	Iqgap3	protein_coding	404710
	7490.79	0.394974	0.186684	2.11574	0.0343672	0.191713	ENSMUSG00000031948	Kars	protein_coding	85305
	12200.2	0.394867	0.205779	1.91888	0.0549989	0.242904	ENSMUSG00000037331	Larp1	protein_coding	73158
	1431.58	0.394602	0.503539	0.783656	0.433242	0.682098	ENSMUSG00000037544	Dlgap5	protein_coding	218977
	264.642	0.394552	0.186503	2.11552	0.0343857	0.191713	ENSMUSG00000004018	Fancl	protein_coding	67030
	1715.22	0.39453	0.234858	1.67987	0.0929831	0.313606	ENSMUSG00000014873	Surf2	protein_coding	20931
	12522.3	0.394385	0.227989	1.72984	0.0836585	0.297219	ENSMUSG00000030084	Plxna1	protein_coding	18844
	935.937	0.394375	0.189831	2.07751	0.0377547	0.201647	ENSMUSG00000028089	Chd1l	protein_coding	68058
	376.688	0.39423	0.375381	1.05021	0.29362	0.559808	ENSMUSG00000039396	Neil3	protein_coding	234258
	1101.97	0.394103	0.192259	2.04985	0.0403786	0.208074	ENSMUSG00000041319	Thoc6	protein_coding	386612
	20096.1	0.394006	0.380642	1.03511	0.300618	0.566409	ENSMUSG00000031799	Tpm4	protein_coding	326618
	7043.51	0.393982	0.158017	2.49329	0.0126565	0.112006	ENSMUSG00000026701	Prdx6	protein_coding	11758
	14345.4	0.393762	0.19671	2.00174	0.0453132	0.220341	ENSMUSG00000018770	Atp5g3	protein_coding	228033
	3014.99	0.393611	0.168325	2.3384	0.0193666	0.140016	ENSMUSG00000026245	Farsb	protein_coding	23874
	2425.88	0.393431	0.243598	1.61508	0.106293	0.334076	ENSMUSG00000056305	Usp39	protein_coding	28035
	3021.2	0.39338	0.173731	2.2643	0.0235554	0.156264	ENSMUSG00000052798	Nup107	protein_coding	103468
	806.396	0.393322	0.199011	1.97638	0.0481116	0.226624	ENSMUSG00000030316	Tamm41	protein_coding	68971
	1885.43	0.393213	0.30547	1.28724	0.198011	0.458797	ENSMUSG00000025932	Eya1	protein_coding	14048
	5628.54	0.393212	0.283295	1.388	0.165138	0.418055	ENSMUSG00000020430	Pes1	protein_coding	64934
	103.18	0.39319	0.431379	0.911474	0.362046	0.620982	ENSMUSG00000040372	Gpr63	protein_coding	81006
	1901.5	0.393065	0.137252	2.86382	0.0041856	0.0633757	ENSMUSG00000021103	Mnat1	protein_coding	17420
	1501.2	0.393047	0.21479	1.82991	0.0672636	0.266769	ENSMUSG00000043183	Simc1	protein_coding	319719
	2372.58	0.39299	0.218402	1.79939	0.0719577	0.277865	ENSMUSG00000028345	Tex10	protein_coding	269536
	5109.42	0.392962	0.511854	0.767722	0.442652	0.689199	ENSMUSG00000023905	Tnfrsf12a	protein_coding	27279
	2704.16	0.392885	0.230368	1.70546	0.0881082	0.305334	ENSMUSG00000030079	Ruvbl1	protein_coding	56505
	2109.02	0.392774	0.192599	2.03933	0.0414167	0.211357	ENSMUSG00000033845	Mrpl15	protein_coding	27395
	2914.87	0.392682	0.195753	2.00601	0.0448553	0.219348	ENSMUSG00000059005	Hnrnpa3	protein_coding	229279
	13801.2	0.392358	0.231296	1.69635	0.08982	0.308583	ENSMUSG00000026615	Eprs	protein_coding	107508
	3307.19	0.392338	0.200583	1.95599	0.0504666	0.232513	ENSMUSG00000028970	Abcb1b	protein_coding	18669
	701.525	0.391687	0.177862	2.2022	0.0276512	0.170256	ENSMUSG00000018861	Fdxr	protein_coding	14149
	1351.92	0.391684	0.201387	1.94494	0.0517827	0.235966	ENSMUSG00000041961	Znrf3	protein_coding	407821
	4785.19	0.391334	0.176196	2.22101	0.0263502	0.165673	ENSMUSG00000004865	Srpk1	protein_coding	20815
	703.292	0.391283	0.194506	2.01167	0.0442544	0.217314	ENSMUSG00000027167	Elp4	protein_coding	77766
	365.467	0.391271	0.315906	1.23857	0.215506	0.479486	ENSMUSG00000015112	Slc25a13	protein_coding	50799
	2990.72	0.391011	0.168896	2.31509	0.0206077	0.145321	ENSMUSG00000067148	Polr1c	protein_coding	20016
	703.724	0.390927	0.352105	1.11026	0.266888	0.532669	ENSMUSG00000020185	E2f7	protein_coding	52679
	2958.73	0.390849	0.253142	1.54399	0.12259	0.359517	ENSMUSG00000010476	Ebf3	protein_coding	13593
	1876.03	0.390758	0.206185	1.89518	0.0580683	0.249962	ENSMUSG00000027669	Gnb4	protein_coding	14696
	491.62	0.390672	0.34708	1.1256	0.260336	0.526648	ENSMUSG00000026196	Bard1	protein_coding	12021
	1001.18	0.390591	0.244606	1.59681	0.110307	0.340615	ENSMUSG00000020561	Twistnb	protein_coding	28071
	1549.23	0.390175	0.170686	2.28592	0.0222591	0.151822	ENSMUSG00000029911	Ssbp1	protein_coding	381760
	15867	0.39006	0.245416	1.58938	0.111974	0.343447	ENSMUSG00000030409	Dmpk	protein_coding	13400
	9906.33	0.390015	0.802319	0.48611	0.626889	0.815854	ENSMUSG00000001473	Tubb6	protein_coding	67951
	2065.79	0.38998	0.187162	2.08365	0.0371924	0.199917	ENSMUSG00000063802	Hspbp1	protein_coding	66245
	4699.24	0.389808	0.379663	1.02672	0.304551	0.569366	ENSMUSG00000021733	Slc4a7	protein_coding	218756
	2984.13	0.389715	0.160515	2.4279	0.0151866	0.122761	ENSMUSG00000031683	Lsm6	protein_coding	78651
	2434.78	0.389488	0.238257	1.63474	0.102103	0.327466	ENSMUSG00000029762	Akr1b8	protein_coding	14187
	1375.5	0.389485	0.411953	0.94546	0.344424	0.606308	ENSMUSG00000029414	Kntc1	protein_coding	208628
	2447.09	0.389419	0.219658	1.77284	0.0762546	0.284786	ENSMUSG00000025037	Maoa	protein_coding	17161
	1583.84	0.38924	0.207025	1.88016	0.0600864	0.253141	ENSMUSG00000044716	Dok7	protein_coding	231134
	1354.57	0.389186	0.228174	1.70565	0.0880725	0.305315	ENSMUSG00000021707	Dhfr	protein_coding	13361
	1012.84	0.389176	0.196813	1.97739	0.0479977	0.226428	ENSMUSG00000022677	Fopnl	protein_coding	66086
	787.53	0.389027	0.179837	2.16322	0.0305242	0.178402	ENSMUSG00000040321	Zfp770	protein_coding	228491
	2656.59	0.389013	0.152874	2.54466	0.0109384	0.103736	ENSMUSG00000056962	Jmjd6	protein_coding	107817
	47.3002	0.388653	0.67491	0.57586	0.56471	0.776201	ENSMUSG00000063975	Slco1a5	protein_coding	108096
	259.442	0.388584	0.547737	0.709436	0.478054	0.715298	ENSMUSG00000042451	Mybph	protein_coding	53311
	14074.4	0.388564	0.134288	2.89351	0.00380959	0.0601291	ENSMUSG00000005683	Cs	protein_coding	12974
	25450.1	0.388496	0.143781	2.702	0.0068924	0.0821287	ENSMUSG00000061904	Slc25a3	protein_coding	18674
	7.68103	0.388352	1.4267	0.272202	0.785466	NA	ENSMUSG00000002384	Bmp8b	protein_coding	12164
	8800.74	0.388342	0.21673	1.79183	0.073161	0.280102	ENSMUSG00000026674	Ddr2	protein_coding	18214
	18103.4	0.388319	0.294337	1.3193	0.187069	0.446038	ENSMUSG00000056076	Eif3b	protein_coding	27979
	2595.35	0.38807	0.118439	3.27653	0.0010509	0.0286787	ENSMUSG00000039197	Adk	protein_coding	11534
	737.182	0.38807	0.206137	1.88258	0.0597568	0.252482	ENSMUSG00000044636	Csrnp2	protein_coding	207785
	3406.77	0.388058	0.316177	1.22734	0.219693	0.483759	ENSMUSG00000029415	Sdad1	protein_coding	231452
	646.223	0.387976	0.184664	2.10098	0.0356426	0.195722	ENSMUSG00000019948	Actr6	protein_coding	67019
	1261.25	0.387944	0.264379	1.46738	0.142273	0.388048	ENSMUSG00000000028	Cdc45	protein_coding	12544
	2590.39	0.387881	0.249576	1.55416	0.120147	0.356076	ENSMUSG00000001785	Pwp1	protein_coding	103136
	4866.24	0.387785	0.234901	1.65084	0.0987707	0.322215	ENSMUSG00000047879	Usp14	protein_coding	59025
	454.381	0.387601	0.19828	1.95481	0.0506053	0.232827	ENSMUSG00000028710	Atpaf1	protein_coding	230649
	44550.9	0.387453	0.359981	1.07632	0.281786	0.548089	ENSMUSG00000052727	Map1b	protein_coding	17755
	1643.77	0.387442	0.230704	1.67939	0.0930761	0.313838	ENSMUSG00000025264	Tsr2	protein_coding	69499
	14823.1	0.387329	0.204576	1.89332	0.0583148	0.250649	ENSMUSG00000079523	Tmsb10	protein_coding	19240
	728.034	0.387199	0.142091	2.725	0.00643013	0.0795068	ENSMUSG00000049764	Zfp280b	protein_coding	64453
	659.162	0.386989	0.259529	1.49112	0.135929	0.379268	ENSMUSG00000036898	Zfp157	protein_coding	72154
	7022.56	0.386974	0.150356	2.57372	0.010061	0.0987774	ENSMUSG00000052997	Uba2	protein_coding	50995
	2491.65	0.386693	0.223088	1.73336	0.0830315	0.296197	ENSMUSG00000021811	Dnajc9	protein_coding	108671
	933.857	0.386676	0.203947	1.89597	0.0579646	0.249665	ENSMUSG00000028647	Mycbp	protein_coding	56309
	11144.1	0.386446	0.19207	2.012	0.0442196	0.217217	ENSMUSG00000000568	Hnrnpd	protein_coding	11991
	150.362	0.386198	0.393729	0.980872	0.326656	0.589259	ENSMUSG00000028391	Wdr31	protein_coding	71354
	36180.9	0.385945	0.263858	1.4627	0.14355	0.389616	ENSMUSG00000045983	Eif4g1	protein_coding	208643
	8800.42	0.385901	0.100297	3.84758	0.000119289	0.00874482	ENSMUSG00000024735	Prpf19	protein_coding	28000
	1411.39	0.385849	0.387679	0.995281	0.3196	0.582534	ENSMUSG00000035105	Egln3	protein_coding	112407
	503.641	0.385797	0.253142	1.52404	0.1275	0.366001	ENSMUSG00000046380	Jrk	protein_coding	16469
	8282.84	0.38551	0.185422	2.07909	0.0376088	0.201386	ENSMUSG00000027404	Snrpb	protein_coding	20638
	4845.3	0.385309	0.206682	1.86427	0.0622844	0.257592	ENSMUSG00000028851	Nudc	protein_coding	18221
	2345.58	0.385263	0.115264	3.34243	0.000830493	0.0252261	ENSMUSG00000020024	Cep83	protein_coding	77048
	46.8308	0.385096	0.500141	0.769975	0.441315	0.688577	ENSMUSG00000022766	Serpind1	protein_coding	15160
	163.933	0.384919	0.248225	1.55069	0.120976	0.357143	ENSMUSG00000036504	Phpt1	protein_coding	75454
	1125.15	0.384886	0.199942	1.92498	0.0542315	0.241208	ENSMUSG00000075229	Ccdc58	protein_coding	381045
	2679.55	0.38488	0.282449	1.36265	0.172991	0.428312	ENSMUSG00000054079	Utp18	protein_coding	217109
	63.2682	0.384769	0.72294	0.532228	0.594568	0.79647	ENSMUSG00000021176	Efcab11	protein_coding	78767
	1897.44	0.384753	0.211514	1.81904	0.0689055	0.270407	ENSMUSG00000026767	Mindy3	protein_coding	66960
	18672.8	0.384676	0.198245	1.94041	0.0523299	0.237112	ENSMUSG00000022234	Cct5	protein_coding	12465
	1139.78	0.384485	0.165195	2.32747	0.0199404	0.142142	ENSMUSG00000042709	Atpaf2	protein_coding	246782
	565.137	0.384298	0.469221	0.819014	0.412779	0.665551	ENSMUSG00000061603	Akap6	protein_coding	238161
	34338.8	0.384238	0.135756	2.83035	0.00464974	0.0670175	ENSMUSG00000047215	Rpl9	protein_coding	20005
	4324.95	0.384229	0.218506	1.75844	0.0786723	0.289548	ENSMUSG00000027823	Gmps	protein_coding	229363
	169.163	0.383637	0.301827	1.27105	0.203712	0.465969	ENSMUSG00000051169	Rpusd3	protein_coding	101122
	684.209	0.383604	0.174674	2.19611	0.028084	0.171414	ENSMUSG00000038215	Cep44	protein_coding	382010
	375.972	0.383534	0.271211	1.41415	0.157317	0.40767	ENSMUSG00000096740	Lbhd1	protein_coding	102308570
	3623.39	0.383437	0.209395	1.83116	0.0670762	0.266423	ENSMUSG00000033285	Wdr3	protein_coding	269470
	1490.58	0.383419	0.311418	1.2312	0.218247	0.482461	ENSMUSG00000055489	Ano5	protein_coding	233246
	26.4309	0.383156	0.503792	0.760545	0.446929	0.692986	ENSMUSG00000027938	Creb3l4	protein_coding	78284
	1372.13	0.383125	0.146582	2.61373	0.00895598	0.092652	ENSMUSG00000028114	Mettl14	protein_coding	210529
	8054.31	0.383044	0.201434	1.90159	0.0572251	0.247771	ENSMUSG00000004264	Phb2	protein_coding	12034
	1642.13	0.382958	0.143066	2.67679	0.00743309	0.0852479	ENSMUSG00000038005	Hpf1	protein_coding	72612
	1296.68	0.382894	0.201431	1.90087	0.0573189	0.247794	ENSMUSG00000030060	Hmces	protein_coding	232210
	827.525	0.382866	0.198447	1.92931	0.0536926	0.239996	ENSMUSG00000057229	Dmac2	protein_coding	66349
	370.602	0.382846	0.367035	1.04308	0.296913	0.56322	ENSMUSG00000064264	Zfp428	protein_coding	232969
	4945.18	0.382682	0.150972	2.53479	0.0112514	0.10579	ENSMUSG00000052533	Nup188	protein_coding	227699
	2338.25	0.382621	0.148527	2.5761	0.00999223	0.0985709	ENSMUSG00000025358	Cdk2	protein_coding	12566
	7404.65	0.382605	0.207515	1.84374	0.0652207	0.263326	ENSMUSG00000020929	Eftud2	protein_coding	20624
	3745.27	0.382597	0.197931	1.93298	0.0532387	0.238981	ENSMUSG00000020180	Snrpd3	protein_coding	67332
	11315.3	0.382431	0.161133	2.3734	0.0176254	0.132978	ENSMUSG00000009575	Cbx5	protein_coding	12419
	4358.52	0.381906	0.130284	2.93134	0.00337501	0.0570081	ENSMUSG00000053768	Chchd3	protein_coding	66075
	738.257	0.381901	0.212581	1.7965	0.0724157	0.278664	ENSMUSG00000087598	Zfp111	protein_coding	56707
	660.701	0.381762	0.278226	1.37213	0.170024	0.424987	ENSMUSG00000041406	BC055324	protein_coding	381306
	308.562	0.381324	0.346894	1.09926	0.271657	0.537213	ENSMUSG00000024186	Rgs11	protein_coding	50782
	253.881	0.381242	0.242863	1.56978	0.116465	0.35005	ENSMUSG00000031669	Gins3	protein_coding	78833
	3469.04	0.380898	0.114689	3.32115	0.000896485	0.0263184	ENSMUSG00000039509	Nup133	protein_coding	234865
	10470.8	0.380555	0.154332	2.46582	0.0136698	0.116536	ENSMUSG00000041638	Gcn1	protein_coding	231659
	25384.2	0.380458	0.154688	2.45952	0.0139122	0.117291	ENSMUSG00000025794	Rpl14	protein_coding	67115
	866.578	0.38033	0.218649	1.73946	0.0819543	0.294717	ENSMUSG00000045751	Mms22l	protein_coding	212377
	1144.46	0.380166	0.39594	0.960161	0.336974	0.60059	ENSMUSG00000024039	Cbs	protein_coding	12411
	426.434	0.380149	0.223441	1.70134	0.0888788	0.306858	ENSMUSG00000050323	Ndufaf6	protein_coding	76947
	2401	0.380011	0.215085	1.7668	0.0772617	0.286471	ENSMUSG00000071708	Sms	protein_coding	20603
	10518.8	0.379876	0.217175	1.74917	0.0802622	0.292244	ENSMUSG00000028333	Anp32b	protein_coding	67628
	5498.16	0.37986	0.248966	1.52575	0.127073	0.365648	ENSMUSG00000028953	Abcf2	protein_coding	27407
	5436.15	0.379855	0.249361	1.52332	0.12768	0.366227	ENSMUSG00000025047	Pdcd11	protein_coding	18572
	115.388	0.379823	0.376488	1.00886	0.313043	0.577022	ENSMUSG00000055184	Fam72a	protein_coding	108900
	5303.66	0.379773	0.150532	2.52287	0.0116401	0.107669	ENSMUSG00000018677	Slc25a39	protein_coding	68066
	2583.59	0.379767	0.13218	2.8731	0.00406459	0.0625809	ENSMUSG00000028107	Tars2	protein_coding	71807
	13477.9	0.379698	0.294301	1.29017	0.196992	0.457454	ENSMUSG00000033732	Sf3b3	protein_coding	101943
	1189.66	0.379652	0.143677	2.6424	0.00823205	0.0894562	ENSMUSG00000024580	Grpel2	protein_coding	17714
	3111.61	0.379408	0.135436	2.80138	0.00508849	0.0708659	ENSMUSG00000021807	Rtraf	protein_coding	68045
	2392.51	0.379143	0.22592	1.67822	0.0933041	0.314033	ENSMUSG00000024841	Eif1ad	protein_coding	69860
	40299.9	0.379142	0.189373	2.00209	0.0452751	0.220304	ENSMUSG00000024608	Rps14	protein_coding	20044
	7455.58	0.379128	0.176911	2.14305	0.0321095	0.183945	ENSMUSG00000040549	Ckap5	protein_coding	75786
	9285.19	0.378833	0.298497	1.26913	0.204394	0.466475	ENSMUSG00000062203	Gspt1	protein_coding	14852
	12.3322	0.378664	0.95082	0.39825	0.690446	0.851312	ENSMUSG00000031022	BC051019	protein_coding	57355
	738.562	0.378573	0.256101	1.47822	0.139349	0.383329	ENSMUSG00000020744	Slc25a19	protein_coding	67283
	2779.4	0.378471	0.178627	2.11878	0.0341087	0.190923	ENSMUSG00000074088	Snrnp40	protein_coding	66585
	13.3352	0.378389	0.660605	0.572791	0.566786	0.777712	ENSMUSG00000029862	Clcn1	protein_coding	12723
	8088.83	0.37831	0.204949	1.84588	0.0649097	0.262658	ENSMUSG00000024381	Bin1	protein_coding	30948
	2742.21	0.378206	0.229811	1.64572	0.0998207	0.323594	ENSMUSG00000027412	Lpin3	protein_coding	64899
	1771.28	0.378098	0.172718	2.1891	0.0285892	0.173126	ENSMUSG00000038525	Armc10	protein_coding	67211
	12419.1	0.377961	0.160015	2.36203	0.018175	0.13558	ENSMUSG00000037236	Matr3	protein_coding	17184
	1217.22	0.377955	0.166244	2.27349	0.0229964	0.154543	ENSMUSG00000027655	Dhx35	protein_coding	71715
	1944.44	0.377878	0.202677	1.86443	0.0622611	0.257569	ENSMUSG00000028044	Cks1b	protein_coding	54124
	2726.6	0.377836	0.226104	1.67107	0.0947075	0.315994	ENSMUSG00000028140	Mrpl9	protein_coding	78523
	12092.8	0.377808	0.327786	1.15261	0.249072	0.516098	ENSMUSG00000029430	Ran	protein_coding	19384
	7076.26	0.377755	0.294104	1.28443	0.198991	0.459834	ENSMUSG00000037851	Iars	protein_coding	105148
	379.773	0.377718	0.334394	1.12956	0.258661	0.524942	ENSMUSG00000020877	Scrn2	protein_coding	217140
	1370.49	0.377617	0.243135	1.55312	0.120395	0.356321	ENSMUSG00000026980	Ly75	protein_coding	17076
	1624.61	0.377473	0.154582	2.44189	0.0146108	0.120172	ENSMUSG00000028669	Pithd1	protein_coding	66193
	2486.34	0.377389	0.142494	2.64845	0.00808618	0.0888985	ENSMUSG00000008892	Vdac3	protein_coding	22335
	6411.06	0.377386	0.253597	1.48813	0.136717	0.380078	ENSMUSG00000041360	Pum3	protein_coding	52874
	990.46	0.377271	0.197402	1.91119	0.0559808	0.244874	ENSMUSG00000025899	Alkbh8	protein_coding	67667
	234.85	0.377191	0.306991	1.22867	0.219195	0.483381	ENSMUSG00000011751	Sptbn4	protein_coding	80297
	341.322	0.377174	0.256131	1.47258	0.140863	0.385932	ENSMUSG00000035045	Zc3h12b	protein_coding	547176
	1983.25	0.377163	0.184997	2.03876	0.0414742	0.211562	ENSMUSG00000024856	Cdk2ap2	protein_coding	52004
	124.97	0.377146	0.242869	1.55288	0.120453	0.356321	ENSMUSG00000029454	Mapkapk5	protein_coding	17165
	834.333	0.376904	0.18725	2.01284	0.0441317	0.217007	ENSMUSG00000027490	E2f1	protein_coding	13555
	2178.26	0.376867	0.172402	2.18598	0.0288174	0.173989	ENSMUSG00000025155	Dus1l	protein_coding	68730
	42.7463	0.376821	0.558249	0.675005	0.499673	0.730083	ENSMUSG00000036168	Ccdc38	protein_coding	237465
	852.609	0.376767	0.234081	1.60956	0.107495	0.335784	ENSMUSG00000051220	Ercc6l	protein_coding	236930
	10075.1	0.376636	0.315887	1.19231	0.233139	0.499628	ENSMUSG00000024966	Stip1	protein_coding	20867
	715.785	0.376465	0.200895	1.87394	0.060939	0.254738	ENSMUSG00000018995	Nars2	protein_coding	244141
	805.486	0.376416	0.196974	1.911	0.0560049	0.244874	ENSMUSG00000025200	Cwf19l1	protein_coding	72502
	176.041	0.376179	0.527679	0.712894	0.475911	0.713679	ENSMUSG00000061462	Obscn	protein_coding	380698
	103.372	0.376071	0.367428	1.02352	0.306061	0.570272	ENSMUSG00000098274	Rpl24	protein_coding	68193
	24.4331	0.376063	0.719608	0.522594	0.601257	0.800919	ENSMUSG00000058773	H1f5	protein_coding	56702
	73.6893	0.376061	0.523735	0.718038	0.472734	0.711162	ENSMUSG00000025646	Atrip	protein_coding	235610
	4355.21	0.376042	0.199205	1.88771	0.0590652	0.251561	ENSMUSG00000003868	Ruvbl2	protein_coding	20174
	947.832	0.375783	0.136636	2.75026	0.00595485	0.0764444	ENSMUSG00000021932	Rnaseh2b	protein_coding	67153
	1266.96	0.375581	0.179412	2.0934	0.0363132	0.1979	ENSMUSG00000025785	Exosc7	protein_coding	66446
	11588.1	0.375534	0.10815	3.47234	0.000515941	0.0192311	ENSMUSG00000031311	Nono	protein_coding	53610
	1821.82	0.375503	0.169418	2.21643	0.0266622	0.166546	ENSMUSG00000032534	Cep63	protein_coding	28135
	1946.05	0.375387	0.806926	0.465207	0.641783	0.825273	ENSMUSG00000023087	Noct	protein_coding	12457
	1397.35	0.375352	0.243238	1.54314	0.122796	0.359517	ENSMUSG00000028393	Alad	protein_coding	17025
	2383.7	0.375302	0.184632	2.03271	0.0420823	0.213109	ENSMUSG00000025190	Got1	protein_coding	14718
	1996.32	0.375277	0.186502	2.01219	0.0442004	0.217197	ENSMUSG00000031922	Cep57	protein_coding	74360
	3028.76	0.375169	0.225911	1.66069	0.0967754	0.319227	ENSMUSG00000029687	Ezh2	protein_coding	14056
	6790.7	0.375014	0.164998	2.27284	0.0230361	0.154549	ENSMUSG00000030138	Bms1	protein_coding	213895
	8536.85	0.37494	0.192163	1.95115	0.0510387	0.234149	ENSMUSG00000060636	Rpl35a	protein_coding	57808
	939.633	0.37488	0.272403	1.3762	0.168761	0.42328	ENSMUSG00000035834	Polr3g	protein_coding	67486
	442.732	0.374824	0.228073	1.64344	0.100292	0.324609	ENSMUSG00000030086	Chchd6	protein_coding	66098
	35.4751	0.374759	0.584932	0.640689	0.521725	0.746227	ENSMUSG00000071497	Nutf2-ps1	protein_coding	NA
	1046.12	0.374649	0.201971	1.85497	0.0636008	0.260278	ENSMUSG00000003604	Aven	protein_coding	74268
	765.08	0.374574	0.172407	2.17261	0.0298097	0.176919	ENSMUSG00000031434	Morc4	protein_coding	75746
	2513.76	0.374552	0.309092	1.21178	0.225596	0.491299	ENSMUSG00000001517	Foxm1	protein_coding	14235
	2659.99	0.374471	0.158663	2.36016	0.0182672	0.135917	ENSMUSG00000020532	Acaca	protein_coding	107476
	3075.98	0.374454	0.73711	0.508003	0.611451	0.80669	ENSMUSG00000041313	Slc7a1	protein_coding	11987
	1175.07	0.374428	0.192799	1.94206	0.0521296	0.236747	ENSMUSG00000061759	Armt1	protein_coding	73419
	2656.54	0.374347	0.163749	2.28611	0.0222479	0.151822	ENSMUSG00000029836	Cbx3	protein_coding	12417
	3709.45	0.374343	0.171142	2.18733	0.0287187	0.17361	ENSMUSG00000028902	Sf3a3	protein_coding	75062
	839.253	0.374179	0.263554	1.41974	0.155682	0.405897	ENSMUSG00000024962	Vegfb	protein_coding	22340
	2035.42	0.374135	0.185121	2.02103	0.0432771	0.215371	ENSMUSG00000078440	Dohh	protein_coding	102115
	2027.7	0.374105	0.507311	0.737426	0.460863	0.702754	ENSMUSG00000001403	Ube2c	protein_coding	68612
	126.895	0.374081	0.265201	1.41056	0.158375	0.408877	ENSMUSG00000014782	Plekhg4	protein_coding	102075
	17.752	0.373805	0.682218	0.547926	0.583743	0.78966	ENSMUSG00000020396	Nefh	protein_coding	380684
	1623.61	0.373794	0.140667	2.65729	0.00787723	0.08778	ENSMUSG00000029199	Lias	protein_coding	79464
	15.2384	0.373721	0.93917	0.397927	0.690684	0.851328	ENSMUSG00000018844	Fndc8	protein_coding	78919
	4468.84	0.373481	0.220813	1.69139	0.0907616	0.310325	ENSMUSG00000022682	Rrn3	protein_coding	106298
	131.238	0.373411	0.318656	1.17183	0.241266	0.508294	ENSMUSG00000042589	Cux2	protein_coding	13048
	7392.95	0.373311	0.398912	0.935823	0.349364	0.610647	ENSMUSG00000022797	Tfrc	protein_coding	22042
	1178.31	0.373223	0.13732	2.7179	0.00656978	0.0802713	ENSMUSG00000032059	Alg9	protein_coding	102580
	589.139	0.372961	0.364422	1.02343	0.306104	0.570272	ENSMUSG00000041923	Nol4	protein_coding	319211
	552.716	0.372845	0.194238	1.91953	0.0549173	0.242904	ENSMUSG00000050714	Zbtb26	protein_coding	320633
	292.588	0.372794	0.210826	1.76826	0.077018	0.286158	ENSMUSG00000035142	Nubpl	protein_coding	76826
	24968.8	0.372612	0.167366	2.22633	0.0259922	0.164212	ENSMUSG00000025967	Eef1b2	protein_coding	55949
	1821.31	0.372482	0.304817	1.22199	0.221713	0.486221	ENSMUSG00000074480	Mex3a	protein_coding	72640
	2792.49	0.372481	0.174258	2.13752	0.0325556	0.185463	ENSMUSG00000036572	Upf3b	protein_coding	68134
	1205.79	0.37242	0.240946	1.54566	0.122187	0.358984	ENSMUSG00000005718	Tfap4	protein_coding	83383
	910.98	0.372382	0.224894	1.65581	0.0977604	0.320658	ENSMUSG00000041135	Ripk2	protein_coding	192656
	4611.96	0.37233	0.262169	1.42019	0.155552	0.405838	ENSMUSG00000025995	Wdr75	protein_coding	73674
	1220.8	0.372287	0.152552	2.4404	0.0146708	0.120521	ENSMUSG00000014551	Mrps25	protein_coding	64658
	5100.7	0.37224	0.244688	1.52128	0.128189	0.36703	ENSMUSG00000028312	Smc2	protein_coding	14211
	3155.6	0.372185	0.19852	1.8748	0.0608201	0.254672	ENSMUSG00000030980	Knop1	protein_coding	66356
	3575.07	0.372169	0.237636	1.56613	0.117319	0.351146	ENSMUSG00000031826	Usp10	protein_coding	22224
	667.797	0.372097	0.174097	2.1373	0.0325735	0.185463	ENSMUSG00000043929	Klhl15	protein_coding	236904
	1584.12	0.372041	0.234599	1.58586	0.112771	0.344466	ENSMUSG00000076437	Selenoh	protein_coding	72657
	425.83	0.371977	0.156551	2.37608	0.0174976	0.132581	ENSMUSG00000056486	Chn1	protein_coding	108699
	4535.31	0.371921	0.238506	1.55938	0.118906	0.35357	ENSMUSG00000001380	Hars	protein_coding	15115
	2415.39	0.371835	0.140407	2.64826	0.00809075	0.0888985	ENSMUSG00000033991	Ttc37	protein_coding	218343
	9224.37	0.37179	0.123715	3.00521	0.00265399	0.0499883	ENSMUSG00000027803	Wwtr1	protein_coding	97064
	1220.32	0.371758	0.278514	1.33479	0.181945	0.439882	ENSMUSG00000034321	Exosc1	protein_coding	66583
	983.865	0.371333	0.223294	1.66298	0.0963169	0.318309	ENSMUSG00000031730	Dhodh	protein_coding	56749
	2547.42	0.371299	0.146495	2.53455	0.0112593	0.105795	ENSMUSG00000027673	Ndufb5	protein_coding	66046
	1028.02	0.371195	0.200306	1.85314	0.0638617	0.260794	ENSMUSG00000019782	Rwdd1	protein_coding	66521
	782.658	0.371057	0.137879	2.69118	0.00711996	0.0838348	ENSMUSG00000040269	Mrps28	protein_coding	66230
	8264.71	0.371047	0.134126	2.7664	0.00566787	0.074414	ENSMUSG00000015714	Cers2	protein_coding	76893
	24.9048	0.370926	0.515909	0.718975	0.472156	0.710675	ENSMUSG00000033405	Nudt15	protein_coding	214254
	4803.18	0.370901	0.135633	2.7346	0.00624562	0.0783707	ENSMUSG00000040667	Nup88	protein_coding	19069
	1856.12	0.370792	0.262699	1.41147	0.158106	0.408624	ENSMUSG00000029594	Rbm19	protein_coding	74111
	965.097	0.370725	0.170874	2.16958	0.0300385	0.177357	ENSMUSG00000031482	Slc25a15	protein_coding	18408
	15071.9	0.370276	0.18749	1.97492	0.0482777	0.227109	ENSMUSG00000029169	Dhx15	protein_coding	13204
	32.6698	0.370194	0.465268	0.795656	0.426232	0.676369	ENSMUSG00000010538	Tsacc	protein_coding	76927
	10766.5	0.37017	0.190738	1.94073	0.0522913	0.237112	ENSMUSG00000058013	Septin11	protein_coding	52398
	264.102	0.370135	0.509394	0.726618	0.46746	0.707733	ENSMUSG00000028982	Slc25a33	protein_coding	70556
	1327.73	0.370093	0.211805	1.74733	0.0805801	0.29269	ENSMUSG00000042660	Wdr55	protein_coding	67936
	4794.67	0.36997	0.334161	1.10716	0.268223	0.534201	ENSMUSG00000031824	6430548M08Rik	protein_coding	234797
	1216.06	0.369772	0.191657	1.92935	0.053688	0.239996	ENSMUSG00000070730	Rmdn3	protein_coding	67809
	867.648	0.369766	0.251973	1.46748	0.142245	0.388048	ENSMUSG00000027134	Lpcat4	protein_coding	99010
	32560.8	0.369491	0.1198	3.08424	0.00204073	0.0433543	ENSMUSG00000001525	Tubb5	protein_coding	22154
	604.352	0.369345	0.233826	1.57957	0.114205	0.346793	ENSMUSG00000021694	Ercc8	protein_coding	71991
	2845.67	0.369306	0.202597	1.82286	0.068325	0.269016	ENSMUSG00000015759	Cnih1	protein_coding	12793
	8764.66	0.369115	0.139439	2.64715	0.00811745	0.0889749	ENSMUSG00000032382	Snx1	protein_coding	56440
	2446.83	0.369051	0.526578	0.700848	0.483398	0.719492	ENSMUSG00000032254	Kif23	protein_coding	71819
	759.123	0.369021	0.221689	1.66459	0.0959955	0.317901	ENSMUSG00000039480	Nt5dc1	protein_coding	319638
	4338.45	0.369004	0.217716	1.69489	0.0900969	0.308629	ENSMUSG00000027774	Gfm1	protein_coding	28030
	257.481	0.368941	0.600202	0.614695	0.538756	0.758192	ENSMUSG00000042379	Esm1	protein_coding	71690
	1032.3	0.368929	0.186437	1.97884	0.0478335	0.226242	ENSMUSG00000089824	Rbm12	protein_coding	75710
	2855.78	0.368735	0.272971	1.35082	0.176753	0.432288	ENSMUSG00000058704	Memo1	protein_coding	76890
	764.337	0.368715	0.168187	2.19229	0.0283584	0.172661	ENSMUSG00000035439	Haus8	protein_coding	76478
	3181.1	0.368627	0.206217	1.78757	0.0738456	0.280431	ENSMUSG00000042029	Ncapg2	protein_coding	76044
	131.736	0.368577	0.313446	1.17589	0.23964	0.506336	ENSMUSG00000020268	Lyrm7	protein_coding	75530
	1153.73	0.368559	0.170679	2.15937	0.0308219	0.179271	ENSMUSG00000022466	Rpap3	protein_coding	71919
	4491.7	0.36847	0.183837	2.00433	0.0450347	0.219801	ENSMUSG00000026739	Bmi1	protein_coding	12151
	11222.6	0.36821	0.190312	1.93477	0.0530191	0.238753	ENSMUSG00000031353	Rbbp7	protein_coding	245688
	3357.58	0.368197	0.319806	1.15132	0.249603	0.516504	ENSMUSG00000058392	Rrp1b	protein_coding	72462
	6849.12	0.368195	0.248627	1.48091	0.13863	0.382536	ENSMUSG00000037458	Azin1	protein_coding	54375
	1023.95	0.368081	0.185231	1.98715	0.0469061	0.224832	ENSMUSG00000032498	Mlh1	protein_coding	17350
	1614.1	0.36806	0.199607	1.84392	0.0651948	0.263295	ENSMUSG00000060860	Ube2s	protein_coding	77891
	7698.44	0.367951	0.149622	2.4592	0.0139248	0.117329	ENSMUSG00000004099	Dnmt1	protein_coding	13433
	3864.96	0.367851	0.16568	2.22025	0.0264015	0.165923	ENSMUSG00000020124	Usp15	protein_coding	14479
	1390.02	0.367833	0.137511	2.67493	0.00747452	0.0853733	ENSMUSG00000039130	Zc3hc1	protein_coding	232679
	1183.05	0.367751	0.118771	3.0963	0.00195954	0.0429148	ENSMUSG00000028096	Gpr89	protein_coding	67549
	6621.99	0.367609	0.137269	2.67802	0.00740599	0.0852479	ENSMUSG00000005981	Trap1	protein_coding	68015
	406.713	0.367604	0.308479	1.19167	0.233392	0.499873	ENSMUSG00000040666	Sh3bgr	protein_coding	50795
	3108.52	0.367578	0.15277	2.40608	0.0161246	0.126837	ENSMUSG00000035297	Cops4	protein_coding	26891
	1057.76	0.36739	0.232236	1.58197	0.113657	0.345853	ENSMUSG00000024891	Slc29a2	protein_coding	13340
	1921.03	0.367382	0.207564	1.76997	0.0767324	0.285678	ENSMUSG00000004642	Slbp	protein_coding	20492
	675.23	0.367367	0.266379	1.37911	0.16786	0.422189	ENSMUSG00000019863	Qrsl1	protein_coding	76563
	824.667	0.367356	0.281349	1.3057	0.191656	0.451753	ENSMUSG00000067369	Trmt2b	protein_coding	215201
	1630.99	0.367267	0.246506	1.48989	0.136253	0.379878	ENSMUSG00000044763	Trmt10c	protein_coding	52575
	7229.69	0.367233	0.137807	2.66483	0.00770281	0.0867061	ENSMUSG00000028556	Dock7	protein_coding	67299
	2690.57	0.367198	0.197287	1.86124	0.0627107	0.258576	ENSMUSG00000033813	Tcea1	protein_coding	21399
	12.204	0.367183	1.6622	0.220902	0.825169	0.923161	ENSMUSG00000091472	Gm3739	protein_coding	100042235
	868.147	0.367155	0.218511	1.68026	0.0929067	0.313422	ENSMUSG00000026709	Dars2	protein_coding	226539
	307.415	0.367151	0.300031	1.22371	0.221062	0.485357	ENSMUSG00000019845	Tube1	protein_coding	71924
	17346	0.36708	0.13119	2.79809	0.00514062	0.0713168	ENSMUSG00000019432	Ddx39b	protein_coding	53817
	197.594	0.366898	0.323913	1.13271	0.257338	0.524246	ENSMUSG00000056947	Mab21l1	protein_coding	17116
	1460.82	0.366854	0.13877	2.64361	0.0082027	0.0894157	ENSMUSG00000005882	Uqcc1	protein_coding	56046
	6054.07	0.366798	0.175769	2.08682	0.0369041	0.199234	ENSMUSG00000001016	Ilf2	protein_coding	67781
	2033.97	0.36673	0.155708	2.35524	0.0185106	0.136952	ENSMUSG00000071652	Ints5	protein_coding	109077
	221.111	0.366667	0.348615	1.05178	0.292899	0.559167	ENSMUSG00000054855	Rnd1	protein_coding	223881
	3731.03	0.366599	0.360841	1.01596	0.30965	0.573182	ENSMUSG00000021215	Net1	protein_coding	56349
	3289.81	0.366573	0.260287	1.40834	0.15903	0.409615	ENSMUSG00000021589	Rhobtb3	protein_coding	73296
	930.146	0.3665	0.228041	1.60717	0.108018	0.336785	ENSMUSG00000004127	Trmt10a	protein_coding	108943
	23.7479	0.366409	0.767383	0.477479	0.633021	0.819624	ENSMUSG00000067199	Frat1	protein_coding	14296
	943.655	0.366282	0.147083	2.49031	0.0127633	0.112464	ENSMUSG00000028278	Rragd	protein_coding	52187
	1844.31	0.36606	0.240908	1.5195	0.128636	0.367746	ENSMUSG00000025216	Lbx1	protein_coding	16814
	517.213	0.365955	0.267436	1.36838	0.171193	0.426607	ENSMUSG00000022865	Cxadr	protein_coding	13052
	587.009	0.36595	0.180906	2.02287	0.0430861	0.215266	ENSMUSG00000071451	Psmg4	protein_coding	69666
	4650.84	0.365888	0.202521	1.80667	0.0708139	0.275288	ENSMUSG00000030753	Thap12	protein_coding	72981
	4888.57	0.365765	0.233175	1.56863	0.116734	0.350246	ENSMUSG00000071072	Ptges3	protein_coding	56351
	15.2779	0.365712	0.599359	0.610172	0.541748	0.760047	ENSMUSG00000098559	Gm15013	protein_coding	NA
	22534.1	0.365568	0.184173	1.98492	0.0471537	0.225122	ENSMUSG00000063229	Ldha	protein_coding	16828
	9.41613	0.365553	0.919361	0.397616	0.690914	0.851475	ENSMUSG00000033427	Upb1	protein_coding	103149
	25125.5	0.365428	0.236179	1.54725	0.121802	0.358555	ENSMUSG00000023150	Ivns1abp	protein_coding	117198
	742.75	0.365356	0.241465	1.51308	0.130259	0.370314	ENSMUSG00000033669	Zfp7	protein_coding	223669
	75.934	0.365248	0.509253	0.717223	0.473236	0.711416	ENSMUSG00000078902	Gm14443	protein_coding	NA
	1053.05	0.365176	0.277945	1.31384	0.188899	0.448884	ENSMUSG00000005470	Asf1b	protein_coding	66929
	2419.24	0.365068	0.354948	1.02851	0.303709	0.568449	ENSMUSG00000026251	Chrnd	protein_coding	11447
	3319.8	0.36506	0.190991	1.9114	0.0559533	0.244874	ENSMUSG00000025439	Clns1a	protein_coding	12729
	1438.3	0.365056	0.161297	2.26326	0.0236199	0.156396	ENSMUSG00000039048	Foxred1	protein_coding	235169
	997.604	0.364935	0.173891	2.09865	0.035848	0.196297	ENSMUSG00000024889	Rce1	protein_coding	19671
	32802	0.364934	0.286299	1.27466	0.202428	0.464633	ENSMUSG00000078812	Eif5a	protein_coding	276770
	3904.52	0.364911	0.396952	0.919284	0.357947	0.617978	ENSMUSG00000027797	Dclk1	protein_coding	13175
	10109.9	0.364766	0.196163	1.85951	0.0629551	0.259011	ENSMUSG00000028367	Txn1	protein_coding	22166
	1081.11	0.364743	0.181128	2.01373	0.0440379	0.216759	ENSMUSG00000057130	Txnl4a	protein_coding	27366
	3783.56	0.364708	0.244186	1.49356	0.13529	0.378582	ENSMUSG00000029014	Dnajc2	protein_coding	22791
	26029.3	0.364614	0.22241	1.63938	0.101134	0.325479	ENSMUSG00000036371	Serbp1	protein_coding	66870
	2012.28	0.364362	0.25026	1.45594	0.145411	0.392127	ENSMUSG00000022814	Umps	protein_coding	22247
	830.996	0.364287	0.210252	1.73262	0.0831624	0.296332	ENSMUSG00000069844	Sco1	protein_coding	52892
	2591.7	0.364234	0.162414	2.24262	0.0249212	0.160747	ENSMUSG00000033075	Senp1	protein_coding	223870
	1192.29	0.364114	0.246875	1.47489	0.140242	0.385124	ENSMUSG00000063480	Snu13	protein_coding	20826
	12.0257	0.364057	0.918325	0.396436	0.691783	0.851943	ENSMUSG00000047108	Dnajb7	protein_coding	57755
	1217.97	0.364037	0.185869	1.95857	0.0501637	0.231771	ENSMUSG00000019878	Hsf2	protein_coding	15500
	4774.42	0.363818	0.236	1.54161	0.123169	0.359747	ENSMUSG00000034667	Xpot	protein_coding	73192
	3492.15	0.363803	0.118386	3.07303	0.00211899	0.043969	ENSMUSG00000063200	Nol7	protein_coding	70078
	1065	0.36362	0.812281	0.447653	0.654404	0.831819	ENSMUSG00000017400	Stac2	protein_coding	217154
	542.921	0.36358	0.33506	1.08512	0.277868	0.544268	ENSMUSG00000026062	Slc9a2	protein_coding	226999
	787.295	0.363538	0.244107	1.48926	0.13642	0.380078	ENSMUSG00000041491	Cep78	protein_coding	208518
	2728.26	0.363393	0.20365	1.7844	0.0743593	0.281205	ENSMUSG00000027018	Hat1	protein_coding	107435
	1407.57	0.363251	0.518548	0.700516	0.483605	0.719709	ENSMUSG00000026253	Chrng	protein_coding	11449
	135.885	0.363152	0.446205	0.813868	0.415721	0.667909	ENSMUSG00000024530	Prelid3a	protein_coding	225655
	41583.6	0.363142	0.133433	2.72154	0.00649781	0.079933	ENSMUSG00000043716	Rpl7	protein_coding	19989
	5530.76	0.363092	0.133207	2.72576	0.00641534	0.07946	ENSMUSG00000039000	Ube3c	protein_coding	100763
	677.848	0.363022	0.255806	1.41913	0.155861	0.405897	ENSMUSG00000034206	Polq	protein_coding	77782
	11.6773	0.362829	0.731519	0.495994	0.619899	0.812065	ENSMUSG00000090812	Samd15	protein_coding	238333
	260.642	0.362587	0.399567	0.907451	0.364168	0.623068	ENSMUSG00000025272	Tro	protein_coding	56191
	1359.99	0.36243	0.124694	2.90655	0.00365444	0.0587721	ENSMUSG00000031783	Polr2c	protein_coding	20021
	2002.63	0.362295	0.20226	1.79124	0.0732548	0.280102	ENSMUSG00000008435	Rdh13	protein_coding	108841
	797.12	0.361813	0.15002	2.41177	0.0158751	0.125833	ENSMUSG00000024082	Ndufaf7	protein_coding	73694
	25194.8	0.361789	0.125666	2.87897	0.0039897	0.0619562	ENSMUSG00000029614	Rpl6	protein_coding	19988
	1329.05	0.361306	0.236283	1.52913	0.126233	0.364539	ENSMUSG00000028832	Stmn1	protein_coding	16765
	986.752	0.361271	0.219187	1.64823	0.099305	0.323122	ENSMUSG00000020961	Ston2	protein_coding	108800
	2940.69	0.361221	0.128394	2.81338	0.00490241	0.0692088	ENSMUSG00000026766	Mmadhc	protein_coding	109129
	521.411	0.361194	0.424468	0.850935	0.394805	0.649262	ENSMUSG00000041064	Pif1	protein_coding	208084
	530.15	0.361123	0.242137	1.4914	0.135857	0.379229	ENSMUSG00000027115	Kif18a	protein_coding	228421
	6698.09	0.361017	0.328227	1.0999	0.271374	0.536876	ENSMUSG00000078652	Psme3	protein_coding	19192
	2246.11	0.360967	0.154694	2.33342	0.0196263	0.141	ENSMUSG00000020219	Timm13	protein_coding	30055
	533.529	0.360962	0.264232	1.36608	0.171914	0.427477	ENSMUSG00000031290	Lrch2	protein_coding	210297
	63.4351	0.360904	0.517744	0.697072	0.485758	0.721073	ENSMUSG00000073293	Nudt10	protein_coding	102954
	2760.69	0.360884	0.249556	1.44611	0.148147	0.395676	ENSMUSG00000027968	Larp7	protein_coding	28036
	308.316	0.3607	0.281083	1.28325	0.199404	0.460379	ENSMUSG00000012819	Cdh23	protein_coding	22295
	1929.87	0.360634	0.122148	2.95243	0.00315283	0.0555228	ENSMUSG00000006315	Tmem147	protein_coding	69804
	1532.91	0.360524	0.16315	2.20978	0.0271206	0.168172	ENSMUSG00000006763	Saal1	protein_coding	78935
	75.7752	0.360476	0.377489	0.95493	0.339613	0.603061	ENSMUSG00000068122	Agtr2	protein_coding	11609
	655.29	0.359955	0.17065	2.10932	0.0349168	0.193058	ENSMUSG00000027305	Ndufaf1	protein_coding	69702
	900.347	0.359892	0.162917	2.20905	0.0271711	0.16827	ENSMUSG00000039478	Micu3	protein_coding	78506
	2129.59	0.359886	0.287944	1.24985	0.211355	0.474069	ENSMUSG00000037725	Ckap2	protein_coding	80986
	3241.66	0.359857	0.410206	0.877258	0.380346	0.63745	ENSMUSG00000026072	Il1r1	protein_coding	16177
	469.436	0.359847	0.222348	1.61839	0.105578	0.333056	ENSMUSG00000000934	Top1mt	protein_coding	72960
	7407.43	0.359701	0.165605	2.17205	0.0298521	0.176919	ENSMUSG00000041168	Lonp1	protein_coding	74142
	143.268	0.359689	0.276059	1.30294	0.192594	0.45285	ENSMUSG00000003355	Fkbp11	protein_coding	66120
	1208.65	0.35953	0.227279	1.58189	0.113675	0.345853	ENSMUSG00000073542	Cep76	protein_coding	225659
	1396.55	0.359502	0.256768	1.40011	0.161481	0.412836	ENSMUSG00000039994	Timeless	protein_coding	21853
	42.7692	0.359333	0.577875	0.621818	0.534062	0.75491	ENSMUSG00000019320	Noxo1	protein_coding	71893
	5647.41	0.359225	0.147975	2.42762	0.0151984	0.122761	ENSMUSG00000074698	Csnk2a1	protein_coding	12995
	4923.6	0.359199	0.302258	1.18839	0.234682	0.501149	ENSMUSG00000011256	Adam19	protein_coding	11492
	811.889	0.35919	0.234859	1.52939	0.126168	0.364498	ENSMUSG00000021287	Xrcc3	protein_coding	74335
	4146.11	0.359132	0.234505	1.53145	0.125659	0.363929	ENSMUSG00000026914	Psmd14	protein_coding	59029
	3319.6	0.35912	0.122659	2.92778	0.00341386	0.0570448	ENSMUSG00000000399	Ndufa9	protein_coding	66108
	1995.28	0.359099	0.218858	1.64078	0.100842	0.325299	ENSMUSG00000044018	Mrpl50	protein_coding	28028
	26208.4	0.359067	0.197536	1.81773	0.0691061	0.270836	ENSMUSG00000021546	Hnrnpk	protein_coding	15387
	1860.62	0.358973	0.229198	1.56621	0.117299	0.351146	ENSMUSG00000029516	Cit	protein_coding	12704
	985.926	0.358682	0.163806	2.18968	0.0285476	0.173126	ENSMUSG00000036840	Siah1a	protein_coding	20437
	291.435	0.358667	0.224556	1.59723	0.110214	0.340588	ENSMUSG00000073062	Zxdb	protein_coding	668166
	199.095	0.358653	0.290322	1.23536	0.216696	0.480428	ENSMUSG00000054939	Zfp174	protein_coding	385674
	5327.75	0.358478	0.230794	1.55324	0.120367	0.356321	ENSMUSG00000020720	Psmd12	protein_coding	66997
	972.923	0.358469	0.253039	1.41665	0.156585	0.406997	ENSMUSG00000000811	Txnrd3	protein_coding	232223
	1964.81	0.358252	0.158253	2.26379	0.0235869	0.15633	ENSMUSG00000030879	Mrpl17	protein_coding	27397
	273.956	0.358177	0.339189	1.05598	0.290977	0.556742	ENSMUSG00000043439	Epop	protein_coding	103551
	806.843	0.358117	0.310967	1.15162	0.249476	0.516475	ENSMUSG00000032503	Arpp21	protein_coding	74100
	826.89	0.35787	0.197601	1.81107	0.0701296	0.273581	ENSMUSG00000025265	Fgd1	protein_coding	14163
	3099.48	0.357812	0.208418	1.7168	0.0860159	0.302322	ENSMUSG00000038683	Pak1ip1	protein_coding	68083
	10281.3	0.357555	0.515032	0.694238	0.487533	0.722223	ENSMUSG00000031004	Mki67	protein_coding	17345
	29.3785	0.357501	1.27955	0.279396	0.779941	0.901113	ENSMUSG00000026065	Slc9a4	protein_coding	110895
	1094.96	0.357401	0.226209	1.57996	0.114116	0.346668	ENSMUSG00000033970	Rfc3	protein_coding	69263
	1483.36	0.357395	0.242701	1.47257	0.140867	0.385932	ENSMUSG00000039043	Arpin	protein_coding	70420
	5823.02	0.357388	0.412748	0.865873	0.38656	0.641984	ENSMUSG00000020061	Mybpc1	protein_coding	109272
	2885.69	0.357371	0.26354	1.35604	0.175087	0.430667	ENSMUSG00000020549	Elac2	protein_coding	68626
	864.389	0.357349	0.21686	1.64783	0.099387	0.323122	ENSMUSG00000037070	Rbmxl1	protein_coding	19656
	4198.67	0.357307	0.21063	1.69637	0.0898155	0.308583	ENSMUSG00000028431	Elp1	protein_coding	230233
	4078.9	0.357231	0.130947	2.72805	0.00637095	0.0790994	ENSMUSG00000028138	Adh5	protein_coding	11532
	20051.2	0.357038	0.349649	1.02113	0.307192	0.571384	ENSMUSG00000016319	Slc25a5	protein_coding	11740
	1299.74	0.356943	0.212353	1.68089	0.0927835	0.313253	ENSMUSG00000041231	Ublcp1	protein_coding	79560
	24.8768	0.356934	0.627355	0.568952	0.569389	0.779608	ENSMUSG00000073077	Cfap47	protein_coding	636104
	3571.07	0.356817	0.191299	1.86523	0.0621489	0.257253	ENSMUSG00000040325	Dcaf1	protein_coding	321006
	1924.83	0.356556	0.186491	1.91192	0.0558861	0.244874	ENSMUSG00000062981	Mrpl42	protein_coding	67270
	32.5326	0.356468	0.579772	0.614842	0.538659	0.758192	ENSMUSG00000028451	1700022I11Rik	protein_coding	67317
	5626.92	0.356441	0.247246	1.44164	0.149403	0.397347	ENSMUSG00000023025	Larp4	protein_coding	207214
	1065.8	0.356414	0.201005	1.77316	0.0762027	0.28474	ENSMUSG00000079553	Kifc1	protein_coding	100502766
	15914	0.356357	0.223869	1.59181	0.111427	0.343046	ENSMUSG00000062825	Actg1	protein_coding	11465
	1609.46	0.356347	0.189713	1.87835	0.060333	0.2536	ENSMUSG00000037740	Mrps26	protein_coding	99045
	447.92	0.356224	0.211269	1.68612	0.0917735	0.312077	ENSMUSG00000034371	Tkfc	protein_coding	225913
	5555.27	0.356202	0.143885	2.4756	0.0133012	0.115304	ENSMUSG00000069565	Dazap1	protein_coding	70248
	4887.22	0.356163	0.187627	1.89825	0.0576634	0.248738	ENSMUSG00000040028	Elavl1	protein_coding	15568
	1473.09	0.356042	0.242297	1.46944	0.141712	0.38698	ENSMUSG00000027361	Gabpb1	protein_coding	14391
	431.067	0.355965	0.223815	1.59044	0.111736	0.343327	ENSMUSG00000022856	Tmem41a	protein_coding	66664
	274.957	0.355956	0.293436	1.21306	0.225106	0.490715	ENSMUSG00000042616	Oscp1	protein_coding	230751
	1452.39	0.355901	0.189523	1.87788	0.0603975	0.253785	ENSMUSG00000009207	Lnpk	protein_coding	69605
	860.118	0.35586	0.213972	1.66312	0.0962886	0.318288	ENSMUSG00000020224	Llph	protein_coding	66225
	2378.36	0.355724	0.140773	2.52693	0.0115065	0.107003	ENSMUSG00000020235	Fzr1	protein_coding	56371
	9604.01	0.355707	0.14231	2.49952	0.0124362	0.111141	ENSMUSG00000025781	Atp5c1	protein_coding	11949
	528.951	0.355625	0.208605	1.70478	0.0882354	0.305532	ENSMUSG00000038240	Pdss2	protein_coding	71365
	3567.32	0.355615	0.19042	1.86753	0.0618276	0.256584	ENSMUSG00000034432	Cops8	protein_coding	108679
	1925.16	0.355601	0.328051	1.08398	0.278374	0.544711	ENSMUSG00000058290	Espl1	protein_coding	105988
	201.114	0.355548	0.346769	1.02532	0.305214	0.56979	ENSMUSG00000041774	Ydjc	protein_coding	69101
	32.8445	0.355539	0.733828	0.484499	0.628032	0.816596	ENSMUSG00000059060	Rad51b	protein_coding	19363
	1011.09	0.355531	0.23168	1.53458	0.124888	0.362908	ENSMUSG00000027132	Katnbl1	protein_coding	72425
	1110.31	0.355487	0.20507	1.73349	0.0830093	0.296197	ENSMUSG00000024683	Mrpl16	protein_coding	94063
	906.505	0.355416	0.234314	1.51684	0.129308	0.368554	ENSMUSG00000023919	Cenpq	protein_coding	83815
	1261.83	0.355409	0.217167	1.63657	0.10172	0.326599	ENSMUSG00000074918	Inafm2	protein_coding	100043272
	2891.79	0.355376	0.223714	1.58853	0.112167	0.343711	ENSMUSG00000018433	Nol11	protein_coding	68979
	9323.24	0.35526	0.25172	1.41133	0.158148	0.408624	ENSMUSG00000031715	Smarca5	protein_coding	93762
	8.13193	0.355252	1.24757	0.284754	0.775832	0.899532	ENSMUSG00000053395	Cacng8	protein_coding	81905
	3816.1	0.355225	0.212491	1.67172	0.0945805	0.315895	ENSMUSG00000026917	Wdr5	protein_coding	140858
	1962.02	0.355203	0.127252	2.79135	0.00524894	0.0717847	ENSMUSG00000022471	Xrcc6	protein_coding	14375
	26.2846	0.355138	1.07029	0.331816	0.740028	0.879701	ENSMUSG00000023236	Scg5	protein_coding	20394
	6715.83	0.354716	0.117544	3.01773	0.00254674	0.0487745	ENSMUSG00000003072	Atp5d	protein_coding	66043
	1290.01	0.354625	0.0990244	3.58119	0.000342034	0.0150599	ENSMUSG00000026603	Smyd2	protein_coding	226830
	481.103	0.354523	0.229585	1.54419	0.122542	0.359517	ENSMUSG00000029073	Cptp	protein_coding	79554
	5570.75	0.354487	0.0976948	3.62852	0.000285055	0.0136609	ENSMUSG00000021816	Ppp3cb	protein_coding	19056
	2692.58	0.354475	0.140614	2.52091	0.0117052	0.107677	ENSMUSG00000010517	Faf1	protein_coding	14084
	8494.42	0.354004	0.133342	2.65485	0.00793436	0.0879206	ENSMUSG00000030884	Uqcrc2	protein_coding	67003
	1095.13	0.353878	0.147876	2.39307	0.0167078	0.129405	ENSMUSG00000050043	Tmx2	protein_coding	66958
	311.994	0.353834	0.26892	1.31576	0.188255	0.447978	ENSMUSG00000030498	Gas2	protein_coding	14453
	4769.53	0.353737	0.183085	1.93209	0.0533481	0.239123	ENSMUSG00000093904	Tomm20	protein_coding	67952
	474.494	0.353682	0.217261	1.62791	0.103544	0.329816	ENSMUSG00000021418	Rpp40	protein_coding	208366
	13634.2	0.353641	0.158559	2.23035	0.0257245	0.163307	ENSMUSG00000019179	Mdh2	protein_coding	17448
	5732.84	0.353622	0.159624	2.21534	0.026737	0.166856	ENSMUSG00000028798	Eif3i	protein_coding	54709
	4507.6	0.353612	0.218903	1.61538	0.106228	0.33399	ENSMUSG00000037643	Prkci	protein_coding	18759
	685.842	0.353574	0.151058	2.34066	0.0192496	0.139693	ENSMUSG00000021385	Ippk	protein_coding	75678
	874.635	0.353544	0.185994	1.90083	0.0573244	0.247794	ENSMUSG00000040888	Gfer	protein_coding	11692
	1843.4	0.35344	0.267541	1.32107	0.186479	0.445518	ENSMUSG00000026694	Eef1aknmt	protein_coding	71449
	2353.48	0.353421	0.216367	1.63343	0.102378	0.327981	ENSMUSG00000020328	Nudcd2	protein_coding	52653
	551.253	0.353314	0.595689	0.593119	0.553102	0.768266	ENSMUSG00000041498	Kif14	protein_coding	381293
	383.986	0.353128	0.2791	1.26524	0.205786	0.467877	ENSMUSG00000027555	Car13	protein_coding	71934
	483.924	0.353103	0.153174	2.30523	0.0211534	0.147512	ENSMUSG00000026798	Coq4	protein_coding	227683
	19527	0.352969	0.116919	3.01891	0.00253682	0.0486544	ENSMUSG00000015165	Hnrnpl	protein_coding	15388
	1375.88	0.352868	0.208961	1.68868	0.0912809	0.311203	ENSMUSG00000024258	Polr2d	protein_coding	69241
	2231.99	0.352809	0.243295	1.45013	0.147022	0.394006	ENSMUSG00000028990	Lzic	protein_coding	69151
	13.4249	0.352793	0.843871	0.418065	0.6759	0.843313	ENSMUSG00000039714	Cplx3	protein_coding	235415
	3242.57	0.35274	0.165637	2.12959	0.0332053	0.187734	ENSMUSG00000052144	Ppp4r2	protein_coding	232314
	851.231	0.352638	0.266618	1.32264	0.185957	0.444952	ENSMUSG00000051518	Rps19bp1	protein_coding	66538
	393.828	0.352562	0.184198	1.91404	0.0556151	0.244255	ENSMUSG00000029918	Mrps33	protein_coding	14548
	8681.04	0.352448	0.160828	2.19147	0.0284179	0.172843	ENSMUSG00000017677	Wsb1	protein_coding	78889
	54.721	0.352332	0.45996	0.766004	0.443674	0.69017	ENSMUSG00000019732	Calr3	protein_coding	73316
	30.6966	0.352299	0.799902	0.440427	0.659628	0.834923	ENSMUSG00000073234	Gm8773	protein_coding	NA
	282.747	0.352133	0.239508	1.47024	0.141498	0.386795	ENSMUSG00000061474	Mrps36	protein_coding	66128
	3816.84	0.352019	0.139697	2.51987	0.0117397	0.107677	ENSMUSG00000032301	Psma4	protein_coding	26441
	1417.63	0.351934	0.126919	2.7729	0.0055559	0.0734535	ENSMUSG00000057788	Ddx49	protein_coding	234374
	6803.56	0.351894	0.161342	2.18104	0.0291802	0.174966	ENSMUSG00000036309	Skp1a	protein_coding	21402
	615.952	0.351877	0.233093	1.5096	0.131145	0.371947	ENSMUSG00000021965	Ska3	protein_coding	219114
	1308.16	0.35186	0.176388	1.9948	0.0460643	0.222495	ENSMUSG00000025374	Nabp2	protein_coding	69917
	1437.12	0.35143	0.22187	1.58395	0.113205	0.345256	ENSMUSG00000002660	Clpp	protein_coding	53895
	4908.22	0.351404	0.117089	3.00117	0.00268946	0.050111	ENSMUSG00000039068	Zzz3	protein_coding	108946
	63.3171	0.351312	0.419379	0.837696	0.402202	0.655228	ENSMUSG00000035262	Amh	protein_coding	11705
	4586.66	0.351186	0.194643	1.80426	0.0711908	0.275788	ENSMUSG00000059811	Atl2	protein_coding	56298
	1777.67	0.351134	0.197535	1.77758	0.0754725	0.283292	ENSMUSG00000029672	Fam3c	protein_coding	27999
	1075.25	0.351061	0.150006	2.34032	0.0192672	0.139693	ENSMUSG00000066839	Ecsit	protein_coding	26940
	12939.3	0.351028	0.358723	0.978549	0.327803	0.590438	ENSMUSG00000048285	Frmd6	protein_coding	319710
	3843.72	0.350933	0.167979	2.08915	0.0366943	0.198635	ENSMUSG00000025917	Cops5	protein_coding	26754
	2924.33	0.350895	0.211579	1.65846	0.0972253	0.319616	ENSMUSG00000023106	Denr	protein_coding	68184
	2580.96	0.350798	0.177023	1.98165	0.0475183	0.225988	ENSMUSG00000021693	Kif2a	protein_coding	16563
	7001.99	0.35068	0.142073	2.4683	0.0135755	0.116493	ENSMUSG00000032178	Ilf3	protein_coding	16201
	2784.33	0.350653	0.158919	2.20649	0.0273499	0.169015	ENSMUSG00000025979	Mob4	protein_coding	19070
	3935.35	0.350346	0.164545	2.12918	0.0332391	0.187776	ENSMUSG00000068749	Psma5	protein_coding	26442
	5326.33	0.350339	0.189338	1.85033	0.064266	0.261224	ENSMUSG00000060073	Psma3	protein_coding	19167
	1858.67	0.350175	0.209998	1.66751	0.0954121	0.317352	ENSMUSG00000029388	Eif2b1	protein_coding	209354
	628.642	0.350119	0.216733	1.61543	0.106217	0.33399	ENSMUSG00000036114	Rpp25l	protein_coding	69961
	276.828	0.349938	0.210146	1.66521	0.0958707	0.317737	ENSMUSG00000026495	Efcab2	protein_coding	68226
	2105.6	0.349894	0.141628	2.47052	0.0134916	0.115979	ENSMUSG00000029782	Tmem209	protein_coding	72649
	3546.54	0.34985	0.160898	2.17437	0.0296776	0.176744	ENSMUSG00000051329	Nup160	protein_coding	59015
	155.965	0.349812	0.379781	0.921088	0.357005	0.617173	ENSMUSG00000044313	Mab21l3	protein_coding	242125
	13441.5	0.349739	0.155259	2.25262	0.0242834	0.157974	ENSMUSG00000010608	Rbm25	protein_coding	67039
	88850	0.349668	0.138549	2.52379	0.0116097	0.107626	ENSMUSG00000032399	Rpl4	protein_coding	67891
	12.4186	0.349611	0.868255	0.402659	0.687199	0.84963	ENSMUSG00000036699	Zcchc12	protein_coding	72693
	3595.24	0.349586	0.356556	0.980452	0.326863	0.589317	ENSMUSG00000061024	Rrs1	protein_coding	59014
	1073.77	0.349307	0.15147	2.30611	0.0211047	0.147315	ENSMUSG00000040236	Trappc5	protein_coding	66682
	9187.92	0.349303	0.168003	2.07915	0.037604	0.201386	ENSMUSG00000035199	Arl6ip5	protein_coding	65106
	8378.1	0.349298	0.165529	2.1102	0.0348413	0.192958	ENSMUSG00000024097	Srsf7	protein_coding	225027
	4583.16	0.3492	0.190463	1.83342	0.0667395	0.265676	ENSMUSG00000024583	Txnl1	protein_coding	53382
	2993.55	0.349137	0.262184	1.33165	0.182976	0.441507	ENSMUSG00000027075	Slc43a1	protein_coding	72401
	75.7609	0.349067	0.438419	0.796196	0.425918	0.676087	ENSMUSG00000011267	Zfp296	protein_coding	63872
	4365.68	0.348887	0.141947	2.45787	0.0139763	0.1176	ENSMUSG00000020687	Cdc27	protein_coding	217232
	8432.92	0.348737	0.155635	2.24073	0.0250434	0.161095	ENSMUSG00000061136	Prpf40a	protein_coding	56194
	826.907	0.348676	0.222849	1.56463	0.11767	0.351558	ENSMUSG00000040464	Gtpbp10	protein_coding	207704
	61.3939	0.348665	0.382761	0.910919	0.362338	0.621261	ENSMUSG00000074500	Zfp558	protein_coding	72230
	4947.8	0.348562	0.247711	1.40714	0.159387	0.410038	ENSMUSG00000028577	Plaa	protein_coding	18786
	2207.48	0.348485	0.158459	2.19921	0.0278627	0.170828	ENSMUSG00000018697	Aatf	protein_coding	56321
	1777.69	0.34842	0.153337	2.27225	0.0230717	0.154618	ENSMUSG00000005374	Tbl2	protein_coding	27368
	9333.49	0.348412	0.184419	1.88925	0.0588589	0.251552	ENSMUSG00000030435	U2af2	protein_coding	22185
	791.654	0.348278	0.213968	1.62771	0.103586	0.329851	ENSMUSG00000022674	Ube2v2	protein_coding	70620
	4023.39	0.348209	0.176548	1.97231	0.0485739	0.227687	ENSMUSG00000001100	Poldip2	protein_coding	67811
	61429.9	0.348156	0.166677	2.0888	0.0367253	0.198692	ENSMUSG00000032294	Pkm	protein_coding	18746
	1586.32	0.347867	0.239479	1.4526	0.146336	0.39318	ENSMUSG00000022253	Nadk2	protein_coding	68646
	3777.22	0.347689	0.202855	1.71398	0.0865324	0.303131	ENSMUSG00000022427	Tomm22	protein_coding	223696
	6335.51	0.347658	0.177229	1.96163	0.049806	0.230976	ENSMUSG00000024493	Lars	protein_coding	107045
	108.513	0.34764	0.341249	1.01873	0.308332	0.572378	ENSMUSG00000074579	Lekr1	protein_coding	624866
	636.762	0.347621	0.222585	1.56174	0.118349	0.352583	ENSMUSG00000041346	Wrap53	protein_coding	216853
	4547.76	0.347561	0.184851	1.88022	0.0600781	0.253141	ENSMUSG00000024613	Tcof1	protein_coding	21453
	45.7443	0.347553	0.594943	0.584178	0.559101	0.771796	ENSMUSG00000026435	Slc45a3	protein_coding	212980
	337.693	0.34753	0.331823	1.04734	0.294944	0.561493	ENSMUSG00000042097	Zfp239	protein_coding	22685
	17525.1	0.347293	0.0897584	3.86919	0.000109196	0.00849222	ENSMUSG00000008682	Rpl10	protein_coding	110954
	4844.36	0.347289	0.150166	2.3127	0.020739	0.146033	ENSMUSG00000030751	Psma1	protein_coding	26440
	52.8686	0.347083	0.454512	0.763638	0.445083	0.691319	ENSMUSG00000057606	Colq	protein_coding	382864
	3024.78	0.346975	0.115374	3.0074	0.00263495	0.0499396	ENSMUSG00000023932	Cdc5l	protein_coding	71702
	1054.22	0.346863	0.208829	1.66099	0.096715	0.319186	ENSMUSG00000052033	Pfdn4	protein_coding	109054
	6.61946	0.346852	1.40095	0.247583	0.804457	NA	ENSMUSG00000042306	S100a14	protein_coding	66166
	1982.4	0.346834	0.362152	0.957703	0.338212	0.601091	ENSMUSG00000033294	Noc4l	protein_coding	100608
	1962.73	0.346816	0.347052	0.999321	0.317639	0.581413	ENSMUSG00000034317	Trim59	protein_coding	66949
	1736.81	0.34681	0.202922	1.70909	0.087435	0.304347	ENSMUSG00000033186	Mzt1	protein_coding	76789
	778.014	0.346755	0.178979	1.9374	0.052696	0.237972	ENSMUSG00000030960	Eef1akmt2	protein_coding	72096
	3193.42	0.346753	0.179884	1.92764	0.0538996	0.240455	ENSMUSG00000016619	Nup50	protein_coding	18141
	6445.37	0.346717	0.294758	1.17628	0.239484	0.506336	ENSMUSG00000040274	Cdk6	protein_coding	12571
	25891.9	0.346712	0.142268	2.43702	0.0148087	0.120897	ENSMUSG00000020850	Prpf8	protein_coding	192159
	2952.2	0.346516	0.137708	2.51631	0.0118591	0.108056	ENSMUSG00000005687	Bcas2	protein_coding	68183
	2647.48	0.346432	0.394878	0.877315	0.380316	0.63745	ENSMUSG00000037601	Nme1	protein_coding	18102
	6766.2	0.346242	0.167246	2.07026	0.0384285	0.203153	ENSMUSG00000032407	U2surp	protein_coding	67958
	755.214	0.346058	0.176498	1.96069	0.0499152	0.23105	ENSMUSG00000024191	Bnip1	protein_coding	224630
	2313.47	0.346024	0.127689	2.70989	0.00673053	0.0811644	ENSMUSG00000034211	Mrps17	protein_coding	66258
	9356.41	0.345949	0.189306	1.82746	0.0676308	0.267449	ENSMUSG00000020250	Txnrd1	protein_coding	50493
	2397.44	0.345908	0.255169	1.3556	0.175225	0.430667	ENSMUSG00000029066	Mrpl20	protein_coding	66448
	9283.92	0.3459	0.209293	1.65271	0.0983901	0.321773	ENSMUSG00000026229	Psmd1	protein_coding	70247
	409.938	0.3459	0.376224	0.919399	0.357887	0.617958	ENSMUSG00000029167	Ppargc1a	protein_coding	19017
	80.7174	0.34582	0.433257	0.798186	0.424762	0.675076	ENSMUSG00000034538	Zfp418	protein_coding	232854
	2951.19	0.345785	0.147639	2.34209	0.0191758	0.139693	ENSMUSG00000026662	Sephs1	protein_coding	109079
	2152.28	0.345753	0.246112	1.40486	0.160063	0.411102	ENSMUSG00000019297	Nop9	protein_coding	67842
	4423.51	0.34569	0.268075	1.28953	0.197214	0.457684	ENSMUSG00000017999	Ddx27	protein_coding	228889
	4604.87	0.345595	0.133181	2.59492	0.00946142	0.0956196	ENSMUSG00000025487	Psmd13	protein_coding	23997
	1159.72	0.345578	0.216142	1.59885	0.109855	0.339933	ENSMUSG00000018537	Pcgf2	protein_coding	22658
	2409.29	0.345564	0.25057	1.37911	0.16786	0.422189	ENSMUSG00000030245	Golt1b	protein_coding	66964
	3223.49	0.345508	0.277934	1.24313	0.213821	0.477223	ENSMUSG00000024312	Wdr46	protein_coding	57315
	3087.25	0.345415	0.755334	0.457301	0.647455	0.828949	ENSMUSG00000026605	Cenpf	protein_coding	108000
	3012.48	0.345377	0.1879	1.83809	0.0660492	0.264732	ENSMUSG00000035666	Gtf3c4	protein_coding	269252
	308.467	0.345348	0.305613	1.13002	0.258469	0.524942	ENSMUSG00000038489	Polr2l	protein_coding	66491
	4050.33	0.345333	0.110981	3.11165	0.00186043	0.0415989	ENSMUSG00000057421	Las1l	protein_coding	76130
	5426.73	0.345254	0.159537	2.16409	0.0304571	0.178351	ENSMUSG00000021024	Psma6	protein_coding	26443
	797.074	0.345226	0.2623	1.31615	0.188124	0.447813	ENSMUSG00000031530	Dusp4	protein_coding	319520
	532.127	0.345142	0.140585	2.45504	0.0140869	0.117703	ENSMUSG00000021023	Prorp	protein_coding	66132
	890.623	0.345047	0.244913	1.40885	0.158879	0.409372	ENSMUSG00000044149	Nkrf	protein_coding	77286
	2051.58	0.34499	0.277571	1.24289	0.213908	0.477253	ENSMUSG00000011752	Pgam1	protein_coding	18648
	2901.52	0.344955	0.23703	1.45532	0.14558	0.392397	ENSMUSG00000019917	Septin10	protein_coding	103080
	2262.87	0.344865	0.463174	0.744568	0.456533	0.700292	ENSMUSG00000005124	Ccn4	protein_coding	22402
	615.939	0.344645	0.313897	1.09795	0.272225	0.537666	ENSMUSG00000061859	Patj	protein_coding	12695
	731.43	0.344632	0.255614	1.34825	0.177578	0.433352	ENSMUSG00000033356	Pus7l	protein_coding	78895
	733.214	0.344509	0.214057	1.60943	0.107523	0.335784	ENSMUSG00000027552	E2f5	protein_coding	13559
	1023.06	0.344469	0.200707	1.71628	0.0861107	0.302435	ENSMUSG00000021022	Ppp2r3c	protein_coding	59032
	1152.08	0.344306	0.127497	2.70049	0.00692365	0.0823652	ENSMUSG00000062190	Lancl2	protein_coding	71835
	3227.65	0.344295	0.0790691	4.35436	1.33457e-05	0.00292029	ENSMUSG00000015889	Lta4h	protein_coding	16993
	4468.32	0.344254	0.228228	1.50838	0.131458	0.372142	ENSMUSG00000033909	Usp36	protein_coding	72344
	833.41	0.344171	0.241801	1.42336	0.154631	0.404729	ENSMUSG00000053553	3110082I17Rik	protein_coding	73212
	959.035	0.344104	0.200337	1.71763	0.085865	0.302012	ENSMUSG00000029283	Cdc7	protein_coding	12545
	8727.25	0.344021	0.129289	2.66086	0.00779415	0.0870558	ENSMUSG00000024974	Smc3	protein_coding	13006
	1194.46	0.34397	0.202212	1.70104	0.0889362	0.306936	ENSMUSG00000067722	BC003965	protein_coding	214489
	6712.49	0.343967	0.193671	1.77604	0.0757265	0.28373	ENSMUSG00000034659	Tmem109	protein_coding	68539
	1960.69	0.343814	0.170156	2.02059	0.0433225	0.215449	ENSMUSG00000061360	Phf5a	protein_coding	68479
	2274.32	0.343734	0.139301	2.46757	0.0136035	0.116536	ENSMUSG00000059447	Hadhb	protein_coding	231086
	1253.6	0.343704	0.142759	2.40758	0.0160586	0.126761	ENSMUSG00000032553	Srprb	protein_coding	20818
	3444.47	0.343658	0.206166	1.6669	0.0955349	0.317462	ENSMUSG00000032078	Zpr1	protein_coding	22687
	6310.64	0.343612	0.141948	2.42068	0.0154913	0.124223	ENSMUSG00000063882	Uqcrh	protein_coding	66576
	1183.7	0.343596	0.252884	1.35871	0.174238	0.429642	ENSMUSG00000033099	Nol12	protein_coding	97961
	21.3643	0.343563	0.666705	0.515315	0.606333	0.802999	ENSMUSG00000020878	Lrrc46	protein_coding	69297
	1342.54	0.343556	0.141433	2.4291	0.0151363	0.122464	ENSMUSG00000022570	Tsta3	protein_coding	22122
	1450.03	0.343542	0.113186	3.03521	0.00240367	0.0475702	ENSMUSG00000033222	Ttf2	protein_coding	74044
	435.924	0.343332	0.203087	1.69056	0.0909201	0.310627	ENSMUSG00000046909	Tefm	protein_coding	68550
	3062.02	0.343318	0.178647	1.92177	0.0546345	0.242257	ENSMUSG00000012296	Tjap1	protein_coding	74094
	664.262	0.343239	0.19828	1.73108	0.0834368	0.296778	ENSMUSG00000038930	Rccd1	protein_coding	269955
	3499.27	0.343231	0.371073	0.924968	0.354983	0.615224	ENSMUSG00000010755	Cars	protein_coding	27267
	2417.06	0.343041	0.205836	1.66657	0.0955992	0.317462	ENSMUSG00000026127	Imp4	protein_coding	27993
	24.0549	0.343032	0.864454	0.39682	0.691501	0.851813	ENSMUSG00000000202	Btbd17	protein_coding	72014
	3544.38	0.343006	0.338843	1.01229	0.311401	0.575244	ENSMUSG00000001056	Nhp2	protein_coding	52530
	1441.99	0.342993	0.17183	1.99611	0.0459217	0.222178	ENSMUSG00000041440	Gk5	protein_coding	235533
	4202.82	0.342864	0.116878	2.93351	0.00335152	0.0569442	ENSMUSG00000056999	Ide	protein_coding	15925
	17054.1	0.342714	0.271087	1.26422	0.20615	0.468337	ENSMUSG00000020361	Hspa4	protein_coding	15525
	1990.29	0.342665	0.153559	2.23149	0.0256486	0.163107	ENSMUSG00000016946	Kctd5	protein_coding	69259
	17556.6	0.342588	0.200803	1.70609	0.0879906	0.305178	ENSMUSG00000042699	Dhx9	protein_coding	13211
	3926.88	0.342278	0.174326	1.96344	0.0495947	0.230497	ENSMUSG00000030204	Ddx47	protein_coding	67755
	429.109	0.342182	0.187526	1.82472	0.068043	0.268344	ENSMUSG00000027959	Sass6	protein_coding	72776
	15765.6	0.342072	0.130261	2.62604	0.00863837	0.0913259	ENSMUSG00000005566	Trim28	protein_coding	21849
	4563.56	0.341954	0.144444	2.36738	0.0179144	0.134358	ENSMUSG00000028399	Ptprd	protein_coding	19266
	4235.21	0.341863	0.263825	1.2958	0.195046	0.455355	ENSMUSG00000004347	Pde1c	protein_coding	18575
	320.7	0.341824	0.53341	0.640827	0.521635	0.746227	ENSMUSG00000026955	Sapcd2	protein_coding	72080
	2628.33	0.341803	0.151755	2.25233	0.0243013	0.157991	ENSMUSG00000059734	Ndufs8	protein_coding	225887
	136.084	0.341726	0.314531	1.08646	0.277275	0.543439	ENSMUSG00000026198	Abcb6	protein_coding	74104
	3620.45	0.341693	0.199744	1.71065	0.0871452	0.303871	ENSMUSG00000061613	U2af1	protein_coding	108121
[truncated: 12,832 more rows]
