# Supplementary material for: GLI3 regulates muscle stem cell entry into GAlert and self-renewal
Source: Nat Commun. 2022 Jul 8;13:3961. doi: 10.1038/s41467-022-31695-5 (PMC9270324; doi:10.1038/s41467-022-31695-5)
Supplement: Supplementary file 7 — Source Data [file 41467_2022_31695_MOESM7_ESM.xlsx]

## Sheet: Uncropped blots
Fig. 2c		Fig. 2d		Supp. Fig. 2e			Supp. Fig. 2h		Supp. Fig. 3c			Supp. Fig. 6			Supp. Fig. 7b

## Sheet: Fig1 & Supp1
RAW DATA - Gli transcription factor expression
Figure 1a
Expression relative to Rps18 and Ppia
Gene	Gli1
Replicates	#1	#2	#3	#4	#5	#6
QSCs	0.0218	0.01858	0.01202	0.01085	0.00979	0.01058
ASCs	0.00087	0.00097	0.00088	0.00051	0.00051	0.00042
MBs	6.39334e-05	0.000234087	8.43899e-05	7.77763e-05	6.07598e-05	7.3966e-05
MTs	0.000104	4.3e-05	1e-05	3.1e-05	8.8e-05	5e-06
Gene	Gli2
Replicates	#1	#2	#3	#4	#5	#6
QSCs	0.02781	0.02115	0.02533	0.00746	0.00733	0.0047
ASCs	0.00017	0.00017	0.00032	0.00017	0.00011	0.00011
MBs	0.000182596	0.000135487	4.96385e-05	3.49926e-05	1.60473e-05	4.29575e-05
MTs	9e-06	1e-06	4e-06	8e-06	1.9e-05	3e-06
Gene	Gli3
Replicates	#1	#2	#3	#4	#5	#6
QSCs	0.01179	0.00728	0.00943	0.00643	0.00852	0.00454
ASCs	0.01449	0.02093	0.00705	0.0109	0.01261	0.01222
MBs	0.0185448	0.017984	0.0236287	0.0296685	0.0291653	0.023021
MTs	0.013053	0.00923	0.008552	0.010302	0.015743	0.011953
RAW DATA - % ciliated PAX7+ cells
Figure 1c
% ciliated PAX7+ cells on isolated and cultured myofibers
Time (hours)	0	24	48	72
#1	58.28	5	0.4	12.8
#2	66.01	9	0.3	17.3
#3	59.38	0.5	0.172117	4.17957
#4	57.89
#5	61.84
#6	55.86
#7	75.32
#8	69.17
% ciliated PAX7+ cells during myoblast differentiation
Time (hours)	0	24	48	72
Replicate #1	8.081	10.101	44.828	83.871
Replicate #2	1.538	13.095	38.776	86.957
Replicate #3	4.717	18.182	46.875	66.667
RAW DATA - Primary cilia length on freshly isolated myofibers, myoblasts and reserve cells
Figure 1d
	Average	Cell 1	Cell 2	Cell 3	Cell 4	Cell 5	Cell 6	Cell 7	Cell 8	Cell 9	Cell 10	Cell 11	Cell 12	Cell 13	Cell 14	Cell 15	Cell 16	Cell 17	Cell 18	Cell 19	Cell 20	Cell 21	Cell 22	Cell 23	Cell 24	Cell 25	Cell 26	Cell 27	Cell 28	Cell 29	Cell 30	Cell 31	Cell 32	Cell 33	Cell 34	Cell 35	Cell 36	Cell 37	Cell 38	Cell 39	Cell 40	Cell 41	Cell 42	Cell 43	Cell 44	Cell 45	Cell 46
QSC mouse 1	1.47452	0.879	0.634	0.635	1.243	1.627	1.132	0.922	1.09	1.147	1.409	1.296	1.81	0.601	1.691	2.716	1.082	1.074	1.555	0.926	1.705	1.311	2.336	2.513	1.371	0.977	1.495	3.51	2.609	1.465
QSC mouse 2	1.42152	0.82	1.505	1.288	1.048	1.552	0.752	0.978	2.3	1.575	2.145	0.737	1.097	2.508	0.996	1.309	2.393	2.104	2.339	0.499	1.512	0.699	1.745	1.722	2.641	0.868	0.606	2.463	1.089	1.31	1.465	2.13	2.898	1.437	1.265	1.124	1.39	0.732	1.447	1.346	1.024	0.829	0.711	1.518	1.193	0.897	1.384
QSC mouse 3	1.43614	1.036	1.208	1.782	0.723	1.926	2.065	1.31	2.426	2.487	1.849	0.926	0.542	1.95	0.729	0.848	0.989	1.464	3.12	0.919	1.842	0.699	1.155	1.846	0.67	1.117	1.384	1.593	1.984	1.464	1.769	1.713	1.89	0.888	0.528	2.194	0.975	1.127
Self-renewing SC mouse 1	1.02139	0.536	0.598	1.25	1.899	1.047	0.68	0.68	1.025	1.45	0.888	0.455	1.258	1.98	0.955	0.758	0.892	0.584	1.45
Self-renewing SC mouse 2	1.05264	0.896	0.456	0.758	1.245	1.358	1.027	1.113	1.74	1.098	1.118	0.98	1.12	1.254	0.574
Self-renewing SC mouse 3	1.27006	0.952	0.584	1.233	1.845	1.75	1.075	0.485	2.001	1.087	0.78	1.87	0.987	1.533	0.995	1.804	1.34
0 MB #1	0.911	0.606	1.463	0.805	1.409	0.652	0.771	1.138	0.813	0.542
0 MB #2	0.8145	0.96	1.149	0.406	0.545	1.022	0.704	0.632	0.552	0.659	0.689	0.813	1.034	0.67	0.447	1.357	0.999	1.172	1.211	0.552	1.09	0.586	0.67
0 MB #3	0.954714	1.546	0.978	0.908	0.919	0.729	0.65	0.46	0.65	1.563	0.908	1.013	0.806	1.601	0.635
0 MB #4	1.30029	0.689	0.65	0.619	1.918	1.089	1.388	1.149	2.068	1.31	1.028	1.463	1.673	1.66	1.5
0 MB #5	1.17471	0.727	0.875	0.46	1.533	1.609	0.586	1.853	1.498	1.149	1.149	1.172	1.192	0.846	1.357	0.981	1.067	0.766	0.975	1.764	0.825	2.285
0 MB #6	0.921647	0.71	0.423	0.685	0.727	0.813	1.683	0.804	0.523	1.183	0.891	1.183	0.689	1.31	1.238	0.46	0.813	1.533
72 MB #1	2.33688	4.443	0.65	1.95	2.792	2.225	2.602	0.813	2.327	2.39	2.169	1.235	2.602	3.927	2.711	1.894	2.66
72 MB #2	1.92607	0.632	2.186	1.853	2.044	1.871	2.471	1.851	1.856	1.962	0.926	3.089	1.714	2.278	2.618	1.54
72 MB #3	2.21369	2.536	3.102	1.782	1.71	2.529	2.975	2.623	0.789	1.131	2.724	1.853	3.309	2.092	1.895	2.084	2.285
72 MB #4	2.42281	3.597	2.117	2.406	3.853	2.137	2.326	2.336	2.21	4.78	2.544	2.271	0.781	1.387	1.552	2.811	1.657
72 MB #5	1.9182	2.119	2.21	1.682	1.577	2.935	1.816	1.57	1.551	2.296	1.533	1.697	2.113	1.238	2.689	1.747
72 MB #6	2.12654	2.278	1.853	2.705	2.439	2.645	1.09	2.306	1.788	2.31	1.454	1.697	2.55	2.53

## Sheet: Fig2 & Supp2
RAW VALUES - GLI3+ primary cilia
Supplementary Figure 2d				Figure 2b
% GLI3+ primary cilia in DMSO- and FSK-treated myoblasts				% GLI3+ primary cilia in PAX7+ myoblasts during differentiation
Replicates	DMSO	FSK		Time points	0h	24h	48h	72h
#1	60	5		#1	60.714	85.714	27.273	11.111
#2	75	10		#2	76.471	80.556	44.444	7.143
#3	70	0		#3	52.174	56.757	36.667	0
RAW DATA - GLI3 processing - Western Blot quantification
Supplementary Figure 2f
GLI3FL and GLI3R levels normalized to GAPDH signals in DMSO- and FSK-treated myoblasts
Conditions	GLI3FL					GLI3R
	#1	#2	#3	#4	#5	#1	#2	#3	#4	#5
DMSO	0.93	0.85	1.28	0.64	0.8	0.88	0.95	0.92	0.36	0.38
FSK	0.51	0.16	0.34	0.2	0.2	0.78	0.9	0.6	0.35	0.27
Supplementary Figure 2g							Paired t test
GLI3FL/GLI3R ratio							P value		0.0064		Mean of differences		-0.902
Conditions	GLI3FL/GLI3R						P value summary		**		SD of differences		0.3852
	#1	#2	#3	#4	#5		Significantly different (P < 0.05)?		Yes		SEM of differences		0.1723
DMSO	1.05682	0.894737	1.3913	1.77778	2.10526		One- or two-tailed P value?		Two-tailed		95% confidence interval		-1,380 to -0,4237
FSK	0.653846	0.177778	0.566667	0.571429	0.740741		t, df		t=5,236, df=4		R squared (partial eta squared)		0.8727
							Number of pairs		5
Supplementary Figure 2i
GLI3FL and GLI3R levels normalized to GAPDH signals in siCtr-, siGli3- and siIft88-treated myoblasts
Conditions	GLI3FL				GLI3R
	#1	#2	#3	#4	#1	#2	#3	#4
siCtr	2.351	1.235	1.196	1.077	0.5	0.43	0.85	0.92
siGli3	0.036	0.04	0.017	0.115	0.02	0.03	0.03	0.22
siIft88	0.721	0.789	1.29	1.526	0.1	0.25	0.35	0.51
Supplementary Figure 2j							1way ANOVA (alpha = 0.05)
GLI3FL/GLI3R ratio							Uncorrected Fisher's LSD	Mean Diff.	95.00% CI of diff.	Significant?	Summary	Individual P Value
Conditions	GLI3FL/GLI3R						siCtr vs. siGli3	1.433	-0.252 to 3.117	No	ns	0.0734	B	siGli3
	#1	#2	#3	#4			siCtr vs. siIft88	-1.755	-3.418 to -0.09191	Yes	*	0.0438	C	siIft88
siCtr	4.702	2.87209	1.40706	1.17065			Test details	Mean 1	Mean 2	Mean Diff.	SE of diff.	n1	n2	t	DF
siGli3	1.8	1.33333	0.566667	0.522727			siCtr vs. siGli3	2.52	1.088	1.433	0.5293	4	4	2.706	3
siIft88	7.21	3.156	3.68571	2.99216			siCtr vs. siIft88	2.52	4.275	-1.755	0.5226	4	4	3.358	3
Figure 2e
GLI3FL and GLI3R levels normalized to TUBULIN signals in myoblasts (MB, -24) during differentiation (0-72) and reserve cells (RC)
Time points	GLI3FL			GLI3R
	#1	#2	#3	#1	#2	#3
0h	0.666	0.453	0.7693	0.815	0.51	0.8545
24h	0.084	0.12	0.2498	0.389	0.197	0.7575
48h	0.007	0.032	0.0687	0.11	0.064	0.2023
72h (MTs)	0	0	0	0.006	0.015	0.005
RCs	0.898374	1.18777	1.10389	1.12418	3.05272	2.61196
Figure 2f
GLI3FL/GLI3R ratio					Normalized to time 0h
Time points	GLI3FL/GLI3R				Time points	GLI3FL/GLI3R
	#1	#2	#3			#1	#2	#3
0h	0.817178	0.888235	0.900293		0h	0.939898	1.02324	1.03686
24h	0.215938	0.609137	0.329769		24h	0.250152	0.705722	0.379737
48h	0.0636364	0.5	0.339595		48h	0.0716099	0.583833	0.390842
72h (MTs)	0	0	0		72h (MTs)	0.0247079	0.0144012	0.0191112
RCs	0.799138	0.389084	0.422627		RCs	0.920314	0.448082	0.486711
RAW DATA - RT-qPCR in myoblasts (drug or siRNA treatments)
Supplementary Figure 2k
DMSO vs FSK treatments (gene expression relative to Gapdh and Ppia)														Multiple t tests - FSK vs DMSO
Gene	DMSO						FSK								Significant?	P value	Mean1	Mean2	Difference	SE of difference	t ratio	df
	#1	#2	#3	#4	#5	#6	#1	#2	#3	#4	#5	#6		Gli1	Yes	0.009244	5.55e-06	1.183e-06	4.367e-06	1.358e-06	3.216	10
Gli1	4.6e-06	9.4e-06	7.8e-06	1.3e-06	2.8e-06	7.4e-06	2.1e-06	2.3e-06	2e-06	3e-07	3e-07	1e-07		Ptch1	Yes	0.007913	0.0001544	8.56e-05	6.883e-05	2.081e-05	3.307	10
Ptch1	0.0001152	0.0001215	0.0001655	0.0001411	0.0001422	0.0002411	5.85e-05	7.28e-05	9.97e-05	9.58e-05	0.0001167	7.01e-05		Gli3	No	0.760648	0.002056	0.002132	-7.602e-05	0.0002428	0.3131	10
Gli3	0.0021684	0.002184	0.0022598	0.0022034	0.0014148	0.0021049	0.0022721	0.0023231	0.0025004	0.0025302	0.0019759	0.0011897
Normalized to DMSO
Gene	DMSO						FSK
	#1	#2	#3	#4	#5	#6	#1	#2	#3	#4	#5	#6
Gli1	0.828829	1.69369	1.40541	0.234234	0.504505	1.33333	0.378378	0.414414	0.36036	0.0540541	0.0540541	0.018018
Ptch1	0.745953	0.786747	1.07166	0.913663	0.920786	1.56119	0.378804	0.471401	0.645586	0.620332	0.755666	0.453918
Gli3	1.05473	1.06232	1.09919	1.07175	0.688171	1.02384	1.10517	1.12998	1.21622	1.23071	0.961095	0.578681
Supplementary Figure 2l
siCtr vs siIft88 treatments (gene expression relative to Gapdh and Ppia)												Multiple t tests - siCtr vs siIft88
Gene	siCtr					siIft88							Significant?	P value	Mean1	Mean2	Difference	SE of difference	t ratio	df
	#1	#2	#3	#4	#5	#1	#2	#3	#4	#5		Gli1	Yes	0.018656	0.01691	0.02799	-0.01108	0.003766	2.942	8
Gli1	0.010972	0.021126	0.025142	0.012124	0.015189	0.019179	0.028978	0.035234	0.026581	0.029981		Ptch1	No	0.374058	0.002156	0.002498	-0.0003422	0.0003635	0.9414	8
Ptch1	0.001821	0.002329	0.002548	0.001664	0.002416	0.00181	0.002261	0.003632	0.002077	0.002709		Gli3	No	0.569943	0.01578	0.01445	0.001333	0.002249	0.5924	8
Gli3	0.011779	0.017781	0.018136	0.016172	0.015055	0.011493	0.012668	0.021886	0.011668	0.014545		Ift88	Yes	0.003094	0.0009958	0.0003244	0.0006714	0.0001608	4.177	8
Ift88	0.000413	0.000936	0.00118	0.001164	0.001286	0.00024	0.000309	0.000462	0.000297	0.000314
Normalized to siCtr
Gene	siCtr					siIft88
	#1	#2	#3	#4	#5	#1	#2	#3	#4	#5
Gli1	0.648824	1.24928	1.48676	0.716947	0.898194	1.13414	1.7136	2.08355	1.57185	1.77291
Ptch1	0.844776	1.08044	1.18204	0.771943	1.1208	0.839673	1.0489	1.68491	0.963537	1.25673
Gli3	0.746234	1.12648	1.14897	1.02454	0.953778	0.728115	0.802554	1.38654	0.739202	0.921468
Ift88	0.414742	0.939948	1.18498	1.16891	1.29142	0.241012	0.310303	0.463949	0.298253	0.315324
Supplementary Figure 2m
siCtr vs siGli3 treatments (gene expression relative to Gapdh and Ppia)												Multiple t tests - siCtr vs siGli3
Gene	siCtr					siGli3							Significant?	P value	Mean1	Mean2	Difference	SE of difference	t ratio	df
	#1	#2	#3	#4	#5	#1	#2	#3	#4	#5		Gli1	Yes	0.000354	6.295e-05	0.0001809	-0.0001179	1.992e-05	5.92	8
Gli1	6.611e-05	7.961e-05	8.866e-05	3.867e-05	4.168e-05	0.0002341	0.0002017	0.0001787	0.0001514	0.0001384		Ptch1	No	0.24444	0.001603	0.002111	-0.0005082	0.0004045	1.256	8
Ptch1	0.0016214	0.0013681	0.0012113	0.001482	0.00233	0.0010432	0.0020132	0.0018322	0.002478	0.003187		Gli3	Yes	0.000164	0.01055	0.003538	0.007017	0.001058	6.629	8
Gli3	0.0112336	0.0121644	0.0120176	0.0104831	0.0068723	0.0039825	0.0040626	0.0043094	0.0019383	0.003395		Ift88	No	0.927617	0.0005248	0.0005048	2e-05	0.0002133	0.09374	8
Ift88	0.000485	0.000554	0.000241	0.000359	0.000985	0.000398	0.000924	0.000123	0.000184	0.000895
Normalized to siCtr
Gene	siCtr					siGli3
	#1	#2	#3	#4	#5	#1	#2	#3	#4	#5
Gli1	1.05027	1.26473	1.40851	0.614336	0.662155	3.71906	3.20433	2.83894	2.40524	2.19871
Ptch1	1.01176	0.853697	0.755853	0.92477	1.45392	0.650958	1.25624	1.1433	1.54628	1.98869
Gli3	1.06437	1.15256	1.13866	0.993263	0.651144	0.377338	0.384927	0.408311	0.183652	0.321673
Ift88	0.924162	1.05564	0.459223	0.68407	1.87691	0.758384	1.76067	0.234375	0.35061	1.70541

## Sheet: Fig3 & Supp3
			LEGEND	Pax7CE(cre/+) R-YFP(hom) =			Gli3+/+
				Gli3(fl/fl) Pax7CE(cre/+) R-YFP(hom) =			Gli3Δ/Δ
RAW VALUES - Resting muscle
Supplementary Figure 3e (SC number per mm²)										Multiple t tests - Gli3+/+ vs Gli3Δ/Δ
Cage	Tag	Sex	DOB	Genotype	Sacrifice	Age (months)	TMX IPs (weeks)	Pax7+ number		t tests	Significant?	P value	Mean of Gli3+/+	Mean of Gli3Δ/Δ	Difference	SE of difference	t ratio	df
45321	714	M	2017-12-29	Pax7CE(cre/+) R-YFP(hom)	2018-05-22	4.73424	0	10.3641		0	No	0.629455	9.102	9.73	-0.6283	1.204	0.5217	4
53130	844	M	2018-01-11	Pax7CE(cre/+) R-YFP(hom)	2018-05-23	4.33972	0	9.30109		2	No	0.340262	14.14	18.6	-4.459	4.122	1.082	4
53123	847	F	2018-01-11	Pax7CE(cre/+) R-YFP(hom)	2018-05-22	4.30685	0	7.64018		4	Yes	0.0252898	11.52	17.98	-6.466	1.857	3.483	4
53130	835	M	2018-01-12	Gli3(fl/fl) Pax7CE(cre/+) R-YFP(hom)	2018-05-22	4.27397	0	8.56291		8	Yes	0.00425813	9.95	14.56	-4.607	0.7875	5.85	4
53130	837	M	2018-01-12	Gli3(fl/fl) Pax7CE(cre/+) R-YFP(hom)	2018-05-23	4.30685	0	11.5156		10	No	0.115057	11.28	14.33	-3.046	1.517	2.008	4
83770	593	F	2018-11-16	Gli3(fl/fl) Pax7CE(cre/+) R-YFP(hom)	2019-03-19	4.04383	0	9.11127
24584	816	M	2017-03-04	Pax7CE(cre/+) R-YFP(hom)	2017-07-11	4.24109	2	13.7302
37936	686	M	2017-07-27	Pax7CE(cre/+) R-YFP(hom)	2017-11-09	3.45205	2	12.7558
37936	687	M	2017-07-27	Pax7CE(cre/+) R-YFP(hom)	2017-11-09	3.45205	2	15.9447
15275	986	M	2016-10-23	Gli3(fl/fl) Pax7CE(cre/+) R-YFP(hom)	2017-02-17	3.84657	2	10.6298
15276	984	M	2016-10-23	Gli3(fl/fl) Pax7CE(cre/+) R-YFP(hom)	2017-02-17	3.84657	2	21.7911
27362	430	M	2017-04-25	Gli3(fl/fl) Pax7CE(cre/+) R-YFP(hom)	2017-07-24	2.9589	2	23.3856
17041	179	M	2017-07-06	Pax7CE(cre/+) R-YFP(hom)	2017-10-23	3.58356	4	8.63673
17041	189	M	2017-07-06	Pax7CE(cre/+) R-YFP(hom)	2017-10-23	3.58356	4	11.9585
37936	684	M	2017-07-27	Pax7CE(cre/+) R-YFP(hom)	2017-11-23	3.91233	4	13.9516
45836	900	M	2017-10-26	Gli3(fl/fl) Pax7CE(cre/+) R-YFP(hom)	2018-02-09	3.48493	4	17.5392
45836	901	M	2017-10-26	Gli3(fl/fl) Pax7CE(cre/+) R-YFP(hom)	2018-02-09	3.48493	4	19.9309
45836	903	M	2017-10-26	Gli3(fl/fl) Pax7CE(cre/+) R-YFP(hom)	2018-02-09	3.48493	4	16.4762
54085	2	M	2018-01-21	Pax7CE(cre/+) R-YFP(hom)	2018-05-22	3.97808	8	8.96891
54085	4	M	2018-01-21	Pax7CE(cre/+) R-YFP(hom)	2018-05-22	3.97808	8	10.6298
54085	6	M	2018-01-21	Pax7CE(cre/+) R-YFP(hom)	2018-05-22	3.97808	8	10.2502
55628	158	M	2018-02-02	Gli3(fl/fl) Pax7CE(cre/+) R-YFP(hom)	2018-05-22	3.58356	8	13.5542
55628	159	M	2018-02-02	Gli3(fl/fl) Pax7CE(cre/+) R-YFP(hom)	2018-05-23	3.61644	8	15.6495
55628	160	M	2018-02-02	Gli3(fl/fl) Pax7CE(cre/+) R-YFP(hom)	2018-05-25	3.68219	8	14.4684
24980	218	M	2017-09-07	Pax7CE(cre/+) R-YFP(hom)	2018-01-04	3.91233	10	11.6928
36874	225	M	2017-09-07	Pax7CE(cre/+) R-YFP(hom)	2018-01-04	3.91233	10	12.8444
36874	226	M	2017-09-07	Pax7CE(cre/+) R-YFP(hom)	2018-01-04	3.91233	10	9.30109
47020	51	M	2017-10-26	Gli3(fl/fl) Pax7CE(cre/+) R-YFP(hom)	2018-04-11	5.49041	10	12.2243
47020	53	M	2017-10-26	Gli3(fl/fl) Pax7CE(cre/+) R-YFP(hom)	2018-04-11	5.49041	10	14.8058
48550	215	M	2017-11-23	Gli3(fl/fl) Pax7CE(cre/+) R-YFP(hom)	2018-02-28	3.18904	10	15.9447
Supplementary Figure 3g										Unpaired t test with Welch's corection - Gli3+/+ vs Gli3Δ/Δ
Cage	Tag	Sex	DOB	Genotype	Sacrifice	Age (months)	%PAX7+ outside basal lamina			%PAX7+ outside basal lamina
54085	2	M	2018-01-21	Pax7CE(cre/+) R-YFP(hom)	2018-05-22	3.97808	12.5			P value			0.9396		Mean of column Gli3+/+				9.232
54085	4	M	2018-01-21	Pax7CE(cre/+) R-YFP(hom)	2018-05-22	3.97808	7.14286			P value summary			ns		Mean of column Gli3Δ/Δ				9.15
121163	365	F	2019-11-19	Pax7CE(cre/+) R-YFP(hom)	2020-09-01	9.43561	8.33333			Significantly different (P < 0.05)?			No		Difference between means (Gli3Δ/Δ - Gli3+/+) ± SEM				-0,08167 ± 1,051
121163	367	F	2019-11-19	Pax7CE(cre/+) R-YFP(hom)	2020-09-01	9.43561	8.33333			One- or two-tailed P value?			Two-tailed		95% confidence interval				-2,424 to 2,260
121163	368	F	2019-11-19	Pax7CE(cre/+) R-YFP(hom)	2020-09-01	9.43561	9.09091			Welch-corrected t, df			t=0,07772, df=9,981		R squared (eta squared)				0.0006048
121163	369	F	2019-11-19	Pax7CE(cre/+) R-YFP(hom)	2020-09-01	9.43561	10
55628	159	M	2018-02-02	Gli3(fl/fl) Pax7CE(cre/+) R-YFP(hom)	2018-05-23	3.61644	12.5
55628	160	M	2018-02-02	Gli3(fl/fl) Pax7CE(cre/+) R-YFP(hom)	2018-05-25	3.68219	9.67742
118670	302	F	2019-11-13	Gli3(fl/fl) Pax7CE(cre/+) R-YFP(hom)	2020-09-01	9.63287	8
118670	303	F	2019-11-13	Gli3(fl/fl) Pax7CE(cre/+) R-YFP(hom)	2020-09-01	9.63287	8.69565
118670	304	F	2019-11-13	Gli3(fl/fl) Pax7CE(cre/+) R-YFP(hom)	2020-09-01	9.63287	7.69231
118670	305	F	2019-11-13	Gli3(fl/fl) Pax7CE(cre/+) R-YFP(hom)	2020-09-01	9.63287	8.33333
RAW VALUES - 7 dpi
Figure 3c and Supplementary Figure 3i											Unpaired t test with Welch's corection - Gli3+/+ vs Gli3Δ/Δ
Cage	Tag	Sex	DOB	Genotype	Sacrifice	Age (months)	Relative muscle weight	PAX7+ number	Myogenin+ number		PAX7+
24584	816	M	2017-03-04	Pax7CE(cre/+) R-YFP(hom)	2017-07-11	4.24105	0.00105388	157.676	58.0844		P value			0.005		Mean of column Gli3+/+				146.5
37936	686	M	2017-07-27	Pax7CE(cre/+) R-YFP(hom)	2017-11-09	3.45202	0.00117213	120.724	151.475		P value summary			**		Mean of column Gli3Δ/Δ				248.5
37936	687	M	2017-07-27	Pax7CE(cre/+) R-YFP(hom)	2017-11-09	3.45202	0.00117371	87.1054	136.289		Significantly different (P < 0.05)?			Yes		Difference between means (Gli3Δ/Δ - Gli3+/+) ± SEM				102.0 ± 27.99
26856	93	F	2017-03-30	Pax7CE(cre/+) R-YFP(hom)	2017-07-11	3.38626	0.0013762	144.566	121.652		One- or two-tailed P value?			Two-tailed		95% confidence interval				39.03 to 164.9
26856	95	F	2017-03-30	Pax7CE(cre/+) R-YFP(hom)	2017-07-11	3.38626	0.00156331	211.268	123.837		Welch-corrected t, df			t=3.644, df=9.344		R squared (eta squared)				0.587
36875	223	F	2017-09-07	Pax7CE(cre/+) R-YFP(hom)	2017-11-09	2.07121	0.0014104	157.454	111.233
15275	986	M	2016-10-23	Gli3(fl/fl) Pax7CE(cre/+) R-YFP(hom)	2017-02-17	3.84657	0.00134646	241.164	107.627		MYOG+
15276	984	M	2016-10-23	Gli3(fl/fl) Pax7CE(cre/+) R-YFP(hom)	2017-02-17	3.84657	0.00156174	329.524	80.388		P value			0.1659		Mean of column Gli3+/+				117.1
27362	430	M	2017-04-25	Gli3(fl/fl) Pax7CE(cre/+) R-YFP(hom)	2017-07-24	2.9589	0.00140876	284.348	88.8349		P value summary			ns		Mean of column Gli3Δ/Δ				93.51
47561	151	F	2017-11-17	Gli3(fl/fl) Pax7CE(cre/+) R-YFP(hom)	2018-02-12	2.86024	0.0012687	208.489	86.2196		Significantly different (P < 0.05)?			No		Difference between means (Gli3Δ/Δ - Gli3+/+) ± SEM				-23.59 ± 15.57
47561	152	F	2017-11-17	Gli3(fl/fl) Pax7CE(cre/+) R-YFP(hom)	2018-02-12	2.86024	0.00124491	175.392	127.558		One- or two-tailed P value?			Two-tailed		95% confidence interval				-59.09 to 11.92
14085	755	F	2016-12-01	Gli3(fl/fl) Pax7CE(cre/+) R-YFP(hom)	2017-02-17	2.56436	0.00158225	251.794	70.4225		Welch-corrected t, df			t=1.515, df=8.550		R squared (eta squared)				0.2116
RAW VALUES - 21 dpi
Figure 3e-g and Supplementary Figure 3j, k
Cage	Tag	Sex	DOB	Genotype	Sacrifice	Age (months)	Relative muscle weight	Feret (average)	Fiber number	Pax7+ nb per mm²	CSA (mm²)	Pax7+ nb per CSA	Fiber distribution - Minimal Feret's diameter
													0-6	6-12	12-18	18-24	24-30	30-36	36-42	42-48	48-54	54-60	60-66	66-72	72-78	78-84	84-90	90-96	96-102
17041	179	M	2017-07-06	Pax7CE(cre/+) R-YFP(hom)	2017-10-23	3.58352	0.00151205	38.8064	3545	40.6211	5.82213	236.501	0	0.62	7.79	10.44	12.6	16.62	19.35	15.96	9.41	4.02	2.32	0.7	0.12	0	0	0.04	0
17041	189	M	2017-07-06	Pax7CE(cre/+) R-YFP(hom)	2017-10-23	3.58352	0.00145218	34.0235	3457	33.2182	6.18348	205.404	0	0.69	9.06	10.63	15.73	20.35	19.44	13.18	6.17	3.08	1.32	0.25	0.06	0.03	0	0	0
17041	191	M	2017-07-06	Pax7CE(cre/+) R-YFP(hom)	2017-10-23	3.58352	0.00164153	36.1811	2413	38.7988	5.78734	224.542	0	0.87	10.8	12.41	9.68	14.16	15.68	14.44	11.09	5.98	3.53	1.07	0.25	0.03	0	0	0
22609	192	F	2017-07-06	Pax7CE(cre/+) R-YFP(hom)	2017-10-23	3.58352	0.00164317	31.154	2924	26.5745	4.23613	112.573	0	1.16	11.25	14.36	19.8	22.64	14.53	9.13	4.51	1.85	0.55	0.17	0.03	0	0	0	0
37935	688	F	2017-07-27	Pax7CE(cre/+) R-YFP(hom)	2017-11-23	3.91229	0.00146456	27.3781	2289	33.6611	3.7652	126.741	0	0.83	11.84	22.32	29.75	20.31	9.7	3.8	1.18	0.26	0	0	0	0	0	0	0
37935	690	F	2017-07-27	Pax7CE(cre/+) R-YFP(hom)	2017-11-23	3.91229	0.0017341	31.7259	2247	25.2458	4.91663	124.124	0	0.77	10.52	9.96	20.06	24.37	20.68	9.54	2.79	1.04	0.28	0	0	0	0	0	0
17041	176	M	2017-07-09	Gli3(fl/fl) Pax7CE(cre/+) R-YFP(hom)	2017-10-23	3.48493	0.00181551	38.7925	2992	44.7338	5.8383	261.169	0	0.39	8.6	12.89	12.5	14.47	16.06	13.87	9.77	6.74	3.24	1.05	0.39	0.03	0	0	0
45836	900	M	2017-10-26	Gli3(fl/fl) Pax7CE(cre/+) R-YFP(hom)	2018-02-09	3.48493	0.00203195	40.4905	3993	43.6582	7.47073	326.158	0	0.23	3.83	5.73	8.85	15.38	20.17	19.21	13.8	7.98	3.31	1.13	0.26	0.06	0.03	0	0.03
45836	901	M	2017-10-26	Gli3(fl/fl) Pax7CE(cre/+) R-YFP(hom)	2018-02-09	3.48493	0.00183306	39.4727	3808	42.0764	7.87176	331.215	0	0.33	7.02	8.76	7.19	13.7	19.82	19.79	14	5.68	2.77	0.7	0.2	0	0.03	0	0
43574	533	F	2017-10-03	Gli3(fl/fl) Pax7CE(cre/+) R-YFP(hom)	2018-01-09	3.22188	0.00187797	36.5567	3337	48.2771	6.05075	292.113	0	0.14	3.68	6.68	8.54	16.42	21.55	19.83	12.56	5.78	3.2	1.14	0.31	0.17	0	0	0
36875	287	F	2017-09-10	Gli3(fl/fl) Pax7CE(cre/+) R-YFP(hom)	2017-11-23	2.43285	0.0022271	34.4181	3108	39.8618	6.79994	271.058	0	0.7	10.79	17.13	17.1	13.8	12.15	9.44	6.89	5.18	3.36	2.15	0.93	0.3	0.08	0	0
38107	578	F	2017-10-06	Gli3(fl/fl) Pax7CE(cre/+) R-YFP(hom)	2018-01-09	3.12325	0.00173964	39.8728	2905	29.232	6.19362	181.052	0	0.29	6.93	11.53	12.11	11.79	13.24	14.08	11.27	9.19	4.83	3.2	1.1	0.34	0.08	0.03	0
Unpaired t test with Welch's corection - Gli3+/+ vs Gli3Δ/Δ												Multiple t tests - Fiber distribution - Gli3+/+ vs Gli3Δ/Δ
Relative muscle weight												t tests	Significant?	P value	Mean of Gli3+/+	Mean of Gli3Δ/Δ	Difference	SE of difference	t ratio	df
P value				0.0035	Mean of column Gli3+/+				0.001575			0-6			0	0	0	0
P value summary				**	Mean of column Gli3Δ/Δ				0.001921			6-12	Yes	0.00149663	0.823	0.347	0.477	0.11	4.33	10
Significantly different (P < 0.05)?				Yes	Difference between means (Gli3Δ/Δ - Gli3+/+) ± SEM				0.0003463 ± 8.659e-005			12-18	Yes	0.0239887	10.2	6.81	3.4	1.28	2.66	10
One- or two-tailed P value?				Two-tailed	95% confidence interval				0.0001488 to 0.0005439			18-24	No	0.288531	13.4	10.5	2.9	2.59	1.12	10
Welch-corrected t, df				t=4.000, df=8.520	R squared (eta squared)				0.6525			24-30	No	0.0594166	17.9	11	6.89	3.24	2.13	10
												30-36	Yes	0.00834763	19.7	14.3	5.48	1.67	3.28	10
PAX7+												36-42	No	0.801007	16.6	17.2	-0.602	2.32	0.259	10
P value				0.0485	Mean of column Gli3+/+				33.02			42-48	No	0.0731369	11	16	-5.03	2.51	2	10
P value summary				*	Mean of column Gli3Δ/Δ				41.31			48-54	Yes	0.0162894	5.86	11.4	-5.52	1.92	2.88	10
Significantly different (P < 0.05)?				Yes	Difference between means (Gli3Δ/Δ - Gli3+/+) ± SEM				8.287 ± 3.688			54-60	Yes	0.0034732	2.71	6.76	-4.05	1.07	3.8	10
One- or two-tailed P value?				Two-tailed	95% confidence interval				0.06664 to 16.51			60-66	Yes	0.00703213	1.33	3.45	-2.12	0.627	3.38	10
Welch-corrected t, df				t=2.247, df=9.974	R squared (eta squared)				0.3361			66-72	Yes	0.0175425	0.365	1.56	-1.2	0.421	2.84	10
												72-78	Yes	0.0181509	0.0767	0.532	-0.455	0.161	2.82	10
Feret (average)												78-84	Yes	0.0396692	0.01	0.15	-0.14	0.0592	2.36	10
P value				0.0288	Mean of column Gli3+/+				33.21			84-90	Yes	0.0322849	0	0.0367	-0.0367	0.0148	2.48	10
P value summary				*	Mean of column Gli3Δ/Δ				38.27			90-96	No	0.845489	0.00667	0.005	0.00167	0.00833	0.2	10
Significantly different (P < 0.05)?				Yes	Difference between means (Gli3Δ/Δ - Gli3+/+) ± SEM				5.055 ± 1.899			96-102	No	0.340893	0	0.005	-0.005	0.005	1	10
One- or two-tailed P value?				Two-tailed	95% confidence interval				0.6743 to 9.436
Welch-corrected t, df				t=2.662, df=7.987	R squared (eta squared)				0.47
Fiber number
P value				0.1029	Mean of column Gli3+/+				2813
P value summary				ns	Mean of column Gli3Δ/Δ				3357
Significantly different (P < 0.05)?				No	Difference between means (Gli3Δ/Δ - Gli3+/+) ± SEM				544.7 ± 301.4
One- or two-tailed P value?				Two-tailed	95% confidence interval				-133.2 to 1223
Welch-corrected t, df				t=1.807, df=9.365	R squared (eta squared)				0.2585
RAW VALUES - Centronuclei 21 dpi
Figure 3h
Cage	Tag	Sex	DOB	Genotype	Sacrifice	Age (months)	Fiber distribution - Centronuclei						Multiple t tests - Fiber distribution - Gli3+/+ vs Gli3Δ/Δ
							0	1	2	3	4		t tests	Significant?	P value	Mean of Gli3+/+	Mean of Gli3Δ/Δ	Difference	SE of difference	t ratio	df
17041	179	M	2017-07-06	Pax7CE(cre/+) R-YFP(hom)	2017-10-23	3.58352	57.52	36.9	4.94	0.59	0.02		0	Yes	0.0204207	54.7	33.1	21.7	7.87	2.75	10
17041	189	M	2017-07-06	Pax7CE(cre/+) R-YFP(hom)	2017-10-23	3.58352	42.4	45.99	9.9	1.54	0.17		1	No	0.0918099	38	47.6	-9.54	5.12	1.86	10
17041	191	M	2017-07-06	Pax7CE(cre/+) R-YFP(hom)	2017-10-23	3.58352	59.81	35.85	3.93	0.27	0.11		2	Yes	0.00523475	6.35	16.3	-9.96	2.8	3.55	10
22609	192	F	2017-07-06	Pax7CE(cre/+) R-YFP(hom)	2017-10-23	3.58352	25.79	55.13	16.75	2.03	0.28		3	Yes	0.017511	0.765	2.58	-1.82	0.639	2.84	10
37935	688	F	2017-07-27	Pax7CE(cre/+) R-YFP(hom)	2017-11-23	3.91229	64.29	33.79	1.77	0.12	0.02		4+	No	0.0730727	0.1	0.455	-0.355	0.177	2	10
37935	690	F	2017-07-27	Pax7CE(cre/+) R-YFP(hom)	2017-11-23	3.91229	78.68	20.47	0.81	0.04	0
17041	176	M	2017-07-09	Gli3(fl/fl) Pax7CE(cre/+) R-YFP(hom)	2017-10-23	3.48493	36.86	44.94	16.95	1.23	0
45836	900	M	2017-10-26	Gli3(fl/fl) Pax7CE(cre/+) R-YFP(hom)	2018-02-09	3.48493	29.5	54.57	14.03	1.78	0.11
45836	901	M	2017-10-26	Gli3(fl/fl) Pax7CE(cre/+) R-YFP(hom)	2018-02-09	3.48493	30.28	50.27	16.35	2.51	0.57
43574	533	F	2017-10-03	Gli3(fl/fl) Pax7CE(cre/+) R-YFP(hom)	2018-01-09	3.22188	24.67	46.71	22.53	4.99	1.06
36875	287	F	2017-09-10	Gli3(fl/fl) Pax7CE(cre/+) R-YFP(hom)	2017-11-23	2.43285	40.25	41.86	14.08	3	0.79
38107	578	F	2017-10-06	Gli3(fl/fl) Pax7CE(cre/+) R-YFP(hom)	2018-01-09	3.12325	36.93	47.01	13.89	1.97	0.2
RAW VALUES - Force measurement 21 dpi
Figure 8i and Supplementary Figure 3l
Cage	Tag	Sex	DOB	Genotype	Sacrifice	Age (months)	Muscle weight (mg)	PSCA (displac.)	Specific force calculated off displacement																	Maximum tetanic force
									1 Hz	10 Hz	20 Hz	30 Hz	40 Hz	50 Hz	60 Hz	70 Hz	80 Hz	90 Hz	100 Hz	110 Hz	120 Hz	140 Hz	160 Hz	180 Hz	200 Hz
49294	358	M	2017-12-07	Pax7CE(cre/+) R-YFP(hom)	2018-02-26	2.66298	39.7	7.8	2.40068	7.87759	9.79108	16.3893	18.3137	21.3922	88.0707	102.437	108.604	111.367	113.182	114.949	114.891	113.986	113.441	112.103	110.098	897.195
49294	363	M	2017-12-08	Pax7CE(cre/+) R-YFP(hom)	2018-02-27	2.66298	37.7	8.6	9.20839	6.14145	32.1589	49.7396	58.6716	64.7516	69.8323	71.28	73.9699	75.18	76.6354	76.699	76.841	76.6661	76.45	75.9174	76.6077	663.915
49294	364	M	2017-12-08	Pax7CE(cre/+) R-YFP(hom)	2018-02-28	2.69586	49.4	8.5	23.6622	32.5841	55.7218	74.6931	89.6667	94.4653	96.2382	92.3807	94.4092	88.5431	93.0765	93.5135	88.989	91.2125	90.4368	89.1886	88.0961	817.535
78471	904	M	2018-09-25	Pax7CE(cre/+) R-YFP(hom)	2018-12-07	2.39997	37.7	8	17.3553	21.7127	34.0626	54.1937	66.7423	77.2135	77.623	72.978	77.3758	77.1091	80.6044	80.871	78.8011	74.9265	72.5729	75.6356	73.8916	692.652
78471	905	M	2018-09-25	Pax7CE(cre/+) R-YFP(hom)	2018-12-07	2.39997	53.2	9.7	17.3385	20.9819	32.1417	46.0959	57.7798	67.3728	74.1622	79.2084	86.3132	86.7829	87.122	85.2567	85.1644	83.4724	80.3061	78.3094	76.1168	783.875
47563	149	M	2017-11-17	Gli3(fl/fl) Pax7CE(cre/+) R-YFP(hom)	2018-02-26	3.32051	51.2	9.9	20.5887	25.323	36.7945	72.281	89.2252	102.609	105.888	108.816	106.491	117.339	119.5	111.838	113.16	111.421	110.571	109.28	107.062	1177.83
47563	150	M	2017-11-17	Gli3(fl/fl) Pax7CE(cre/+) R-YFP(hom)	2018-02-27	3.35339	58.3	9.4	31.9378	37.1076	52.1584	93.0986	118.377	127.552	137.188	135.914	138.113	141.003	144.646	138.699	139.882	141.284	145.529	136.37	132.338	1373.62
48550	217	M	2017-11-23	Gli3(fl/fl) Pax7CE(cre/+) R-YFP(hom)	2018-02-28	3.18901	73.3	11.9	18.0301	25.1618	35.2917	63.8353	80.1926	90.1137	98.6906	106.859	107.227	111.711	115.176	116.071	109.739	105.322	101.45	101.881	98.5922	1382.1
79270	974	M	2018-10-03	Gli3(fl/fl) Pax7CE(cre/+) R-YFP(hom)	2018-12-18	2.4986	47.3	8.5	15.0534	16.2738	23.2154	26.5076	45.4084	70.7744	92.7391	108.7	118.202	123.706	127.825	131.594	131.304	132.221	132.591	130.234	127.692	1031.04
79270	976	M	2018-10-03	Gli3(fl/fl) Pax7CE(cre/+) R-YFP(hom)	2018-12-18	2.4986	57.4	9.9	17.3391	18.6204	23.9124	33.631	59.2831	81.8441	97.4586	105.791	111.637	114.909	119.08	120.299	120.713	121.844	121.892	121.289	111.158	1318.89
Unpaired t test with Welch's corection - Gli3+/+ vs Gli3Δ/Δ - Maximum tetanic force
P value				0.0006	Mean of column Gli3+/+					771
P value summary				***	Mean of column Gli3Δ/Δ					1257
Significantly different (P < 0.05)?				Yes	Difference between means (Gli3Δ/Δ - Gli3+/+) ± SEM					485.7 ± 79.46
One- or two-tailed P value?				Two-tailed	95% confidence interval					296.3 to 675.0
Welch-corrected t, df				t=6.112, df=6.742	R squared (eta squared)					0.8471
Multiple t tests - Specific force - Gli3+/+ vs Gli3Δ/Δ
t tests	Significant?	P value	Mean of Gli3+/+	Mean of Gli3Δ/Δ	Difference	SE of difference	t ratio	df
1	No	0.201772	14	20.6	-6.6	4.74	1.39	8
10	No	0.307112	17.9	24.5	-6.64	6.09	1.09	8
20	No	0.871536	32.8	34.3	-1.5	8.98	0.167	8
30	No	0.551162	48.2	57.9	-9.65	15.5	0.622	8
40	No	0.269233	58.2	78.5	-20.3	17.1	1.19	8
50	No	0.0937408	65	94.6	-29.5	15.5	1.9	8
60	Yes	0.0269344	81.2	106	-25.2	9.33	2.7	8
70	Yes	0.0072263	83.7	113	-29.6	8.26	3.58	8
80	Yes	0.0108011	88.1	116	-28.2	8.54	3.3	8
90	Yes	0.00345021	87.8	122	-33.9	8.28	4.1	8
100	Yes	0.00286763	90.1	125	-35.1	8.3	4.23	8
110	Yes	0.00408454	90.3	124	-33.4	8.41	3.98	8
120	Yes	0.00493587	88.9	123	-34	8.86	3.84	8
140	Yes	0.00747979	88.1	122	-34.4	9.67	3.55	8
160	Yes	0.0102241	86.6	122	-35.8	10.7	3.34	8
180	Yes	0.00737155	86.2	120	-33.6	9.42	3.56	8
200	Yes	0.0112186	85	115	-30.4	9.27	3.28	8
RAW VALUES - Triple injury (3x CTX)
Figure 3l, m and Supplementary Figure 3n-p
Cage	Tag	Sex	DOB	Genotype	Sacrifice	Age (months)	Relative muscle weight	Feret (average)	Fiber number	Pax7+ nb per mm²	CSA (mm²)	Pax7+ nb per CSA	Fiber distribution - Minimal Feret's diameter
													0-6	6-12	12-18	18-24	24-30	30-36	36-42	42-48	48-54	54-60	60-66	66-72	72-78	78-84	84-90	90-96	96-102
24980	218	M	2017-09-07	Pax7CE(cre/+) R-YFP(hom)	2018-01-04	3.91229	0.001563	26.78	3816	36.67	3.72	136.55	0	4.48	17.92	23.9	21.65	14.02	8.36	4.22	2.78	1.57	0.47	0.39	0.1	0.13	0	0	0
36874	225	M	2017-09-07	Pax7CE(cre/+) R-YFP(hom)	2018-01-04	3.91229	0.001415	28.18	3813	42.96	4.23	181.58	0	3.88	13.77	19.62	22.66	18.36	12.25	5.06	2.68	1.02	0.45	0.16	0.08	0.03	0	0	0
36874	226	M	2017-09-07	Pax7CE(cre/+) R-YFP(hom)	2018-01-04	3.91229	0.001589	31.07	3852	36.76	5.23	192.11	0	3.63	10.98	17.5	20.17	17.37	12.77	8.33	4.13	2.57	0.73	0.65	0.57	0.13	0.16	0.16	0.05
47016	55	M	2017-10-26	Gli3(fl/fl) Pax7CE(cre/+) R-YFP(hom)	2018-03-11	4.47118	0.002243	28.93	8123	44.8	8.05	360.72	0	6	17.68	18.39	17.72	13.71	10.13	6.83	4.21	2.39	1.39	0.8	0.5	0.17	0.06	0.01	0
47020	51	M	2017-10-26	Gli3(fl/fl) Pax7CE(cre/+) R-YFP(hom)	2018-03-11	4.47118	0.002712	35.16	4452	33.55	9.62	322.84	0	5.44	12.76	10.4	11.73	12.22	13.63	11.37	9.52	6.15	3.8	1.89	0.85	0.18	0.02	0.02	0.02
47020	53	M	2017-10-26	Gli3(fl/fl) Pax7CE(cre/+) R-YFP(hom)	2018-03-11	4.47118	0.001941	31.79	6378	29.56	7.1	209.82	0	4.05	15.27	16.04	15.46	13.67	12.81	8.34	6.46	3.64	1.94	1.07	0.61	0.45	0.11	0.08	0
48550	215	M	2017-11-23	Gli3(fl/fl) Pax7CE(cre/+) R-YFP(hom)	2018-02-28	3.18901	0.002792	30.31	5513	33.55	8.16	273.73	0	6.37	17.14	16.31	15.74	12.32	10.94	8.07	6	3.56	1.6	1.27	0.53	0.09	0.04	0.04	0
Unpaired t test with Welch's corection - Gli3+/+ vs Gli3Δ/Δ												Multiple t tests - Fiber distribution - Gli3+/+ vs Gli3Δ/Δ
Relative muscle weight												t tests	Significant?	P value	Mean of Gli3+/+	Mean of Gli3Δ/Δ	Difference	SE of difference	t ratio	df
P value				0.0173	Mean of column Gli3+/+				0.001522			0-6			0	0	0	0
P value summary				*	Mean of column Gli3Δ/Δ				0.002422			6-12	No	0.0696686	4	5.47	-1.47	0.638	2.3	5
Significantly different (P < 0.05)?				Yes	Difference between means (Gli3Δ/Δ - Gli3+/+) ± SEM				0.0008997 ± 0.0002081			12-18	No	0.517307	14.2	15.7	-1.49	2.14	0.696	5
One- or two-tailed P value?				Two-tailed	95% confidence interval				0.0002816 to 0.001518			18-24	No	0.105795	20.3	15.3	5.06	2.56	1.97	5
Welch-corrected t, df				t=4.323, df=3.425	R squared (eta squared)				0.8451			24-30	Yes	0.0107183	21.5	15.2	6.33	1.6	3.96	5
												30-36	Yes	0.0301099	16.6	13	3.6	1.2	3	5
PAX7+ per mm²												36-42	No	0.639663	11.1	11.9	-0.751	1.51	0.498	5
P value				0.4198	Mean of column Gli3+/+				38.8			42-48	No	0.132437	5.87	8.65	-2.78	1.55	1.8	5
P value summary				ns	Mean of column Gli3Δ/Δ				35.37			48-54	No	0.0573123	3.2	6.55	-3.35	1.36	2.46	5
Significantly different (P < 0.05)?				No	Difference between means (Gli3Δ/Δ - Gli3+/+) ± SEM				-3.432 ± 3.887			54-60	No	0.0799411	1.72	3.94	-2.22	1.01	2.19	5
One- or two-tailed P value?				Two-tailed	95% confidence interval				-13.59 to 6.723			60-66	No	0.0553192	0.55	2.18	-1.63	0.656	2.49	5
Welch-corrected t, df				t=0.8828, df=4.747	R squared (eta squared)				0.141			66-72	Yes	0.034972	0.4	1.26	-0.858	0.299	2.87	5
												72-78	No	0.0717545	0.25	0.623	-0.373	0.164	2.28	5
CSA (mm²)												78-84	No	0.2509	0.0967	0.223	-0.126	0.0969	1.3	5
P value				0.0025	Mean of column Gli3+/+				4.393			84-90	No	0.936986	0.0533	0.0575	-0.00417	0.0501	0.0831	5
P value summary				**	Mean of column Gli3Δ/Δ				8.233			90-96	No	0.756016	0.0533	0.0375	0.0158	0.0482	0.328	5
Significantly different (P < 0.05)?				Yes	Difference between means (Gli3Δ/Δ - Gli3+/+) ± SEM				3.839 ± 0.6835			96-102	No	0.475973	0.0167	0.005	0.0117	0.0151	0.77	5
One- or two-tailed P value?				Two-tailed	95% confidence interval				2.081 to 5.597
Welch-corrected t, df				t=5.617, df=4.991	R squared (eta squared)				0.8634
PAX7+ per CSA
P value				0.026	Mean of column Gli3+/+				170.1
P value summary				*	Mean of column Gli3Δ/Δ				291.8
Significantly different (P < 0.05)?				Yes	Difference between means (Gli3Δ/Δ - Gli3+/+) ± SEM				121.7 ± 36.79
One- or two-tailed P value?				Two-tailed	95% confidence interval				22.89 to 220.5
Welch-corrected t, df				t=3.308, df=4.373	R squared (eta squared)				0.7144
Feret (average)
P value				0.1807	Mean of column Gli3+/+				28.68
P value summary				ns	Mean of column Gli3Δ/Δ				31.55
Significantly different (P < 0.05)?				No	Difference between means (Gli3Δ/Δ - Gli3+/+) ± SEM				2.871 ± 1.840
One- or two-tailed P value?				Two-tailed	95% confidence interval				-1.890 to 7.631
Welch-corrected t, df				t=1.560, df=4.897	R squared (eta squared)				0.332
Fiber number
P value				0.06	Mean of column Gli3+/+				3827
P value summary				ns	Mean of column Gli3Δ/Δ				6117
Significantly different (P < 0.05)?				No	Difference between means (Gli3Δ/Δ - Gli3+/+) ± SEM				2290 ± 776.3
One- or two-tailed P value?				Two-tailed	95% confidence interval				-180.2 to 4759
Welch-corrected t, df				t=2.949, df=3.002	R squared (eta squared)				0.7435
RAW VALUES - Centronuclei 3x CTX
Supplementary Figure 3q
Cage	Tag	Sex	DOB	Genotype	Sacrifice	Age (months)	Fiber distribution - Centronuclei						Multiple t tests - Fiber distribution - Gli3+/+ vs Gli3Δ/Δ
							0	1	2	3	4		t tests	Significant?	P value	Mean of Gli3+/+	Mean of Gli3Δ/Δ	Difference	SE of difference	t ratio	df
24980	218	M	2017-09-07	Pax7CE(cre/+) R-YFP(hom)	2018-01-04	3.91229	61.4	35.43	2.57	0.42	0.18		0	No	0.379261	49.6	44	5.55	5.76	0.964	5
36874	225	M	2017-09-07	Pax7CE(cre/+) R-YFP(hom)	2018-01-04	3.91229	44.01	49.83	5.01	0.97	0.18		1	No	0.639696	44.8	42.4	2.33	4.68	0.498	5
36874	226	M	2017-09-07	Pax7CE(cre/+) R-YFP(hom)	2018-01-04	3.91229	43.33	49.04	6.36	0.91	0.34		2	Yes	0.00410281	4.65	11	-6.36	1.27	5	5
47016	55	M	2017-10-26	Gli3(fl/fl) Pax7CE(cre/+) R-YFP(hom)	2018-03-11	4.47118	44.2	44.66	9.06	1.59	0.48		3	Yes	0.0194168	0.767	2.01	-1.24	0.366	3.39	5
47020	51	M	2017-10-26	Gli3(fl/fl) Pax7CE(cre/+) R-YFP(hom)	2018-03-11	4.47118	50	37.49	10.69	1.55	0.27		4+	No	0.074655	0.233	0.51	-0.277	0.123	2.25	5
47020	53	M	2017-10-26	Gli3(fl/fl) Pax7CE(cre/+) R-YFP(hom)	2018-03-11	4.47118	37.8	47.22	12.28	2.13	0.55
48550	215	M	2017-11-23	Gli3(fl/fl) Pax7CE(cre/+) R-YFP(hom)	2018-02-28	3.18901	44.11	40.38	11.99	2.76	0.74
RAW DATA - Gli3 expression by RT-PCR
Supplementary Figure 3b
Expression relative to Rps18 and Ppia
Biological replicates	[Pax7CE(cre/+) R-YFP(hom)] Gli3+/+						[Gli3(fl/fl) Pax7CE(cre/+) R-YFP(hom)] Gli3Δ/Δ
	#1	#2	#3	#4	#5	#6	#1	#2	#3	#4	#5	#6
QSCs	0.01179	0.00728	0.00943	0.00643	0.00852	0.00454	0.00049	0.00038	0.00016	0.00023	0.00135	0.00065
ASCs	0.01449	0.02093	0.00705	0.0109	0.01261	0.01222	0.00053	0.00048	0.00037	0.00137	0.00148	0.00095
MBs	0.0260395	0.0181417	0.0153719	0.0380023	0.0221907	0.0287077	5.76e-05	2.2e-06	1.9e-06	4.1e-06	3.9e-06	7.6e-06
MTs	0.013053	0.00923	0.008552	0.010302	0.015743	0.011953	3e-06	3e-06	2e-06	1e-06	1e-06	4e-06
2way ANOVA (alpha = 0.05) - Gli3+/+ vs Gli3Δ/Δ
Uncorrected Fisher's LSD		Mean Diff.	95.00% CI of diff.		Significant?	Summary	Individual P Value
QSCs		0.007455	0.003303 to 0.01161		Yes	***	0.0008
ASCs		0.01217	0.008018 to 0.01632		Yes	****	<0.0001
MBs		0.02473	0.02058 to 0.02888		Yes	****	<0.0001
MTs		0.01147	0.007318 to 0.01562		Yes	****	<0.0001
Test details	Mean 1	Mean 2	Mean Diff.	SE of diff.	N1	N2	t	DF
QSCs	0.007998	0.0005433	0.007455	0.002054	6	6	3.629	40
ASCs	0.01303	0.0008633	0.01217	0.002054	6	6	5.924	40
MBs	0.02474	1.288e-05	0.02473	0.002054	6	6	12.04	40
MTs	0.01147	2.333e-06	0.01147	0.002054	6	6	5.583	40

## Sheet: Fig4 & Supp4
RAW VALUES - Ex vivo Gli3+/+ and Gli3Δ/Δ cultured myofibers
Figure 4c, h, j and Supplementary Figure 4b
Cage	Tag	Sex	DOB	Genotype	Sacrifice	Age (months)	Time of culture (hours)	Fibers	Pax7+	Number SC per fiber	Pax7+ PC+	Pax7+ PC-	% Ciliated satellite cells	Pax7+ EdU+	Pax7+ EdU-	% EdU+ satellite cells	Sdc4+ Myog+	Sdc4+ Myog-	% Myog+ satellite cells
43575	371	F	2017-12-01	Gli3(fl/fl) Pax7CE(cre/+) R-YFP(hom)	2018-02-16	2.53151	0	25	98	3.92	62	36	63.2653
43575	372	F	2017-12-01	Gli3(fl/fl) Pax7CE(cre/+) R-YFP(hom)	2018-02-15	2.49863	0	25	105	4.2	54	51	51.4286
43575	373	F	2017-12-01	Gli3(fl/fl) Pax7CE(cre/+) R-YFP(hom)	2018-02-14	2.46575	0	25	88	3.52	43	45	48.8636
94572	927T	M	2019-03-18	Gli3(fl/fl) Pax7CE(cre/+) R-YFP(hom)	2019-05-16	1.93973	0	20	214	10.7	87	127	40.6542
94572	940R	M	2019-03-18	Gli3(fl/fl) Pax7CE(cre/+) R-YFP(hom)	2019-05-16	1.93973	0	20	189	9.45	99	90	52.381
92930	725	M	2019-02-27	Gli3(fl/fl) Pax7CE(cre/+) R-YFP(hom)	2019-05-15	2.53151	0	15	136	9.06667	64	72	47.0588
49290	359	F	2017-12-07	Pax7CE(cre/+) R-YFP(hom)	2018-02-16	2.33425	0	26	71	2.73077	54	17	76.0563
49290	360	F	2017-12-07	Pax7CE(cre/+) R-YFP(hom)	2018-02-15	2.30137	0	24	89	3.70833	48	41	53.9326
49290	365	F	2017-12-08	Pax7CE(cre/+) R-YFP(hom)	2018-02-14	2.23562	0	25	76	3.04	35	41	46.0526
93687	812	M	2019-03-08	Pax7CE(cre/+) R-YFP(hom)	2019-05-16	2.26849	0	20	138	6.9	43	95	31.1594
91560	521	M	2019-02-13	Pax7CE(cre/+) R-YFP(hom)	2019-05-15	2.99178	0	16	141	8.8125	78	63	55.3191
91560	522	M	2019-02-13	Pax7CE(cre/+) R-YFP(hom)	2019-05-15	2.99178	0	18	116	6.44444	64	52	55.1724
43575	371	F	2017-12-01	Gli3(fl/fl) Pax7CE(cre/+) R-YFP(hom)	2018-02-16	2.53151	48	34	355	10.4412				201	154	56.6197
43575	372	F	2017-12-01	Gli3(fl/fl) Pax7CE(cre/+) R-YFP(hom)	2018-02-15	2.49863	48	30	307	10.2333				150	157	48.8599
43575	373	F	2017-12-01	Gli3(fl/fl) Pax7CE(cre/+) R-YFP(hom)	2018-02-14	2.46575	48	25	348	13.92				196	152	56.3218
94572	927T	M	2019-03-18	Gli3(fl/fl) Pax7CE(cre/+) R-YFP(hom)	2019-05-16	1.93973	48	20	367	18.35				176	191	47.9564
94572	940R	M	2019-03-18	Gli3(fl/fl) Pax7CE(cre/+) R-YFP(hom)	2019-05-16	1.93973	48	20	279	13.95				125	154	44.8029
92930	725	M	2019-02-27	Gli3(fl/fl) Pax7CE(cre/+) R-YFP(hom)	2019-05-15	2.53151	48	20	291	14.55				138	153	47.4227
49290	359	F	2017-12-07	Pax7CE(cre/+) R-YFP(hom)	2018-02-16	2.33425	48	32	184	5.75				71	113	38.587
49290	360	F	2017-12-07	Pax7CE(cre/+) R-YFP(hom)	2018-02-15	2.30137	48	38	161	4.23684				65	96	40.3727
49290	365	F	2017-12-08	Pax7CE(cre/+) R-YFP(hom)	2018-02-14	2.23562	48	31	141	4.54839				54	87	38.2979
93687	812	M	2019-03-08	Pax7CE(cre/+) R-YFP(hom)	2019-05-16	2.26849	48	20	154	7.7				53	101	34.4156
91560	521	M	2019-02-13	Pax7CE(cre/+) R-YFP(hom)	2019-05-15	2.99178	48	20	241	12.05				98	143	40.6639
91560	522	M	2019-02-13	Pax7CE(cre/+) R-YFP(hom)	2019-05-15	2.99178	48	20	273	13.65				129	144	47.2527
43575	371	F	2017-12-01	Gli3(fl/fl) Pax7CE(cre/+) R-YFP(hom)	2018-02-16	2.53151	72	23	522	22.6957							95	427	18.1992
43575	372	F	2017-12-01	Gli3(fl/fl) Pax7CE(cre/+) R-YFP(hom)	2018-02-15	2.49863	72	20	524	26.2							102	422	19.4656
43575	373	F	2017-12-01	Gli3(fl/fl) Pax7CE(cre/+) R-YFP(hom)	2018-02-14	2.46575	72	21	503	23.9524							58	445	11.5308
94572	927T	M	2019-03-18	Gli3(fl/fl) Pax7CE(cre/+) R-YFP(hom)	2019-05-16	1.93973	72	20	442	22.1							114	328	25.7919
94572	940R	M	2019-03-18	Gli3(fl/fl) Pax7CE(cre/+) R-YFP(hom)	2019-05-16	1.93973	72	10	198	19.8							48	150	24.2424
92930	725	M	2019-02-27	Gli3(fl/fl) Pax7CE(cre/+) R-YFP(hom)	2019-05-15	2.53151	72	20	301	15.05							84	217	27.907
49290	359	F	2017-12-07	Pax7CE(cre/+) R-YFP(hom)	2018-02-16	2.33425	72	25	511	20.44							160	351	31.3112
49290	360	F	2017-12-07	Pax7CE(cre/+) R-YFP(hom)	2018-02-15	2.30137	72	22	472	21.4545							168	304	35.5932
49290	365	F	2017-12-08	Pax7CE(cre/+) R-YFP(hom)	2018-02-14	2.23562	72	24	407	16.9583							102	305	25.0614
93687	812	M	2019-03-08	Pax7CE(cre/+) R-YFP(hom)	2019-05-16	2.26849	72	20	352	17.6							127	225	36.0795
91560	521	M	2019-02-13	Pax7CE(cre/+) R-YFP(hom)	2019-05-15	2.99178	72	20	447	22.35							168	279	37.5839
91560	522	M	2019-02-13	Pax7CE(cre/+) R-YFP(hom)	2019-05-15	2.99178	72	20	290	14.5							77	213	26.5517
Unpaired t test with Welch's corection - Gli3+/+ vs Gli3Δ/Δ
% Ciliated satellite cells
P value				0.7366	Mean of column Gli3+/+					52.95
P value summary				ns	Mean of column Gli3Δ/Δ					50.61
Significantly different (P < 0.05)?				No	Difference between means (Gli3Δ/Δ - Gli3+/+) ± SEM					-2.340 ± 6.701
One- or two-tailed P value?				Two-tailed	95% confidence interval					-17.99 to 13.31
Welch-corrected t, df				t=0.3492, df=7.445	R squared (eta squared)					0.01612
% EdU+ satellite cells
P value				0.003	Mean of column Gli3+/+					39.93
P value summary				**	Mean of column Gli3Δ/Δ					50.33
Significantly different (P < 0.05)?				Yes	Difference between means (Gli3Δ/Δ - Gli3+/+) ± SEM					10,40 ± 2,655
One- or two-tailed P value?				Two-tailed	95% confidence interval					4,464 to 16,33
Welch-corrected t, df				t=3,917, df=9,760	R squared (eta squared)					0.6112
% Myog+ satellite cells
P value				0.0079	Mean of column Gli3+/+					32.03
P value summary				**	Mean of column Gli3Δ/Δ					21.19
Significantly different (P < 0.05)?				Yes	Difference between means (Gli3Δ/Δ - Gli3+/+) ± SEM					-10.84 ± 3.265
One- or two-tailed P value?				Two-tailed	95% confidence interval					-18.13 to -3.546
Welch-corrected t, df				t=3.319, df=9.832	R squared (eta squared)					0.5284
RAW VALUES - Primary cilia length in Gli3+/+ vs Gli3Δ/Δ QSCs on freshly isolated myofibers
Figure 4c
		Average	Cell 1	Cell 2	Cell 3	Cell 4	Cell 5	Cell 6	Cell 7	Cell 8	Cell 9	Cell 10	Cell 11	Cell 12	Cell 13	Cell 14	Cell 15	Cell 16	Cell 17	Cell 18	Cell 19	Cell 20	Cell 21	Cell 22	Cell 23	Cell 24	Cell 25	Cell 26	Cell 27	Cell 28	Cell 29	Cell 30	Cell 31	Cell 32	Cell 33	Cell 34	Cell 35	Cell 36	Cell 37	Cell 38	Cell 39	Cell 40
QSCs - [Pax7CE(cre/+) R-YFP(hom)] Gli3+/+	Mouse #1	1.23193	0.879	0.634	0.575	0.635	0.553	1.843	0.656	0.922	0.781	1.147	1.409	1.296	1.81	0.601	1.691	2.716	1.082	0.576	0.569	1.074	1.555	0.926	1.705	1.311	0.82	1.505	1.288	1.048	1.285	0.752	0.978	1.895	1.575	2.145	0.737	1.097	2.508	0.996	1.309	2.393
	Mouse #2	1.43028	1.464	1.769	1.713	1.89	0.888	0.528	2.194	0.975	0.576	1.127	2.513	1.371	0.977	1.495	3.51	2.609	1.465	0.606	2.463	0.432	1.197	0.611	1.582	2.11	3.008	1.788	0.88	1.124	1.39	0.732	1.447	1.346	1.024	0.829	0.711	1.518	1.193	0.897	1.384	1.875
	Mouse #3	1.33912	2.104	2.339	0.499	1.512	0.489	0.699	1	1.722	0.67	0.868	1.036	0.635	0.661	0.723	1.926	0.488	2.065	2.336	1.31	2.426	2.487	1.849	0.926	0.542	1.95	0.729	0.848	0.989	1.464	3.12	0.919	1.842	0.699	1.155	1.846	0.67	1.117	1.328	1.593	1.984
QSCs - [Pax7CE(cre/+) R-YFP(hom)] Gli3Δ/Δ	Mouse #1	0.859267	0.835	0.97	0.771	0.272	0.331	0.874	0.867	0.48	0.661	0.556	0.681	0.651	1.817	0.744	1.439	0.216	0.441	0.692	0.488	0.632	1.455	0.723	0.951	2.183	1.472	0.72	0.806	1.073	1.533	0.444
	Mouse #2	1.2382	3.436	0.339	1.371	0.57	0.712	0.661	2.39	0.948	0.618	2.107	1.073	1.113	1.439	0.579	0.871	1.28	0.908	0.526	0.434	1.95	2.057	0.999	1.547	1.031	0.705	0.553	0.596	1.058	2.511	2.764
	Mouse #3	1.05183	0.408	0.577	0.409	0.433	1.082	0.94	1.009	1.685	0.647	0.719	1.073	1.127	1.227	0.846	1.618	1.563	1.789	1.003	1.616	0.659	0.966	1.552	0.666	1.447	0.711	1.063	0.926	1.842	1.163	0.789
	Mouse #4	1.2298	1.933	1.052	1.623	1.388	1.953	2.107	1.346	0.463	1.303	0.776	1.036	1.016	0.413	2.132	1.384	1.512	1.691	1.379	1.337	0.999	1.169	0.977	0.789	0.293	1.092	0.437	1.54	0.538	1.24	1.976
RAW VALUES - Ex vivo Gli3+/+ and Gli3Δ/Δ 24h-cultured myofibers with EdU
Figure 4f
Cage	Tag	Sex	DOB	Genotype	Sacrifice	Age (months)	Fiber nb	PAX7+ EdU-	PAX7+ EdU+	Total PAX7+ per fiber	% PAX7+ EdU+
97399	285	M	2019-04-15	Pax7CE(cre/+) R-YFP(hom)	2019-08-15	4.01096	15	85	15	6.66667	15
97399	286	M	2019-04-15	Pax7CE(cre/+) R-YFP(hom)	2019-08-15	4.01096	10	43	12	5.5	21.8182
97399	288	M	2019-04-15	Pax7CE(cre/+) R-YFP(hom)	2019-08-15	4.01096	10	60	11	7.1	15.493
99509	456	M	2019-05-08	Gli3(fl/fl) Pax7CE(cre/+) R-YFP(hom)	2019-08-15	3.25479	10	67	26	9.3	27.957
99509	457	M	2019-05-08	Gli3(fl/fl) Pax7CE(cre/+) R-YFP(hom)	2019-08-15	3.25479	10	60	22	8.2	26.8293
99509	458	M	2019-05-08	Gli3(fl/fl) Pax7CE(cre/+) R-YFP(hom)	2019-08-15	3.25479	10	67	27	9.4	28.7234
Unpaired t test with Welch's corection - Gli3+/+ vs Gli3Δ/Δ
% PAX7+ EdU+
P value				0.0352	Mean of column Gli3+/+					17.44
P value summary				*	Mean of column Gli3Δ/Δ					27.84
Significantly different (P < 0.05)?				Yes	Difference between means (Gli3Δ/Δ - Gli3+/+) ± SEM					10.40 ± 2.263
One- or two-tailed P value?				Two-tailed	95% confidence interval					1.630 to 19.17
Welch-corrected t, df				t=4.595, df=2.250	R squared (eta squared)					0.9037

## Sheet: Fig5 & Supp5
RAW DATA - Flow Imager results
Supplementary Figure 5e, f
Cage	Tag	Sex	DOB	Genotype	Sacrifice	Age (months)	CTX (3d.p.i.)	Nb of analyzed cells	Size average (µm)	Distribution % (size in µm)
										8	8.5	9	9.5	10	10.5	11	11.5	12	12.5	13	13.5	14	14.5	15	15.5	16	16.5	> 17
113814	170	M	2019-09-17	Pax7creER(cre/+), R-YFP(Homo)	2019-11-26	2.30137	no	534	10.0169	0	2.62172	17.4157	23.0337	22.0974	17.603	6.92884	5.05618	4.30712	0.374532	0.561798	0	0	0	0	0	0	0	0
105866	976	M	2019-11-07	Pax7creER(cre/+), R-YFP(Homo)	2020-10-03	10.8822	no	1560	9.78205	1.34615	11.6667	18.0769	21.7308	19.1026	13.4615	7.37179	4.29487	1.79487	0.512821	0.641026	0	0	0	0	0	0	0	0
105866	977	M	2019-11-07	Pax7creER(cre/+), R-YFP(Homo)	2020-10-03	10.8822	no	353	10.2479	0	0.283286	5.66572	23.2295	24.9292	22.6629	13.5977	5.09915	3.39943	0.566572	0.566572	0	0	0	0	0	0	0	0
113814	180	M	2019-09-18	Gli3(fl/fl) Pax7CE(cre/+) R-YFP(hom)	2019-11-26	2.26849	no	1844	11.026	0.108578	0.162866	1.14007	5.48317	16.4495	18.9468	18.4582	16.1781	10.0434	7.81759	4.99457	0.217155	0	0	0	0	0	0	0
123019	41	M	2019-12-09	Gli3(fl/fl) Pax7CE(cre/+) R-YFP(hom)	2020-10-03	9.83013	no	559	10.7245	0	0	0	4.47227	22.0036	31.4848	22.1825	11.9857	5.00894	1.61002	0.357782	0.536673	0.178891	0	0	0	0.178891	0	0
118553	222	M	2019-11-04	Gli3(fl/fl) Pax7CE(cre/+) R-YFP(hom)	2020-10-03	10.9808	no	246	10.4228	0	0	2.43902	17.4797	25.6098	21.9512	17.0732	11.3821	3.65854	0.406504	0	0	0	0	0	0	0	0	0
113814	181	M	2019-09-18	Gli3(fl/fl) Pax7CE(cre/+) R-YFP(hom)	2019-11-26	2.26849	yes	130	15.2346	0	0	0	0	0	0	0	0	0	0	2.64026	3.9604	8.25083	10.231	13.5314	15.8416	10.231	10.5611	24.7525
116506	441	M	2019-10-10	Pax7creER(cre/+), R-YFP(Homo)	2020-09-02	10.7836	yes	303	15.7162	0	0	0	0	0	0	0	0	0	0	0.154799	2.39938	4.64396	9.05573	12.6161	15.3251	18.4985	15.3251	21.9814
116506	442	M	2019-10-10	Pax7creER(cre/+), R-YFP(Homo)	2020-09-02	10.7836	yes	1296	15.9306	0	0	0	0	0	0	0	0	0	0	0	0	0	2.53304	6.60793	11.5639	13.8767	15.4185	50
ANOVA summary						Number of families		1
Size average						Number of comparisons per family		3
F				308.8		Alpha		0.05
P value				<0.0001
P value summary				****		Uncorrected Fisher's LSD		Mean Diff.	95.00% CI of diff.		Significant?	Summary	Individual P Value
Significant diff. among means (P < 0.05)?				Yes		QSC Ctr vs. QSC Gli3		-0.709	-1.311 to -0.1072		Yes	*	0.028
R square				0.9904		QSC Ctr vs. ASC		-5.612	-6.213 to -5.010		Yes	****	<0.0001
						QSC Gli3 vs. ASC		-4.903	-5.504 to -4.301		Yes	****	<0.0001
						Test details		Mean 1	Mean 2	Mean Diff.	SE of diff.	n1	n2	t	DF
						QSC Ctr vs. QSC Gli3		10.02	10.72	-0.709	0.2459	3	3	2.883	6
						QSC Ctr vs. ASC		10.02	15.63	-5.612	0.2459	3	3	22.82	6
						QSC Gli3 vs. ASC		10.72	15.63	-4.903	0.2459	3	3	19.93	6
RAW DATA - PyroninY and Mitotracker Deep Red (MTDR) staining
Figure 5e, f
Cage	Tag	Sex	DOB	Genotype	Sacrifice	Age (months)	% Cells	% Single Cells	% Lin- (BV421)	% ITGA7+ (PerCP-Cy5.5)	% VCAM+ (Pe-Cy7)	MFI : MTDR (APC)	MFI : PyroninY (PE)
100779	550	M	2019-05-18	Pax7CE(cre/+) R-YFP(hom)	2019-09-07	3.68219	56.8	92.3	63	2.6	39.6	3987	2425
103204	707	M	2019-06-08	Pax7CE(cre/+) R-YFP(hom)	2019-09-07	2.99178	60.9	90.6	50.7	2.94	28.7	6402	3300
103204	708	M	2019-06-08	Pax7CE(cre/+) R-YFP(hom)	2019-09-07	2.99178	57.2	91.9	55.9	3.32	25.6	5101	2080
103202	714	F	2019-06-08	Pax7CE(cre/+) R-YFP(hom)	2019-09-07	2.99178	64.3	92.8	53.1	5.58	31.7	3275	1623
103956	808	M	2019-06-16	Gli3(fl/fl) Pax7CE(cre/+) R-YFP(hom)	2019-09-07	2.72877	59.3	89.7	60.1	4.85	44.3	7526	4604
103956	809	M	2019-06-16	Gli3(fl/fl) Pax7CE(cre/+) R-YFP(hom)	2019-09-07	2.72877	58.9	91.4	54.9	4.83	40.8	8597	5737
104952	811no tag	F	2019-06-16	Gli3(fl/fl) Pax7CE(cre/+) R-YFP(hom)	2019-09-07	2.72877	66.5	88.3	47.3	11.6	49.9	7983	6184
103954	813	M	2019-06-16	Gli3(fl/fl) Pax7CE(cre/+) R-YFP(hom)	2019-09-07	2.72877	53.9	91.2	65.1	2.4	49.2	7776	6371
Unpaired t test with Welch's corection - Gli3+/+ vs Gli3Δ/Δ
PyroninY MFI
P value				0.0008	Mean of column Gli3+/+				2357
P value summary				***	Mean of column Gli3Δ/Δ				5724
Significantly different (P < 0.05)?				Yes	Difference between means (Gli3Δ/Δ - Gli3+/+) ± SEM				3367 ± 531.8
One- or two-tailed P value?				Two-tailed	95% confidence interval				2062 to 4672
Welch-corrected t, df				t=6.331, df=5.927	R squared (eta squared)				0.8712
MTDR MFI
P value				0.0127	Mean of column Gli3+/+				4691
P value summary				*	Mean of column Gli3Δ/Δ				7971
Significantly different (P < 0.05)?				Yes	Difference between means (Gli3Δ/Δ - Gli3+/+) ± SEM				3279 ± 720.2
One- or two-tailed P value?				Two-tailed	95% confidence interval				1205 to 5353
Welch-corrected t, df				t=4.553, df=3.665	R squared (eta squared)				0.8498
RAW DATA - EdU incorporation in 40h-plated satellite cells (SCs)
Figure 5h
Cage	Tag	Sex	DOB	Genotype	Sacrifice	Age (months)	%EdU+ SCs
97399	285	M	2019-04-15	Pax7CE(cre/+) R-YFP(hom)	2019-08-15	4.01096	13.14
97399	286	M	2019-04-15	Pax7CE(cre/+) R-YFP(hom)	2019-08-15	4.01096	17.0116
97399	288	M	2019-04-15	Pax7CE(cre/+) R-YFP(hom)	2019-08-15	4.01096	11.4773
97398	291	F	2019-04-15	Pax7CE(cre/+) R-YFP(hom)	2019-06-20	2.16986	10.6433
99509	456	M	2019-05-08	Gli3(fl/fl) Pax7CE(cre/+) R-YFP(hom)	2019-08-15	3.25479	24.0628
99509	457	M	2019-05-08	Gli3(fl/fl) Pax7CE(cre/+) R-YFP(hom)	2019-08-15	3.25479	21.5476
99509	458	M	2019-05-08	Gli3(fl/fl) Pax7CE(cre/+) R-YFP(hom)	2019-08-15	3.25479	24.1061
97169	302	F	2019-04-14	Gli3(fl/fl) Pax7CE(cre/+) R-YFP(hom)	2019-06-20	2.20274	32.3922
Unpaired t test with Welch's corection - Gli3+/+ vs Gli3Δ/Δ
% EdU+ SCs
P value				0.0066	Mean of column Gli3+/+				13.07
P value summary				**	Mean of column Gli3Δ/Δ				25.53
Significantly different (P < 0.05)?				Yes	Difference between means (Gli3Δ/Δ - Gli3+/+) ± SEM				12.46 ± 2.754
One- or two-tailed P value?				Two-tailed	95% confidence interval				5.336 to 19.58
Welch-corrected t, df				t=4.524, df=4.901	R squared (eta squared)				0.8068
RAW VALUES - phospho-S6+ QSCs on Gli3+/+ and Gli3Δ/Δ freshly isolated myofibers
Figure 5g
Cage	Tag	Sex	DOB	Genotype	Sacrifice	Age (months)	Fiber nb	PAX7+ pS6-	PAX7+ pS6+	Total PAX7+ per fiber	% PAX7+ pS6+
49290	359	F	2017-12-07	Pax7CE(cre/+) R-YFP(hom)	2018-02-16	2.33425	20	45	13	2.9	22.4138
49290	360	F	2017-12-07	Pax7CE(cre/+) R-YFP(hom)	2018-02-15	2.30137	15	48	10	3.86667	17.2414
49290	365	F	2017-12-08	Pax7CE(cre/+) R-YFP(hom)	2018-02-14	2.23562	25	92	22	4.56	19.2982
43575	371	F	2017-12-01	Gli3(fl/fl) Pax7CE(cre/+) R-YFP(hom)	2018-02-16	2.53151	20	49	72	6.05	59.5041
43575	372	F	2017-12-01	Gli3(fl/fl) Pax7CE(cre/+) R-YFP(hom)	2018-02-15	2.49863	20	42	41	4.15	49.3976
43575	373	F	2017-12-01	Gli3(fl/fl) Pax7CE(cre/+) R-YFP(hom)	2018-02-14	2.46575	15	47	42	5.93333	47.191
Unpaired t test with Welch's corection - Gli3+/+ vs Gli3Δ/Δ
% PAX7+ pS6+
P value				0.0014	Mean of column Gli3+/+					19.65
P value summary				**	Mean of column Gli3Δ/Δ					52.03
Significantly different (P < 0.05)?				Yes	Difference between means (Gli3Δ/Δ - Gli3+/+) ± SEM					32.38 ± 4.076
One- or two-tailed P value?				Two-tailed	95% confidence interval					21.06 to 43.70
Welch-corrected t, df				t=7.944, df=4	R squared (eta squared)					0.9404

## Sheet: Fig6 & Supp6
RAW VALUES - 3 dpi (flow cytometry)
Figure 6d									Unpaired t test with Welch's corection - Gli3+/+ vs Gli3Δ/Δ
Cage	Tag	Sex	DOB	Genotype	Sacrifice	Age (months)	%EdU+ ASCs		%EdU+ ASCs
100778	552B	F	2019-05-18	Pax7CE(cre/+) R-YFP(hom)	2019-10-29	5.39178	39.2		P value			0.022		Mean of column Gli3+/+				41.92
100778	553	F	2019-05-18	Pax7CE(cre/+) R-YFP(hom)	2019-10-29	5.39178	39.1		P value summary			*		Mean of column Gli3Δ/Δ				56.35
100778	555	F	2019-05-18	Pax7CE(cre/+) R-YFP(hom)	2019-10-29	5.39178	41.8		Significantly different (P < 0.05)?			Yes		Difference between means (Gli3Δ/Δ - Gli3+/+) ± SEM				14.43 ± 5.272
93022	746	M	2019-03-02	Pax7CE(cre/+) R-YFP(hom)	2019-07-10	4.27397	25.7		One- or two-tailed P value?			Two-tailed		95% confidence interval				2.590 to 26.28
93687	808	M	2019-03-08	Pax7CE(cre/+) R-YFP(hom)	2019-07-10	4.07671	53.8		Welch-corrected t, df			t=2.738, df=9.432		R squared (eta squared)				0.4428
85581	837T	M	2018-12-12	Pax7CE(cre/+) R-YFP(hom)	2019-07-10	6.90411	51.9
94568	942R	F	2019-03-19	Gli3(fl/fl) Pax7CE(cre/+) R-YFP(hom)	2019-07-10	3.71507	50.6
99508	459	F	2019-03-08	Gli3(fl/fl) Pax7CE(cre/+) R-YFP(hom)	2019-07-10	4.07671	55.1
99508	460	F	2019-03-08	Gli3(fl/fl) Pax7CE(cre/+) R-YFP(hom)	2019-07-10	4.07671	63.1
107882	47	M	2019-06-21	Gli3(fl/fl) Pax7CE(cre/+) R-YFP(hom)	2019-10-29	4.27397	44.3
107882	48	M	2019-06-21	Gli3(fl/fl) Pax7CE(cre/+) R-YFP(hom)	2019-10-29	4.27397	65.1
107882	49	M	2019-06-21	Gli3(fl/fl) Pax7CE(cre/+) R-YFP(hom)	2019-10-29	4.27397	59.9
RAW DATA - RT-PCR in Gli3+/+ vs Gli3Δ/Δ myoblasts
Supplementary Figure 6c
Myoblasts - Gene expression relative to Gapdh and Ppia														Multiple t tests - Myoblasts Gli3+/+ vs Gli3Δ/Δ
Biological replicates	Myoblasts - [Pax7CE(cre/+) R-YFP(hom)] Gli3+/+						Myoblasts - [Gli3(fl/fl) Pax7CE(cre/+) R-YFP(hom)] Gli3Δ/Δ								Significant?	P value	Mean1	Mean2	Difference	SE of difference	t ratio	df
	#1	#2	#3	#4	#5	#6	#1	#2	#3	#4	#5	#6		Gli1	Yes	0.049594	5.403e-05	0.0001003	-4.625e-05	2.071e-05	2.233	10
Gli1	2.92e-05	4.31e-05	0.0001492	4.92e-05	2.66e-05	2.69e-05	8.12e-05	8.01e-05	0.0001084	0.0001261	0.0001078	9.81e-05		Gli2	No	0.074599	7.497e-05	0.0001858	-0.0001109	5.57e-05	1.99	10
Gli2	5.08e-05	0.0001205	0.0001604	1.95e-05	4.22e-05	5.64e-05	0.0003892	0.0002167	8.62e-05	5.73e-05	0.0001126	0.0002529		Gli3	Yes	2.2e-05	0.02474	1.288e-05	0.02473	0.003322	7.444	10
Gli3	0.0260395	0.0181417	0.0153719	0.0380023	0.0221907	0.0287077	5.76e-05	2.2e-06	1.9e-06	4.1e-06	3.9e-06	7.6e-06		Ptch1	Yes	0.037346	0.002269	0.002904	-0.0006342	0.0002643	2.4	10
Ptch1	0.002619	0.00236	0.002318	0.002087	0.002252	0.00198	0.002481	0.002871	0.00364	0.003664	0.00235	0.002415		Pax7	No	0.865081	0.02623	0.0267	-0.0004682	0.002686	0.1743	10
Pax7	0.0255935	0.0217129	0.0212615	0.0344509	0.0224513	0.0319314	0.0313508	0.0222477	0.0246519	0.0287243	0.0247822	0.0284537		Myf5	Yes	0.000554	0.02075	0.005381	0.01536	0.003085	4.98	10
Myf5	0.0319179	0.0213375	0.011854	0.0224797	0.0220645	0.0148174	0.0062032	0.0095606	0.0015329	0.0027177	0.0057924	0.006482		Myod1	Yes	0.001056	0.09106	0.03322	0.05785	0.01271	4.551	10
Myod1	0.0994485	0.0775183	0.0640244	0.122252	0.0592096	0.123912	0.030981	0.0201196	0.0473813	0.050267	0.02484	0.0257032		Myogenin	No	0.057469	0.02939	0.01303	0.01636	0.007624	2.146	10
Myogenin	0.025898	0.012273	0.06444	0.027552	0.022503	0.023688	0.00799	0.016949	0.014097	0.00564	0.017813	0.015712

## Sheet: Fig7 & Supp7
RAW VALUES - Ex vivo Gli3+/+ and Gli3Δ/Δ cultured and treated myofibers
Figure 7f, g
% EdU+ and % pS6+ satellite cells on DMSO-, RAPA- or FSK-treated myofibers
Cage	Tag	Sex	DOB		Genotype		Sacrifice	Age (months)	Fiber treatments	Fiber nb (EdU)	PAX7+ EdU-	PAX7+ EdU+	Total PAX7+ per fiber	Fiber nb (pS6)	PAX7+ pS6-	PAX7+ pS6+	Total PAX7+ per fiber (pS6)	% PAX7+ EdU+	% PAX7+ pS6+
161153	475	F	2021-02-18		Pax7CE(cre/+) R-YFP(hom)		2021-06-20	4.01091	DMSO	21	60	7	3.19048	19	1	66	3.52632	10.4478	98.5075
161153	476	F	2021-02-18		Pax7CE(cre/+) R-YFP(hom)		2021-06-20	4.01091	DMSO	22	76	11	3.95455	21	0	85	4.04762	12.6437	100
162416	96	F	2021-02-28		Pax7CE(cre/+) R-YFP(hom)		2021-06-20	3.68215	DMSO	23	117	23	6.08696	26	8	132	5.38462	16.4286	94.2857
162597	100	F	2021-02-28		Gli3(fl/fl) Pax7CE(cre/+) R-YFP(hom)		2021-06-20	3.68215	DMSO	19	69	43	5.89474	20	9	103	5.6	38.3929	91.9643
162597	101	F	2021-02-28		Gli3(fl/fl) Pax7CE(cre/+) R-YFP(hom)		2021-06-20	3.68215	DMSO	21	82	29	5.28571	20	4	107	5.55	26.1261	96.3964
162597	102	F	2021-02-28		Gli3(fl/fl) Pax7CE(cre/+) R-YFP(hom)		2021-06-20	3.68215	DMSO	20	69	41	5.5	20	7	103	5.5	37.2727	93.6364
161153	475	F	2021-02-18		Pax7CE(cre/+) R-YFP(hom)		2021-06-20	4.01091	RAPA	24	118	2	5	25	108	0	4.32	1.66667	0
161153	476	F	2021-02-18		Pax7CE(cre/+) R-YFP(hom)		2021-06-20	4.01091	RAPA	22	112	1	5.13636	24	102	11	4.70833	0.884956	9.73451
162416	96	F	2021-02-28		Pax7CE(cre/+) R-YFP(hom)		2021-06-20	3.68215	RAPA	26	120	6	4.84615	23	107	6	4.91304	4.7619	5.30973
162597	100	F	2021-02-28		Gli3(fl/fl) Pax7CE(cre/+) R-YFP(hom)		2021-06-20	3.68215	RAPA	22	130	18	6.72727	20	113	4	5.85	12.1622	3.4188
162597	101	F	2021-02-28		Gli3(fl/fl) Pax7CE(cre/+) R-YFP(hom)		2021-06-20	3.68215	RAPA	21	122	10	6.28571	21	108	10	5.61905	7.57576	8.47458
162597	102	F	2021-02-28		Gli3(fl/fl) Pax7CE(cre/+) R-YFP(hom)		2021-06-20	3.68215	RAPA	22	123	25	6.72727	22	122	10	6	16.8919	7.57576
161153	475	F	2021-02-18		Pax7CE(cre/+) R-YFP(hom)		2021-06-20	4.01091	FSK	25	117	5	4.88	27	25	97	4.51852	4.09836	79.5082
161153	476	F	2021-02-18		Pax7CE(cre/+) R-YFP(hom)		2021-06-20	4.01091	FSK	21	95	1	4.57143	23	21	75	4.17391	1.04167	78.125
162416	96	F	2021-02-28		Pax7CE(cre/+) R-YFP(hom)		2021-06-20	3.68215	FSK	20	112	6	5.9	25	16	104	4.8	5.08475	86.6667
162597	100	F	2021-02-28		Gli3(fl/fl) Pax7CE(cre/+) R-YFP(hom)		2021-06-20	3.68215	FSK	23	86	55	6.13043	24	12	129	5.875	39.0071	91.4894
162597	101	F	2021-02-28		Gli3(fl/fl) Pax7CE(cre/+) R-YFP(hom)		2021-06-20	3.68215	FSK	21	100	27	6.04762	22	5	122	5.77273	21.2598	96.063
162597	102	F	2021-02-28		Gli3(fl/fl) Pax7CE(cre/+) R-YFP(hom)		2021-06-20	3.68215	FSK	21	80	42	5.80952	21	4	118	5.80952	34.4262	96.7213
1way ANOVA (alpha = 0.05)											1way ANOVA (alpha = 0.05)
% EdU+ satellite cells on DMSO-, RAPA- or FSK-treated myofibers											% pS6+ satellite cells on DMSO-, RAPA- or FSK-treated myofibers
Uncorrected Fisher's LSD		Mean Diff,	95,00% CI of diff,	Significant?	Summary	Individual P Value					Uncorrected Fisher's LSD		Mean Diff,	95,00% CI of diff,	Significant?	Summary	Individual P Value
Gli3+/+ DMSO vs. Gli3Δ/ΔDMSO		-20.76	-30,23 to -11,28	Yes	***	0.0005	A-B				Gli3+/+ DMSO vs. Gli3Δ/ΔDMSO		3.6	-2,637 to 9,837	No	ns	0.2325	A-B
Gli3+/+ DMSO vs. Gli3+/+ FSK		9.765	0,2882 to 19,24	Yes	*	0.0444	A-C				Gli3+/+ DMSO vs. Gli3+/+ FSK		16.16	9,926 to 22,40	Yes	***	0.0001	A-C
Gli3+/+ DMSO vs. Gli3Δ/ΔFSK		-18.39	-27,87 to -8,914	Yes	**	0.0012	A-D				Gli3+/+ DMSO vs. Gli3Δ/ΔFSK		2.843	-3,394 to 9,080	No	ns	0.3402	A-D
Gli3+/+ DMSO vs. Gli3+/+ RAPA		10.74	1,259 to 20,21	Yes	*	0.0296	A-E				Gli3+/+ DMSO vs. Gli3+/+ RAPA		91.13	84,90 to 97,37	Yes	****	<0,0001	A-E
Gli3+/+ DMSO vs. Gli3Δ/ΔRAPA		0.9596	-8,517 to 10,44	No	ns	0.8291	A-F				Gli3+/+ DMSO vs. Gli3Δ/ΔRAPA		92.58	86,35 to 98,82	Yes	****	<0,0001	A-F
Gli3Δ/ΔDMSO vs. Gli3+/+ FSK		30.52	21,05 to 40,00	Yes	****	<0,0001	B-C				Gli3Δ/ΔDMSO vs. Gli3+/+ FSK		12.56	6,326 to 18,80	Yes	***	0.0009	B-C
Gli3Δ/ΔDMSO vs. Gli3Δ/ΔFSK		2.366	-7,111 to 11,84	No	ns	0.5964	B-D				Gli3Δ/ΔDMSO vs. Gli3Δ/ΔFSK		-0.7567	-6,994 to 5,480	No	ns	0.796	B-D
Gli3Δ/ΔDMSO vs. Gli3+/+ RAPA		31.49	22,02 to 40,97	Yes	****	<0,0001	B-E				Gli3Δ/ΔDMSO vs. Gli3+/+ RAPA		87.53	81,30 to 93,77	Yes	****	<0,0001	B-E
Gli3Δ/ΔDMSO vs. Gli3Δ/ΔRAPA		21.72	12,24 to 31,19	Yes	***	0.0003	B-F				Gli3Δ/ΔDMSO vs. Gli3Δ/ΔRAPA		88.98	82,75 to 95,22	Yes	****	<0,0001	B-F
Gli3+/+ FSK vs. Gli3Δ/ΔFSK		-28.16	-37,63 to -18,68	Yes	****	<0,0001	C-D				Gli3+/+ FSK vs. Gli3Δ/ΔFSK		-13.32	-19,56 to -7,083	Yes	***	0.0006	C-D
Gli3+/+ FSK vs. Gli3+/+ RAPA		0.9704	-8,506 to 10,45	No	ns	0.8272	C-E				Gli3+/+ FSK vs. Gli3+/+ RAPA		74.97	68,73 to 81,21	Yes	****	<0,0001	C-E
Gli3+/+ FSK vs. Gli3Δ/ΔRAPA		-8.805	-18,28 to 0,6714	No	ns	0.0658	C-F				Gli3+/+ FSK vs. Gli3Δ/ΔRAPA		76.42	70,18 to 82,66	Yes	****	<0,0001	C-F
Gli3Δ/ΔFSK vs. Gli3+/+ RAPA		29.13	19,65 to 38,60	Yes	****	<0,0001	D-E				Gli3Δ/ΔFSK vs. Gli3+/+ RAPA		88.29	82,05 to 94,53	Yes	****	<0,0001	D-E
Gli3Δ/ΔFSK vs. Gli3Δ/ΔRAPA		19.35	9,874 to 28,83	Yes	***	0.0008	D-F				Gli3Δ/ΔFSK vs. Gli3Δ/ΔRAPA		89.74	83,50 to 95,98	Yes	****	<0,0001	D-F
Gli3+/+ RAPA vs. Gli3Δ/ΔRAPA		-9.776	-19,25 to -0,2990	Yes	*	0.0442	E-F				Gli3+/+ RAPA vs. Gli3Δ/ΔRAPA		1.45	-4,787 to 7,687	No	ns	0.6217	E-F
Test details		Mean 1	Mean 2	Mean Diff,	SE of diff,	n1	n2	t	DF		Test details		Mean 1	Mean 2	Mean Diff,	SE of diff,	n1	n2	t	DF
Gli3+/+ DMSO vs. Gli3Δ/ΔDMSO		13.17	33.93	-20.76	4.35	3	3	4.772	12		Gli3+/+ DMSO vs. Gli3Δ/ΔDMSO		97.6	94	3.6	2.863	3	3	1.258	12
Gli3+/+ DMSO vs. Gli3+/+ FSK		13.17	3.408	9.765	4.35	3	3	2.245	12		Gli3+/+ DMSO vs. Gli3+/+ FSK		97.6	81.44	16.16	2.863	3	3	5.646	12
Gli3+/+ DMSO vs. Gli3Δ/ΔFSK		13.17	31.56	-18.39	4.35	3	3	4.228	12		Gli3+/+ DMSO vs. Gli3Δ/ΔFSK		97.6	94.76	2.843	2.863	3	3	0.9933	12
Gli3+/+ DMSO vs. Gli3+/+ RAPA		13.17	2.438	10.74	4.35	3	3	2.468	12		Gli3+/+ DMSO vs. Gli3+/+ RAPA		97.6	6.467	91.13	2.863	3	3	31.84	12
Gli3+/+ DMSO vs. Gli3Δ/ΔRAPA		13.17	12.21	0.9596	4.35	3	3	0.2206	12		Gli3+/+ DMSO vs. Gli3Δ/ΔRAPA		97.6	5.017	92.58	2.863	3	3	32.34	12
Gli3Δ/ΔDMSO vs. Gli3+/+ FSK		33.93	3.408	30.52	4.35	3	3	7.017	12		Gli3Δ/ΔDMSO vs. Gli3+/+ FSK		94	81.44	12.56	2.863	3	3	4.389	12
Gli3Δ/ΔDMSO vs. Gli3Δ/ΔFSK		33.93	31.56	2.366	4.35	3	3	0.544	12		Gli3Δ/ΔDMSO vs. Gli3Δ/ΔFSK		94	94.76	-0.7567	2.863	3	3	0.2643	12
Gli3Δ/ΔDMSO vs. Gli3+/+ RAPA		33.93	2.438	31.49	4.35	3	3	7.24	12		Gli3Δ/ΔDMSO vs. Gli3+/+ RAPA		94	6.467	87.53	2.863	3	3	30.58	12
Gli3Δ/ΔDMSO vs. Gli3Δ/ΔRAPA		33.93	12.21	21.72	4.35	3	3	4.993	12		Gli3Δ/ΔDMSO vs. Gli3Δ/ΔRAPA		94	5.017	88.98	2.863	3	3	31.08	12
Gli3+/+ FSK vs. Gli3Δ/ΔFSK		3.408	31.56	-28.16	4.35	3	3	6.473	12		Gli3+/+ FSK vs. Gli3Δ/ΔFSK		81.44	94.76	-13.32	2.863	3	3	4.653	12
Gli3+/+ FSK vs. Gli3+/+ RAPA		3.408	2.438	0.9704	4.35	3	3	0.2231	12		Gli3+/+ FSK vs. Gli3+/+ RAPA		81.44	6.467	74.97	2.863	3	3	26.19	12
Gli3+/+ FSK vs. Gli3Δ/ΔRAPA		3.408	12.21	-8.805	4.35	3	3	2.024	12		Gli3+/+ FSK vs. Gli3Δ/ΔRAPA		81.44	5.017	76.42	2.863	3	3	26.7	12
Gli3Δ/ΔFSK vs. Gli3+/+ RAPA		31.56	2.438	29.13	4.35	3	3	6.696	12		Gli3Δ/ΔFSK vs. Gli3+/+ RAPA		94.76	6.467	88.29	2.863	3	3	30.84	12
Gli3Δ/ΔFSK vs. Gli3Δ/ΔRAPA		31.56	12.21	19.35	4.35	3	3	4.449	12		Gli3Δ/ΔFSK vs. Gli3Δ/ΔRAPA		94.76	5.017	89.74	2.863	3	3	31.35	12
Gli3+/+ RAPA vs. Gli3Δ/ΔRAPA		2.438	12.21	-9.776	4.35	3	3	2.248	12		Gli3+/+ RAPA vs. Gli3Δ/ΔRAPA		6.467	5.017	1.45	2.863	3	3	0.5065	12
RAW DATA - PyroninY and Mitotracker Deep Red (MTDR) staining
Figure 7b, c
Cage	Tag	Sex	DOB		Genotype		Sacrifice	Age (months)	Treatment	MFI : MTDR (APC)	MFI : PyroninY (PE)
164775	351	F	2021-03-24		Pax7CE(cre/+) R-YFP(hom)		2021-05-19	1.84108	DMSO	5301	1175
164775	349	F	2021-03-24		Pax7CE(cre/+) R-YFP(hom)		2021-05-20	1.87395	DMSO	6392	2536
164776	348	M	2021-03-24		Pax7CE(cre/+) R-YFP(hom)		2021-05-21	1.90683	DMSO	5430	2007
	467	F	2020-05-16		Pax7CE(cre/+) R-YFP(hom)		2021-04-20	11.1451	DMSO	8465	2811
164775	350	F	2021-03-24		Pax7CE(cre/+) R-YFP(hom)		2021-05-19	1.84108	RAPA	6222	1552
164776	346	M	2021-03-24		Pax7CE(cre/+) R-YFP(hom)		2021-05-21	1.90683	RAPA	6800	2022
	207	F	2020-06-25		Pax7CE(cre/+) R-YFP(hom)		2021-04-20	9.83003	RAPA	8545	2417
164925	342	M	2021-03-21		Gli3(fl/fl) Pax7CE(cre/+) R-YFP(hom)		2021-05-19	1.9397	DMSO	9171	2971
162598	97	M	2021-02-28		Gli3(fl/fl) Pax7CE(cre/+) R-YFP(hom)		2021-05-20	2.66298	DMSO	11309	3718
164925	340	M	2021-03-21		Gli3(fl/fl) Pax7CE(cre/+) R-YFP(hom)		2021-05-21	2.00546	DMSO	10227	3398
	455	M	2020-05-20		Gli3(fl/fl) Pax7CE(cre/+) R-YFP(hom)		2021-04-20	11.0136	DMSO	13200	4296
164925	341	M	2021-03-21		Gli3(fl/fl) Pax7CE(cre/+) R-YFP(hom)		2021-05-19	1.9397	RAPA	4128	1451
162598	99	M	2021-02-28		Gli3(fl/fl) Pax7CE(cre/+) R-YFP(hom)		2021-05-20	2.66298	RAPA	6964	1620
164925	339	M	2021-03-21		Gli3(fl/fl) Pax7CE(cre/+) R-YFP(hom)		2021-05-21	2.00546	RAPA	6309	1525
	78	F	2021-01-07		Gli3(fl/fl) Pax7CE(cre/+) R-YFP(hom)		2021-04-20	3.38626	RAPA	7707	1568
1way ANOVA (alpha = 0.05)											1way ANOVA (alpha = 0.05)
MitoTracker MFI (APC)											PyroninY MFI (PE)
Uncorrected Fisher's LSD		Mean Diff,	95,00% CI of diff,	Significant?	Summary	Individual P Value					Uncorrected Fisher's LSD		Mean Diff,	95,00% CI of diff,	Significant?	Summary	Individual P Value
Gli3+/+ DMSO vs. Gli3Δ/ΔDMSO		-4580	-6942 to -2217	Yes	**	0.0013					Gli3+/+ DMSO vs. Gli3Δ/ΔDMSO		-1464	-2260 to -667,0	Yes	**	0.0019
Gli3+/+ DMSO vs. Gli3+/+ RAPA		-792	-3344 to 1760	No	ns	0.5087					Gli3+/+ DMSO vs. Gli3+/+ RAPA		135.3	-725,0 to 995,5	No	ns	0.7358
Gli3+/+ DMSO vs. Gli3Δ/ΔRAPA		120	-2243 to 2483	No	ns	0.913					Gli3+/+ DMSO vs. Gli3Δ/ΔRAPA		591.3	-205,2 to 1388	No	ns	0.1305
Gli3Δ/ΔDMSO vs. Gli3+/+ RAPA		3788	1236 to 6340	Yes	**	0.0075					Gli3Δ/ΔDMSO vs. Gli3+/+ RAPA		1599	738,5 to 2459	Yes	**	0.0018
Gli3Δ/ΔDMSO vs. Gli3Δ/ΔRAPA		4700	2337 to 7062	Yes	**	0.0011					Gli3Δ/ΔDMSO vs. Gli3Δ/ΔRAPA		2055	1258 to 2851	Yes	***	0.0001
Gli3+/+ RAPA vs. Gli3Δ/ΔRAPA		912	-1640 to 3464	No	ns	0.4481					Gli3+/+ RAPA vs. Gli3Δ/ΔRAPA		456	-404,3 to 1316	No	ns	0.268
Test details		Mean 1	Mean 2	Mean Diff,	SE of diff,	n1	n2	t	DF		Test details		Mean 1	Mean 2	Mean Diff,	SE of diff,	n1	n2	t	DF
Gli3+/+ DMSO vs. Gli3Δ/ΔDMSO		6397	10977	-4580	1073	4	4	4.266	11		Gli3+/+ DMSO vs. Gli3Δ/ΔDMSO		2132	3596	-1464	361.9	4	4	4.044	11
Gli3+/+ DMSO vs. Gli3+/+ RAPA		6397	7189	-792	1159	4	3	0.6831	11		Gli3+/+ DMSO vs. Gli3+/+ RAPA		2132	1997	135.3	390.9	4	3	0.346	11
Gli3+/+ DMSO vs. Gli3Δ/ΔRAPA		6397	6277	120	1073	4	4	0.1118	11		Gli3+/+ DMSO vs. Gli3Δ/ΔRAPA		2132	1541	591.3	361.9	4	4	1.634	11
Gli3Δ/ΔDMSO vs. Gli3+/+ RAPA		10977	7189	3788	1159	4	3	3.267	11		Gli3Δ/ΔDMSO vs. Gli3+/+ RAPA		3596	1997	1599	390.9	4	3	4.09	11
Gli3Δ/ΔDMSO vs. Gli3Δ/ΔRAPA		10977	6277	4700	1073	4	4	4.378	11		Gli3Δ/ΔDMSO vs. Gli3Δ/ΔRAPA		3596	1541	2055	361.9	4	4	5.678	11
Gli3+/+ RAPA vs. Gli3Δ/ΔRAPA		7189	6277	912	1159	3	4	0.7866	11		Gli3+/+ RAPA vs. Gli3Δ/ΔRAPA		1997	1541	456	390.9	3	4	1.167	11
RAW DATA - 40h-plated satellite cells
Figure 7d and Supplementary Figure 7a
Tag	Sex	DOB		Genotype		Sacrifice	Age (months)	Treatment	% EdU+	% pS6+
467	F	2020-05-16		Pax7CE(cre/+) R-YFP(hom)		2021-04-20	11.1451	DMSO	1.13636	54.5455
408	M	2020-08-08		Pax7CE(cre/+) R-YFP(hom)		2021-04-20	8.38347	DMSO	1.0989	71.4286
465	F	2020-05-16		Pax7CE(cre/+) R-YFP(hom)		2021-04-20	11.1451	DMSO	1.6129	64.5161
207	F	2020-06-25		Pax7CE(cre/+) R-YFP(hom)		2021-04-20	9.83003	RAPA	0	13.7097
218	F	2020-11-26		Pax7CE(cre/+) R-YFP(hom)		2021-04-20	4.76707	RAPA	1.88679	16.9811
220	F	2020-11-26		Pax7CE(cre/+) R-YFP(hom)		2021-04-20	4.76707	RAPA	1.6129	25.8065
455	M	2020-05-20		Gli3(fl/fl) Pax7CE(cre/+) R-YFP(hom)		2021-04-20	11.0136	DMSO	4.08163	81.6327
361	M	2020-08-06		Gli3(fl/fl) Pax7CE(cre/+) R-YFP(hom)		2021-04-20	8.44922	DMSO	3.78689	65.5738
457	M	2020-05-20		Gli3(fl/fl) Pax7CE(cre/+) R-YFP(hom)		2021-04-20	11.0136	DMSO	5.76923	73.0769
78	F	2021-01-07		Gli3(fl/fl) Pax7CE(cre/+) R-YFP(hom)		2021-04-20	3.38626	RAPA	1.21951	10.9756
79	F	2021-01-07		Gli3(fl/fl) Pax7CE(cre/+) R-YFP(hom)		2021-04-20	3.38626	RAPA	0	5.88235
80	F	2021-01-07		Gli3(fl/fl) Pax7CE(cre/+) R-YFP(hom)		2021-04-20	3.38626	RAPA	1.23457	23.4568
1way ANOVA (alpha = 0.05)											1way ANOVA (alpha = 0.05)
% EdU+ satellite cells											% pS6+ satellite cells
Uncorrected Fisher's LSD		Mean Diff,	95,00% CI of diff,	Significant?	Summary	Individual P Value					Uncorrected Fisher's LSD		Mean Diff,	95,00% CI of diff,	Significant?	Summary	Individual P Value
Gli3+/+ DMSO vs. Gli3Δ/ΔDMSO		-3.263	-4,829 to -1,697	Yes	**	0.0013					Gli3+/+ DMSO vs. Gli3Δ/ΔDMSO		-9.931	-25,04 to 5,176	No	ns	0.168
Gli3+/+ DMSO vs. Gli3+/+ RAPA		0.1162	-1,450 to 1,682	No	ns	0.8684					Gli3+/+ DMSO vs. Gli3+/+ RAPA		44.66	29,56 to 59,77	Yes	***	0.0001
Gli3+/+ DMSO vs. Gli3Δ/ΔRAPA		0.4647	-1,101 to 2,031	No	ns	0.5132					Gli3+/+ DMSO vs. Gli3Δ/ΔRAPA		50.06	34,95 to 65,17	Yes	****	<0,0001
Gli3Δ/ΔDMSO vs. Gli3+/+ RAPA		3.379	1,813 to 4,945	Yes	**	0.0011					Gli3Δ/ΔDMSO vs. Gli3+/+ RAPA		54.6	39,49 to 69,70	Yes	****	<0,0001
Gli3Δ/ΔDMSO vs. Gli3Δ/ΔRAPA		3.728	2,162 to 5,294	Yes	***	0.0006					Gli3Δ/ΔDMSO vs. Gli3Δ/ΔRAPA		59.99	44,88 to 75,10	Yes	****	<0,0001
Gli3+/+ RAPA vs. Gli3Δ/ΔRAPA		0.3485	-1,218 to 1,915	No	ns	0.6217					Gli3+/+ RAPA vs. Gli3Δ/ΔRAPA		5.394	-9,713 to 20,50	No	ns	0.4342
Test details		Mean 1	Mean 2	Mean Diff,	SE of diff,	n1	n2	t	DF		Test details		Mean 1	Mean 2	Mean Diff,	SE of diff,	n1	n2	t	DF
Gli3+/+ DMSO vs. Gli3Δ/ΔDMSO		1.283	4.546	-3.263	0.6792	3	3	4.805	8		Gli3+/+ DMSO vs. Gli3Δ/ΔDMSO		63.5	73.43	-9.931	6.551	3	3	1.516	8
Gli3+/+ DMSO vs. Gli3+/+ RAPA		1.283	1.167	0.1162	0.6792	3	3	0.171	8		Gli3+/+ DMSO vs. Gli3+/+ RAPA		63.5	18.83	44.66	6.551	3	3	6.818	8
Gli3+/+ DMSO vs. Gli3Δ/ΔRAPA		1.283	0.818	0.4647	0.6792	3	3	0.6842	8		Gli3+/+ DMSO vs. Gli3Δ/ΔRAPA		63.5	13.44	50.06	6.551	3	3	7.641	8
Gli3Δ/ΔDMSO vs. Gli3+/+ RAPA		4.546	1.167	3.379	0.6792	3	3	4.976	8		Gli3Δ/ΔDMSO vs. Gli3+/+ RAPA		73.43	18.83	54.6	6.551	3	3	8.333	8
Gli3Δ/ΔDMSO vs. Gli3Δ/ΔRAPA		4.546	0.818	3.728	0.6792	3	3	5.489	8		Gli3Δ/ΔDMSO vs. Gli3Δ/ΔRAPA		73.43	13.44	59.99	6.551	3	3	9.157	8
Gli3+/+ RAPA vs. Gli3Δ/ΔRAPA		1.167	0.818	0.3485	0.6792	3	3	0.5132	8		Gli3+/+ RAPA vs. Gli3Δ/ΔRAPA		18.83	13.44	5.394	6.551	3	3	0.8234	8
RAW DATA - RT-PCR in Gli3+/+ vs Gli3Δ/Δ treated-myoblasts
Supplementary Figure 7c-e
FSK or RAPA treated-myoblasts - Gene expression relative to Hprt and Ppia
Gene	Myoblasts - [Pax7CE(cre/+) R-YFP(hom)] Gli3+/+ DMSO					Myoblasts - [Pax7CE(cre/+) R-YFP(hom)] Gli3+/+ FSK					Myoblasts - [Pax7CE(cre/+) R-YFP(hom)] Gli3+/+ RAPA					Myoblasts - [Gli3(fl/fl) Pax7CE(cre/+) R-YFP(hom)] Gli3Δ/Δ DMSO					Myoblasts - [Gli3(fl/fl) Pax7CE(cre/+) R-YFP(hom)] Gli3Δ/Δ FSK					Myoblasts - [Gli3(fl/fl) Pax7CE(cre/+) R-YFP(hom)] Gli3Δ/Δ RAPA
	#1	#2	#3	#4	#5	#1	#2	#3	#4	#5	#1	#2	#3	#4	#5	#1	#2	#3	#4	#5	#1	#2	#3	#4	#5	#1	#2	#3	#4	#5
Gli1	9.4e-06	7.8e-06	6.4e-06	1.2181e-05	1.07523e-05	2.3e-06	1.8e-06	2.1e-06	3.8147e-06	7.09385e-06	9.2e-06	3.4e-06	7.3e-06	4.98146e-06	5.50815e-06	3.47e-05	2.47e-05	2.45e-05	5.38522e-05	1.72266e-05	2.35e-05	3.62e-05	3.17e-05	2.17293e-05	1.13653e-05	2.88e-05	2.73e-05	1.59e-05	3.70543e-05	5.86271e-06
Ptch1	0.0002102	0.0004633	0.0003888	0.000520191	0.00023829	7.65e-05	9.79e-05	0.0001414	0.000116261	9.81263e-05	0.0006883	0.0001397	0.0001533	0.000219271	0.000237465	0.0006598	0.0003468	0.0006598	0.000524809	0.000538759	0.0006344	0.0003143	0.0005344	0.000548019	0.000377487	0.0007779	0.0001255	0.0005779	0.000830205	0.000223878
Gli3	0.002184	0.0022598	0.0021684	0.0016653	0.00104303	0.0023231	0.0025004	0.0022721	0.00239626	0.00124038	0.0014022	0.0015922	0.0013824	0.00322832	0.0011025	1e-07	3e-07	1e-07	4.30091e-05	5.49644e-07	1e-07	3e-07	4e-07	5.22214e-05	8.71498e-07	1e-07	1e-07	3e-07	2.77914e-05	9.24387e-07
Normalized to Gli3+/+ DMSO
Gene	Myoblasts - [Pax7CE(cre/+) R-YFP(hom)] Gli3+/+ DMSO					Myoblasts - [Pax7CE(cre/+) R-YFP(hom)] Gli3+/+ FSK					Myoblasts - [Pax7CE(cre/+) R-YFP(hom)] Gli3+/+ RAPA					Myoblasts - [Gli3(fl/fl) Pax7CE(cre/+) R-YFP(hom)] Gli3Δ/Δ DMSO					Myoblasts - [Gli3(fl/fl) Pax7CE(cre/+) R-YFP(hom)] Gli3Δ/Δ FSK					Myoblasts - [Gli3(fl/fl) Pax7CE(cre/+) R-YFP(hom)] Gli3Δ/Δ RAPA
	#1	#2	#3	#4	#5	#1	#2	#3	#4	#5	#1	#2	#3	#4	#5	#1	#2	#3	#4	#5	#1	#2	#3	#4	#5	#1	#2	#3	#4	#5
Gli1	1.01003	0.838109	0.68768	1.30885	1.15533	0.247135	0.19341	0.225645	0.409889	0.762234	0.988539	0.36533	0.784385	0.535258	0.59185	3.72851	2.65401	2.63252	5.78642	1.851	2.52507	3.88969	3.40616	2.33481	1.2212	3.09456	2.93338	1.70845	3.98148	0.629948
Ptch1	0.577225	1.27226	1.06767	1.42848	0.654362	0.210075	0.268841	0.388295	0.319261	0.269462	1.89012	0.383627	0.420973	0.602134	0.652097	1.81186	0.952339	1.81186	1.44116	1.47947	1.74211	0.863091	1.4675	1.5049	1.03661	2.13617	0.344632	1.58696	2.2798	0.614786
Gli3	1.17161	1.21227	1.16324	0.89335	0.559535	1.24623	1.34134	1.21887	1.28547	0.665403	0.75221	0.854136	0.741588	1.73183	0.591438	5.3645e-05	0.000160935	5.3645e-05	0.0230722	0.000294857	5.3645e-05	0.000160935	0.00021458	0.0280142	0.000467515	5.3645e-05	5.3645e-05	0.000160935	0.0149087	0.000495887
Mixed-effects analysis - Multiple comparison
Number of families			1
Number of comparisons per family			5
Alpha			0.05
Uncorrected Fisher's LSD		Mean Diff,	95,00% CI of diff,		Significant?	Summary		Individual P Value
Gli3+/+ DMSO vs. Gli3+/+ FSK		5.885e-06	3,471e-006 to 8,299e-006		Yes	**		0.0025
Gli3+/+ DMSO vs. Gli3+/+ RAPA		3.229e-06	-1,046e-006 to 7,504e-006		No	ns		0.104
Gli3+/+ DMSO vs. Gli3Δ/Δ DMSO		-2.169e-05	-3,545e-005 to -7,931e-006		Yes	*		0.0153
Gli3Δ/Δ DMSO vs. Gli3Δ/Δ FSK		6.097e-06	-1,532e-005 to 2,751e-005		No	ns		0.4735
Gli3Δ/Δ DMSO vs. Gli3Δ/Δ RAPA		8.012e-06	-8,950e-007 to 1,692e-005		No	ns		0.0669
Test details		Mean 1	Mean 2	Mean Diff,	SE of diff,	n1	n2	t	DF
Gli3+/+ DMSO vs. Gli3+/+ FSK		9.307e-06	3.422e-06	5.885e-06	8.694e-07	5	5	6.769	4
Gli3+/+ DMSO vs. Gli3+/+ RAPA		9.307e-06	6.078e-06	3.229e-06	1.54e-06	5	5	2.097	4
Gli3+/+ DMSO vs. Gli3Δ/Δ DMSO		9.307e-06	3.1e-05	-2.169e-05	4.323e-06	5	5	5.017	3
Gli3Δ/Δ DMSO vs. Gli3Δ/Δ FSK		3.1e-05	2.49e-05	6.097e-06	7.713e-06	5	5	0.7904	4
Gli3Δ/Δ DMSO vs. Gli3Δ/Δ RAPA		3.1e-05	2.298e-05	8.012e-06	3.208e-06	5	5	2.497	4
RAW DATA - %EdU+ cells in Gli3+/+ vs Gli3Δ/Δ treated-myoblasts
Figure 7h
Time (hours)	Gli3+/+ DMSO	Gli3Δ/Δ DMSO	Gli3+/+ FSK	Gli3Δ/Δ FSK	Gli3+/+ RAPA	Gli3Δ/Δ RAPA
#1	15.51	20.87	10.7	18.95	5.25	7.58
#2	12.23	16.58	9.23	17.23	7.58	4.65
#3	13.9	21.01	8.02	22.5	6.95	3.98
1way ANOVA (alpha = 0.05)
% EdU+ myoblasts
Uncorrected Fisher's LSD		Mean Diff,	95,00% CI of diff,	Significant?	Summary	Individual P Value
Gli3+/+ DMSO vs. Gli3Δ/ΔDMSO		-5.607	-9,103 to -2,111	Yes	**	0.0044
Gli3+/+ DMSO vs. Gli3+/+ FSK		4.563	1,067 to 8,059	Yes	*	0.0148
Gli3+/+ DMSO vs. Gli3Δ/ΔFSK		-5.68	-9,176 to -2,184	Yes	**	0.0041
Gli3+/+ DMSO vs. Gli3+/+ RAPA		7.287	3,791 to 10,78	Yes	***	0.0007
Gli3+/+ DMSO vs. Gli3Δ/ΔRAPA		8.477	4,981 to 11,97	Yes	***	0.0002
Gli3Δ/ΔDMSO vs. Gli3+/+ FSK		10.17	6,674 to 13,67	Yes	****	<0,0001
Gli3Δ/ΔDMSO vs. Gli3Δ/ΔFSK		-0.07333	-3,569 to 3,423	No	ns	0.9643
Gli3Δ/ΔDMSO vs. Gli3+/+ RAPA		12.89	9,397 to 16,39	Yes	****	<0,0001
Gli3Δ/ΔDMSO vs. Gli3Δ/ΔRAPA		14.08	10,59 to 17,58	Yes	****	<0,0001
Gli3+/+ FSK vs. Gli3Δ/ΔFSK		-10.24	-13,74 to -6,747	Yes	****	<0,0001
Gli3+/+ FSK vs. Gli3+/+ RAPA		2.723	-0,7728 to 6,219	No	ns	0.1154
Gli3+/+ FSK vs. Gli3Δ/ΔRAPA		3.913	0,4172 to 7,409	Yes	*	0.0312
Gli3Δ/ΔFSK vs. Gli3+/+ RAPA		12.97	9,471 to 16,46	Yes	****	<0,0001
Gli3Δ/ΔFSK vs. Gli3Δ/ΔRAPA		14.16	10,66 to 17,65	Yes	****	<0,0001
Gli3+/+ RAPA vs. Gli3Δ/ΔRAPA		1.19	-2,306 to 4,686	No	ns	0.4726
Test details		Mean 1	Mean 2	Mean Diff,	SE of diff,	n1	n2	t	DF
Gli3+/+ DMSO vs. Gli3Δ/ΔDMSO		13.88	19.49	-5.607	1.605	3	3	3.494	12
Gli3+/+ DMSO vs. Gli3+/+ FSK		13.88	9.317	4.563	1.605	3	3	2.844	12
Gli3+/+ DMSO vs. Gli3Δ/ΔFSK		13.88	19.56	-5.68	1.605	3	3	3.54	12
Gli3+/+ DMSO vs. Gli3+/+ RAPA		13.88	6.593	7.287	1.605	3	3	4.541	12
Gli3+/+ DMSO vs. Gli3Δ/ΔRAPA		13.88	5.403	8.477	1.605	3	3	5.283	12
Gli3Δ/ΔDMSO vs. Gli3+/+ FSK		19.49	9.317	10.17	1.605	3	3	6.338	12
Gli3Δ/ΔDMSO vs. Gli3Δ/ΔFSK		19.49	19.56	-0.07333	1.605	3	3	0.0457	12
Gli3Δ/ΔDMSO vs. Gli3+/+ RAPA		19.49	6.593	12.89	1.605	3	3	8.035	12
Gli3Δ/ΔDMSO vs. Gli3Δ/ΔRAPA		19.49	5.403	14.08	1.605	3	3	8.777	12
Gli3+/+ FSK vs. Gli3Δ/ΔFSK		9.317	19.56	-10.24	1.605	3	3	6.384	12
Gli3+/+ FSK vs. Gli3+/+ RAPA		9.317	6.593	2.723	1.605	3	3	1.697	12
Gli3+/+ FSK vs. Gli3Δ/ΔRAPA		9.317	5.403	3.913	1.605	3	3	2.439	12
Gli3Δ/ΔFSK vs. Gli3+/+ RAPA		19.56	6.593	12.97	1.605	3	3	8.081	12
Gli3Δ/ΔFSK vs. Gli3Δ/ΔRAPA		19.56	5.403	14.16	1.605	3	3	8.822	12
Gli3+/+ RAPA vs. Gli3Δ/ΔRAPA		6.593	5.403	1.19	1.605	3	3	0.7416	12
